# Supplementary material for: Extracellular sodium regulates fibroblast growth factor 23 (FGF23) formation
Source: J Biol Chem. 2023 Nov 21;300(1):105480. doi: 10.1016/j.jbc.2023.105480 (PMC10770535; doi:10.1016/j.jbc.2023.105480)
Supplement: Supporting Data S1 [file mmc1.xlsx]

## Sheet: Sheet1
gene_id	Ctrl1+NaCl	Ctrl2+NaCl	Ctrl3+NaCl	Ctrl1-NaCl	Ctrl2-NaCl	Ctrl3-NaCl	Ctrl+NaCl	Ctrl-NaCl	log2FoldChange	pvalue	padj	gene_name	gene_chr	gene_start	gene_end	gene_strand	gene_length	gene_biotype	gene_description	tf_family	WT4_count	WT5_count	WT6_count	WT1_count	WT2_count	WT3_count	WT4_fpkm	WT5_fpkm	WT6_fpkm	WT1_fpkm	WT2_fpkm	WT3_fpkm
ENSRNOG00000002158	29280.5	27495	27191.6	10805.7	10257.6	10185.1	27989	10416.1	1.42583	1.62266e-261	2.2297e-257	Ibsp	14	6801204	6813945	-	1930	protein_coding	integrin-binding sialoprotein [Source:RGD Symbol;Acc:2855]	-	25857	25165	28942	12278	9909	10944	875.084	819.179	808.304	324.087	307.733	306.317
ENSRNOG00000031232	25226.5	25197.3	25342.6	11802	11758.6	11512.2	25255.5	11690.9	1.11123	9.55071e-243	6.56182e-239	Nrp2	9	69497121	69612087	+	6369	protein_coding	neuropilin 2 [Source:RGD Symbol;Acc:621442]	F5_F8_type_C	22277	23062	26974	13410	11359	12370	228.462	227.491	228.285	107.263	106.898	104.918
ENSRNOG00000052173	1526.48	1438.94	1634.76	140.814	152.171	139.598	1533.39	144.194	3.41345	1.78982e-238	8.19798e-235	Ranbp3l	2	58448917	58458517	+	2076	protein_coding	RAN binding protein 3-like [Source:MGI Symbol;Acc:MGI:2444654]	-	1348	1317	1740	160	147	150	42.4123	39.8563	45.1778	3.9263	4.24416	3.90316
ENSRNOG00000017206	3524.04	3526.88	3590.84	1283.17	1260.84	1270.34	3547.25	1271.45	1.48017	1.4456e-168	4.96601e-165	Igfbp5	9	80150211	80167033	-	5866	protein_coding	insulin-like growth factor binding protein 5 [Source:RGD Symbol;Acc:2876]	-	3112	3228	3822	1458	1218	1365	34.6519	34.5725	35.1198	12.6621	12.4454	12.5702
ENSRNOG00000012442	1671.43	1529.62	1614.09	304.51	322.975	240.108	1605.05	289.198	2.47433	1.18431e-144	3.25472e-141	Cemip	1	146069771	146226462	-	6974	protein_coding	cell migration inducing protein, hyaluronan binding [Source:RGD Symbol;Acc:1305254]	-	1476	1400	1718	346	312	258	13.824	12.612	13.2784	2.52746	2.68148	1.99844
ENSRNOG00000019648	7306.26	7188.14	7650.51	3468.43	3334.3	3421.08	7381.64	3407.94	1.11503	1.2488e-136	2.85997e-133	Col6a3	9	97926787	98004546	-	10988	processed_transcript	collagen, type VI, alpha 3 [Source:RGD Symbol;Acc:1308704]	VWA	6452	6579	8143	3941	3221	3676	38.3535	37.6167	39.9456	18.2717	17.5701	18.0721
ENSRNOG00000016752	1194.68	1141.76	1238.29	272.827	238.09	255.929	1191.58	255.616	2.21881	1.18443e-120	2.32503e-117	Crispld2	19	52647070	52705131	+	4153	protein_coding	cysteine-rich secretory protein LCCL domain containing 2 [Source:RGD Symbol;Acc:620860]	LCCL	1055	1045	1318	310	230	275	16.5928	15.8086	17.1063	3.80269	3.31947	3.57703
ENSRNOG00000007202	1661.23	1756.88	1824.55	533.333	511.377	497.899	1747.55	514.203	1.76511	3.9364e-118	6.76126e-115	Sema3d	4	19224310	19413484	-	4955	protein_coding	sema domain, immunoglobulin domain (Ig), short basic domain, secreted, (semaphorin) 3D [Source:RGD Symbol;Acc:727939]	Sema	1467	1608	1942	606	494	535	19.3382	20.3883	21.1256	6.23045	5.97566	5.8326
ENSRNOG00000014779	4722.12	4792.09	4663.78	2061.17	2135.57	2220.54	4726	2139.09	1.1437	1.89662e-117	2.89571e-114	Pdcd4	1	274625224	274648204	+	2399	protein_coding	programmed cell death 4 [Source:RGD Symbol;Acc:620816]	-	4170	4386	4964	2342	2063	2386	113.536	114.862	111.533	49.7333	51.5432	53.727
ENSRNOG00000000321	1723.52	1493.57	1566.18	434.764	418.211	447.644	1594.42	433.539	1.87767	2.88866e-111	3.96931e-108	Cd24	20	48335540	48340846	+	1846	protein_coding	CD24 molecule [Source:RGD Symbol;Acc:2298]	-	1522	1367	1667	494	404	481	53.8532	46.5239	48.6752	13.6328	13.1175	14.0756
ENSRNOG00000011821	4306.53	3722.45	3765.6	1462.71	1259.81	1269.41	3931.52	1330.64	1.5616	2.36007e-107	2.94816e-104	S100a4	2	189997129	189999604	+	653	protein_coding	S100 calcium-binding protein A4 [Source:RGD Symbol;Acc:3245]	-	3803	3407	4008	1662	1217	1364	380.401	327.792	330.84	129.661	111.707	112.838
ENSRNOG00000006653	3456.09	3471.15	3681.98	1475.03	1357.12	1248.94	3536.41	1360.36	1.37814	1.63751e-102	1.87508e-99	Slc38a4	7	138459504	138512952	-	4014	protein_coding	solute carrier family 38, member 4 [Source:RGD Symbol;Acc:621836]	Aa_trans	3052	3177	3919	1676	1311	1342	49.6634	49.7255	52.6261	21.271	19.5762	18.0604
ENSRNOG00000004089	4519.42	4548.45	4534.12	1896.59	1719.43	2051.16	4534	1889.06	1.26223	2.07848e-99	2.19695e-96	Enpp2	7	94480396	94563001	-	2652	protein_coding	ectonucleotide pyrophosphatase/phosphodiesterase 2 [Source:RGD Symbol;Acc:69298]	Somatomedin_B	3991	4163	4826	2155	1661	2204	98.2963	98.6216	98.0883	41.3966	37.5404	44.8942
ENSRNOG00000000257	13689.6	13729.5	13616.5	6869.09	6665.5	5871.49	13678.5	6468.69	1.08035	1.60143e-98	1.5718e-95	Smpd3	19	38237965	38321528	-	5031	protein_coding	sphingomyelin phosphodiesterase 3, neutral membrane [Source:RGD Symbol;Acc:619754]	-	12089	12566	14493	7805	6439	6309	156.951	156.921	155.277	79.0332	76.7125	67.7421
ENSRNOG00000014018	985.19	905.756	1024.08	206.821	212.211	222.426	971.674	213.819	2.18495	2.65238e-98	2.42976e-95	St8sia1	4	177065168	177196180	-	1807	protein_coding	ST8 alpha-N-acetyl-neuraminide alpha-2,8-sialyltransferase 1 [Source:RGD Symbol;Acc:3679]	Glyco_transf_29	870	829	1090	235	205	239	31.4478	28.8227	32.5141	6.62522	6.79983	7.14483
ENSRNOG00000058645	25712.3	25534.9	27890.6	13614.1	13523.5	14548	26379.3	13895.2	0.924903	2.41329e-96	2.07257e-93	Tnc	5	79789671	79874671	-	7213	protein_coding	tenascin C [Source:MGI Symbol;Acc:MGI:101922]	Fibrinogen_C	22706	23371	29686	15469	13064	15632	205.614	203.564	221.84	109.254	108.558	117.071
ENSRNOG00000018991	14659	13732.7	14429.1	8188.34	8297.97	8351.67	14273.6	8279.33	0.785825	1.365e-89	1.05913e-86	Gsn	3	14467330	14508911	+	2668	protein_coding	gelsolin [Source:RGD Symbol;Acc:1303089]	-	12945	12569	15358	9304	8016	8974	316.917	295.974	310.279	177.654	180.084	181.699
ENSRNOG00000010960	11798.5	12351.7	12658.2	6950.94	6840.44	7073.89	12269.5	6955.09	0.819049	1.3874e-89	1.05913e-86	Ankh	2	80131563	80256954	+	2456	protein_coding	ANKH inorganic pyrophosphate transport regulator [Source:RGD Symbol;Acc:619925]	-	10419	11305	13473	7898	6608	7601	277.094	289.189	295.692	163.825	161.266	167.184
ENSRNOG00000023148	11309.3	11547.6	12030.6	6495.05	6623.06	6756.54	11629.1	6624.88	0.812064	6.73131e-89	4.86815e-86	Col11a1	2	216863428	217056523	+	7673	protein_coding	collagen, type XI, alpha 1 [Source:RGD Symbol;Acc:2372]	Collagen	9987	10569	12805	7380	6398	7260	85.0156	86.5382	89.9535	48.9984	49.9783	51.1121
ENSRNOG00000008209	11772.5	11795.6	11808.8	6889.33	6588.9	6279.11	11792.3	6585.78	0.840299	1.19611e-87	8.21791e-85	St3gal1	7	107895109	107963142	-	5584	protein_coding	ST3 beta-galactoside alpha-2,3-sialyltransferase 1 [Source:RGD Symbol;Acc:1309373]	Glyco_transf_29	10396	10796	12569	7828	6365	6747	121.605	121.466	121.327	71.4161	68.3212	65.2706
ENSRNOG00000032788	1943.2	2074.83	2118.62	822.002	751.538	791.985	2045.55	788.508	1.37474	7.20904e-87	4.71711e-84	Dysf	4	115712850	115901873	+	6788	protein_coding	dysferlin [Source:RGD Symbol;Acc:1311023]	C2	1716	1899	2255	934	726	851	16.5122	17.5761	17.9064	7.00964	6.41058	6.77236
ENSRNOG00000030715	4264.63	4432.63	4734.24	2184.38	2108.65	2167.49	4477.17	2153.51	1.05619	2.1923e-86	1.36929e-83	Cfh	13	56978607	57080622	-	4880	protein_coding	complement factor H [Source:RGD Symbol;Acc:620428]	Sushi	3766	4057	5039	2482	2037	2329	50.4068	52.2305	55.6581	25.9103	25.0192	25.7811
ENSRNOG00000007393	12259.4	12362.6	13330.8	5776.9	5789.74	6619.73	12651	6062.12	1.06144	1.56917e-85	9.37475e-83	Ndrg1	7	107734299	107775706	-	2908	protein_coding	N-myc downstream regulated 1 [Source:RGD Symbol;Acc:1307303]	Ndr	10826	11315	14189	6564	5593	7113	243.166	244.455	263.003	114.991	115.28	132.133
ENSRNOG00000030183	5207.92	5525.22	5594.84	2789.88	2859.16	2647.71	5442.66	2765.58	0.97731	7.05685e-84	4.04034e-81	Plod2	8	99977334	100059736	+	3672	protein_coding	procollagen lysine, 2-oxoglutarate 5-dioxygenase 2 [Source:RGD Symbol;Acc:3353]	-	4599	5057	5955	3170	2762	2845	81.8068	86.5225	87.4143	43.9792	45.0841	41.8535
ENSRNOG00000011977	2346.34	2499.84	2443.69	1065.79	932.694	1006.04	2429.96	1001.51	1.27746	1.48841e-82	8.1809e-80	Sema5a	2	85377318	85808970	+	10519	protein_coding	sema domain, seven thrombospondin repeats (type 1 and type 1-like), transmembrane domain (TM) and short cytoplasmic domain, (semaphorin) 5A [Source:RGD Symbol;Acc:1308650]	Sema	2072	2288	2601	1211	901	1081	12.866	13.6653	13.3281	5.8649	5.13396	5.55141
ENSRNOG00000005569	4549.99	4034.93	4032.42	1973.16	1868.49	1828.73	4205.78	1890.13	1.15313	2.90944e-82	1.53764e-79	Phospho1	10	83636518	83643859	+	1999	protein_coding	phosphatase, orphan 1 [Source:RGD Symbol;Acc:1306182]	-	4018	3693	4292	2242	1805	1965	131.288	116.066	115.731	57.1365	54.1211	53.1009
ENSRNOG00000054360	4962.19	4418.43	4719.21	2321.67	2288.77	2189.82	4699.94	2266.76	1.05191	7.54629e-82	3.8405e-79	Tspan11	4	160455986	160522904	+	3783	protein_coding	Tetraspanin-11 [Source:UniProtKB/Swiss-Prot;Acc:Q568Y5]	Tetraspannin	4382	4044	5023	2638	2211	2353	75.6598	67.1605	71.5699	35.5246	35.0312	33.5999
ENSRNOG00000000700	7347.03	7030.81	6605.76	3450.83	3477.16	3081.39	6994.53	3336.46	1.06774	2.4139e-81	1.18462e-78	Tmem119	12	48598647	48605704	+	2167	protein_coding	transmembrane protein 119 [Source:RGD Symbol;Acc:1307573]	-	6488	6435	7031	3921	3359	3311	195.56	186.564	174.889	92.1783	92.908	82.5378
ENSRNOG00000003736	16313.4	15781.4	16874.7	9298.13	9596.08	9864.91	16323.2	9586.38	0.768062	9.8923e-80	4.68724e-77	Col5a2	9	52092511	52238564	-	4482	protein_coding	collagen, type V, alpha 2 [Source:RGD Symbol;Acc:70921]	VWC	14406	14444	17961	10565	9270	10600	209.943	202.467	216.004	120.085	123.968	127.757
ENSRNOG00000020948	6356.18	6350.13	6658.38	3632.12	3711.11	3696.55	6454.89	3679.93	0.811163	1.04256e-76	4.77526e-74	Pth1r	8	118988053	119012671	-	2207	protein_coding	parathyroid hormone 1 receptor [Source:RGD Symbol;Acc:3442]	7tm_2	5613	5812	7087	4127	3585	3972	166.12	165.448	173.087	95.2627	97.3619	97.2208
ENSRNOG00000010188	7638.05	7628.45	7633.6	4055.45	3994.74	3500.18	7633.37	3850.12	0.987484	1.24039e-76	5.49813e-74	Satb2	9	63456783	63641400	-	6203	protein_coding	SATB homeobox 2 [Source:RGD Symbol;Acc:1562369]	CUT	6745	6982	8125	4608	3859	3761	71.0246	70.7159	70.6033	37.8444	37.2885	32.7532
ENSRNOG00000049437	17037	16512.3	16888.8	10536.4	10865.2	10802.1	16812.7	10734.6	0.647398	2.90078e-73	1.24561e-70	Gpc1	9	99998275	100026818	+	3493	protein_coding	glypican 1 [Source:RGD Symbol;Acc:61853]	-	15045	15113	17976	11972	10496	11607	281.334	271.826	277.395	174.606	180.106	179.504
ENSRNOG00000043387	8696.85	8109.19	8520.5	4942.57	4947.11	5006.91	8442.18	4965.53	0.765669	1.71239e-72	7.13029e-70	Cpe	16	26906716	27014813	+	2085	protein_coding	carboxypeptidase E [Source:RGD Symbol;Acc:2394]	-	7680	7422	9069	5616	4779	5380	240.594	223.642	234.454	137.218	137.383	139.389
ENSRNOG00000014149	707.752	659.924	710.277	168.977	167.699	149.835	692.651	162.17	2.09519	6.39925e-71	2.58624e-68	Npy1r	16	24779477	24788740	-	2905	protein_coding	neuropeptide Y receptor Y1 [Source:RGD Symbol;Acc:3198]	7tm_1	625	604	756	192	162	161	14.0528	13.0626	14.0275	3.36702	3.3425	2.99386
ENSRNOG00000020300	2278.39	2314.1	2241.69	4312.43	4409.85	4886.86	2278.06	4536.38	-0.993968	2.33089e-69	9.15106e-67	Lsp1	1	215628785	215662504	+	1234	protein_coding	lymphocyte-specific protein 1 [Source:RGD Symbol;Acc:1306133]	-	2012	2118	2386	4900	4260	5251	106.498	107.833	104.222	202.289	206.917	229.868
ENSRNOG00000003715	2348.6	2339.23	2547.04	1044.66	1148.01	1022.79	2411.62	1071.82	1.17169	5.88709e-68	2.24707e-65	Srpx2	X	104734082	104760547	+	2145	protein_coding	sushi-repeat-containing protein, X-linked 2 [Source:RGD Symbol;Acc:1562444]	Sushi	2074	2141	2711	1187	1109	1099	63.1554	62.7088	68.1249	28.1912	30.9889	27.6772
ENSRNOG00000033134	6418.46	6854.9	7066.13	3833.66	3675.91	3505.77	6779.83	3671.78	0.884959	1.60232e-67	5.95067e-65	Mef2c	2	11658568	11822787	+	6451	protein_coding	myocyte enhancer factor 2C [Source:RGD Symbol;Acc:1563119]	SRF-TF	5668	6274	7521	4356	3551	3767	57.3894	61.1021	62.8423	34.3995	32.9933	31.5443
ENSRNOG00000004621	11196.1	11160.8	11187.8	7028.38	7291.78	6981.75	11181.6	7100.64	0.655314	6.41551e-67	2.31988e-64	Rtn4	14	114126943	114174458	+	4778	protein_coding	reticulon 4 [Source:RGD Symbol;Acc:620989]	-	9887	10215	11908	7986	7044	7502	135.16	134.317	134.337	85.1479	88.364	84.8171
ENSRNOG00000029871	3047.3	3006.8	3118.27	1556.88	1467.88	1329.9	3057.46	1451.55	1.07464	2.7027e-65	9.52252e-63	Slc8a3	6	104891376	105097054	-	4398	protein_coding	solute carrier family 8 (sodium/calcium exchanger), member 3 [Source:RGD Symbol;Acc:620197]	Na_Ca_ex	2691	2752	3319	1769	1418	1429	39.9657	39.3126	40.6776	20.491	19.3252	17.5521
ENSRNOG00000007104	4588.5	4669.72	4877.99	2716.83	2662.47	2683.07	4712.07	2687.46	0.810376	1.96414e-64	6.74732e-62	Itpr1	4	140247313	140580748	+	9927	protein_coding	inositol 1,4,5-trisphosphate receptor, type 1 [Source:RGD Symbol;Acc:2933]	Ion_trans	4052	4274	5192	3087	2572	2883	26.6612	27.0493	28.1916	15.842	15.5294	15.6884
ENSRNOG00000011647	6608.7	5850.81	5654.03	3140.15	3149.01	2925.04	6037.85	3071.4	0.974788	3.77541e-61	1.26531e-58	S100a6	2	190007216	190008511	+	472	protein_coding	S100 calcium binding protein A6 [Source:RGD Symbol;Acc:620264]	-	5836	5355	6018	3568	3042	3143	807.611	712.782	687.248	385.1	386.295	359.712
ENSRNOG00000015357	1892.24	1826.81	2003.06	905.611	848.844	779.887	1907.37	844.781	1.17506	4.47177e-57	1.46301e-54	Bmper	8	24369916	24615479	+	3785	protein_coding	BMP-binding endothelial regulator [Source:RGD Symbol;Acc:1563373]	VWD	1671	1672	2132	1029	820	838	28.8363	27.753	30.3616	13.8497	12.9852	11.96
ENSRNOG00000002347	2845.73	2794.84	2662.6	1460.95	1466.84	1336.42	2767.72	1421.4	0.961125	1.92523e-56	6.15223e-54	Rgl1	13	69909096	70174565	-	5400	protein_coding	ral guanine nucleotide dissociation stimulator,-like 1 [Source:RGD Symbol;Acc:1308947]	RA	2513	2558	2834	1660	1417	1436	30.3968	29.7609	28.2885	15.6605	15.7282	14.3652
ENSRNOG00000013492	6091.19	5941.5	6031.72	3794.94	3841.54	3758.9	6021.47	3798.46	0.664804	1.53389e-55	4.79028e-53	Cap1	5	140559206	140585408	-	2560	protein_coding	CAP, adenylate cyclase-associated protein 1 (yeast) [Source:RGD Symbol;Acc:620309]	-	5379	5438	6420	4312	3711	4039	137.243	133.456	135.176	85.8084	86.8867	85.2288
ENSRNOG00000010079	6458.09	6476.87	6324.85	3831.9	3732.84	3322.43	6419.93	3629.06	0.822876	1.04064e-53	3.17766e-51	Car3	2	88126667	88135410	-	1586	protein_coding	carbonic anhydrase 3 [Source:RGD Symbol;Acc:2241]	-	5703	5928	6732	4354	3606	3570	234.871	234.825	228.794	139.854	136.278	121.595
ENSRNOG00000016469	269.512	275.332	321.316	14.0814	6.21106	3.72261	288.72	8.00502	5.14691	1.12952e-53	3.37408e-51	Fxyd2	8	49710477	49716955	+	258	protein_coding	FXYD domain-containing ion transport regulator 2 [Source:RGD Symbol;Acc:2173]	-	238	252	342	16	6	4	60.254	61.3649	71.4513	3.1593	1.39391	0.837515
ENSRNOG00000011648	4940.67	4883.87	5086.56	2931.57	2847.77	3084.18	4970.37	2954.51	0.750352	1.24778e-53	3.64802e-51	Aqp1	4	85551502	85569360	+	2900	protein_coding	aquaporin 1 [Source:RGD Symbol;Acc:2141]	-	4363	4470	5414	3331	2751	3314	98.2689	96.8386	100.629	58.515	56.8584	61.7315
ENSRNOG00000013994	1905.83	1887.99	1924.14	985.699	956.503	957.641	1905.99	966.614	0.979333	2.33017e-53	6.6706e-51	Enpp1	1	21748261	21813371	+	4098	protein_coding	ectonucleotide pyrophosphatase/phosphodiesterase 1 [Source:RGD Symbol;Acc:628825]	Somatomedin_B	1683	1728	2048	1120	924	1029	26.8251	26.4918	26.9378	13.9231	13.5146	13.5643
ENSRNOG00000004476	7539.54	7406.66	7513.34	4809.68	4790.79	4994.81	7486.51	4865.1	0.621761	6.4631e-52	1.77871e-49	Wif1	7	63094911	63165159	+	2242	protein_coding	Wnt inhibitory factor 1 [Source:RGD Symbol;Acc:619774]	-	6658	6779	7997	5465	4628	5367	193.971	189.963	192.263	124.178	123.726	129.315
ENSRNOG00000003840	1461.93	1471.72	1452.5	653.905	671.829	707.296	1462.05	677.677	1.10939	6.58652e-52	1.77871e-49	Slit2	14	66831848	67170361	-	7665	protein_coding	slit homolog 2 (Drosophila) [Source:RGD Symbol;Acc:69310]	EGF	1291	1347	1546	743	649	760	11.0013	11.0406	10.8718	4.93819	5.07499	5.35616
ENSRNOG00000003897	27858.2	26997.9	28151.8	18921.9	19496.5	19291.5	27669.3	19236.6	0.524543	6.60172e-52	1.77871e-49	Col1a1	10	82745801	82762789	+	5825	protein_coding	collagen, type I, alpha 1 [Source:RGD Symbol;Acc:61817]	Collagen	24601	24710	29964	21500	18834	20729	275.858	266.511	277.273	188.033	193.798	192.236
ENSRNOG00000015076	946.689	878.441	869.056	286.029	337.467	257.791	898.062	293.762	1.61456	2.411e-51	6.37106e-49	Cyp26b1	4	116261796	116278615	-	4550	protein_coding	cytochrome P450, family 26, subfamily b, polypeptide 1 [Source:RGD Symbol;Acc:631379]	p450	836	804	925	325	326	277	12.0012	11.1016	10.9581	3.63884	4.29446	3.28867
ENSRNOG00000047314	4846.68	4718.89	4547.28	7515.95	8017.44	7410.78	4704.28	7648.06	-0.701276	2.7793e-51	7.20573e-49	Tk1	10	106817601	106828884	-	2218	protein_coding	thymidine kinase 1, soluble [Source:RGD Symbol;Acc:621014]	TK	4280	4319	4840	8540	7745	7963	126.041	122.338	117.622	196.149	209.297	193.94
ENSRNOG00000015461	5109.4	5181.06	5418.21	3148.08	3010.29	3259.14	5236.22	3139.17	0.738111	3.95219e-51	1.00569e-48	Serpine2	9	85560863	85626094	-	2146	protein_coding	serpin peptidase inhibitor, clade E (nexin, plasminogen activator inhibitor type 1), member 2 [Source:RGD Symbol;Acc:3748]	Serpin	4512	4742	5767	3577	2908	3502	137.331	138.826	144.852	84.9141	81.2207	88.1533
ENSRNOG00000004141	1852.61	1685.86	1946.68	821.122	863.337	885.981	1828.39	856.813	1.09458	2.50358e-49	6.25486e-47	Vasn	10	11121041	11131548	-	2739	protein_coding	vasorin [Source:RGD Symbol;Acc:1598149]	fn3	1636	1543	2072	933	834	952	39.014	35.3926	40.7757	17.3532	18.2506	18.7758
ENSRNOG00000011927	9971.94	9551.41	9928.85	6649.95	6299.05	6284.7	9817.4	6411.23	0.614566	3.48266e-49	8.54557e-47	Sdc3	5	148923098	148956404	+	4841	protein_coding	syndecan 3 [Source:RGD Symbol;Acc:621486]	-	8806	8742	10568	7556	6085	6753	118.815	113.453	117.669	79.5147	75.3404	75.3553
ENSRNOG00000023851	4577.17	4517.85	4744.57	2767	2891.25	2854.31	4613.2	2837.52	0.701773	3.97326e-49	9.57834e-47	Igsf3	2	203768117	203855573	+	7555	protein_coding	immunoglobulin superfamily, member 3 [Source:RGD Symbol;Acc:1307796]	V-set	4042	4135	5050	3144	2793	3067	34.9455	34.3859	36.0297	21.2001	22.1584	21.9296
ENSRNOG00000031675	2288.59	2059.53	2053.79	1086.03	928.553	929.722	2133.97	981.434	1.11885	5.01912e-49	1.1891e-46	Panx3	8	40126342	40137390	-	2422	protein_coding	pannexin 3 [Source:RGD Symbol;Acc:735137]	-	2021	1885	2186	1234	897	999	54.5031	48.8963	48.6496	25.9556	22.1983	22.2815
ENSRNOG00000004284	2532.05	2830.9	3001.77	1421.34	1380.92	1453.68	2788.24	1418.65	0.975407	1.3146e-47	3.06169e-45	Btg1	7	37812831	37815088	+	1462	protein_coding	B-cell translocation gene 1, anti-proliferative [Source:RGD Symbol;Acc:2224]	-	2236	2591	3195	1615	1334	1562	99.8972	111.342	117.795	56.2751	54.6903	57.7146
ENSRNOG00000002548	1306.79	1200.76	1398.94	579.098	542.432	562.114	1302.16	561.215	1.2144	2.77257e-47	6.34966e-45	Tnn	13	77829382	77896697	-	6240	protein_coding	tenascin N [Source:RGD Symbol;Acc:1306002]	Fibrinogen_C	1154	1099	1489	658	524	604	12.0795	11.065	12.8622	5.37195	5.03326	5.22883
ENSRNOG00000012698	2815.15	2957.64	2897.48	1683.61	1678.02	1560.7	2890.09	1640.78	0.816957	1.30202e-46	2.93296e-44	Chsy1	1	127010588	127071570	+	3760	protein_coding	chondroitin sulfate synthase 1 [Source:RGD Symbol;Acc:1311904]	-	2486	2707	3084	1913	1621	1677	43.1859	45.2313	44.211	25.919	25.8403	24.0934
ENSRNOG00000016299	3269.25	3214.4	3148.33	1792.74	1953.38	1857.58	3210.66	1867.9	0.78196	2.56275e-46	5.6798e-44	Klf4	5	72283313	72287669	-	2366	protein_coding	Kruppel-like factor 4 (gut) [Source:RGD Symbol;Acc:621445]	-	2887	2942	3351	2037	1887	1996	79.7005	78.1208	76.342	43.8598	47.8035	45.572
ENSRNOG00000006995	3092.59	3155.4	3273.29	1922.99	1814.66	1788.71	3173.76	1842.12	0.784811	9.54107e-46	2.08101e-43	Ano6	7	137142170	137335208	+	5877	protein_coding	anoctamin 6 [Source:RGD Symbol;Acc:1304765]	-	2731	2888	3484	2185	1753	1922	30.3525	30.8731	31.9541	18.9403	17.8784	17.6665
ENSRNOG00000014453	10101	9990.63	10271.8	6678.11	6841.48	7053.41	10121.1	6857.67	0.561751	1.22129e-45	2.62215e-43	Anxa5	2	123162461	123193130	-	1543	protein_coding	annexin A5 [Source:RGD Symbol;Acc:2120]	-	8920	9144	10933	7588	6609	7579	377.596	372.314	381.924	250.526	256.727	265.337
ENSRNOG00000015285	3223.95	3121.53	3314.63	1967	1862.28	1868.75	3220.03	1899.34	0.761465	7.75234e-45	1.63884e-42	Lrp4	3	80362858	80416679	+	7843	protein_coding	low density lipoprotein receptor-related protein 4 [Source:RGD Symbol;Acc:619731]	Ldl_recept_a	2847	2857	3528	2235	1799	2008	23.7101	22.8858	24.2465	14.5173	13.7484	13.8304
ENSRNOG00000030954	23349	23190.2	23965.3	16966.3	15878.6	15960.7	23501.5	16268.5	0.530602	8.46999e-44	1.76343e-41	Fat1	16	50372128	50501921	-	15025	protein_coding	FAT atypical cadherin 1 [Source:RGD Symbol;Acc:621254]	Laminin_G_2	20619	21225	25508	19278	15339	17150	89.6359	88.7508	91.5094	65.3639	61.1906	61.6598
ENSRNOG00000047768	11112.3	10815.5	11262	6910.45	6840.44	7598.78	11063.3	7116.56	0.63649	3.80052e-43	7.79447e-41	Lamb2	8	117268337	117280517	+	5902	protein_coding	laminin, beta 2 [Source:RGD Symbol;Acc:2988]	Laminin_EGF	9813	9899	11987	7852	6608	8165	108.6	105.373	109.475	67.7754	67.1078	74.7325
ENSRNOG00000028335	2945.38	3243.9	3187.79	1852.59	1652.14	1730.08	3125.69	1744.94	0.840467	1.00602e-42	2.03291e-40	Fat4	2	125751578	125879366	+	16612	protein_coding	FAT atypical cadherin 4 [Source:RGD Symbol;Acc:1564291]	-	2601	2969	3393	2105	1596	1859	10.227	11.2286	11.0094	6.45537	5.75855	6.04519
ENSRNOG00000058470	8836.14	8633.64	9635.71	5593.84	5791.81	5842.64	9035.16	5742.76	0.65428	1.41485e-42	2.81761e-40	Col12a1	8	87040799	87158368	-	10599	protein_coding	collagen, type XII, alpha 1 [Source:MGI Symbol;Acc:MGI:88448]	VWA	7803	7902	10256	6356	5595	6278	48.0868	46.8394	52.1575	30.5499	31.6401	31.997
ENSRNOG00000018778	3920.38	3970.47	4117.92	2532.89	2452.33	2558.36	4002.92	2514.53	0.670828	3.35548e-42	6.5868e-40	Cadm1	8	52127399	52189722	+	2173	protein_coding	cell adhesion molecule 1 [Source:RGD Symbol;Acc:1310999]	V-set	3462	3634	4383	2878	2369	2749	104.063	105.066	108.721	67.4717	65.3443	68.3388
ENSRNOG00000026502	1324.91	1217.14	1287.14	2223.98	2261.86	2337.8	1276.4	2274.55	-0.833472	1.21963e-41	2.36042e-39	Dscc1	7	94758800	94774569	-	1585	protein_coding	DNA replication and sister chromatid cohesion 1 [Source:RGD Symbol;Acc:1561749]	-	1170	1114	1370	2527	2185	2512	48.2154	44.1565	46.5902	81.2207	82.6275	85.6136
ENSRNOG00000005390	979.528	1071.83	1001.53	1867.55	1878.84	1890.15	1017.63	1878.85	-0.884755	1.84118e-41	3.51384e-39	Nup210	4	122644135	122741110	-	6941	protein_coding	nucleoporin 210 [Source:RGD Symbol;Acc:69339]	-	865	981	1066	2122	1815	2031	8.13997	8.87945	8.27825	15.5745	15.6732	15.8067
ENSRNOG00000014288	22287.9	23337.7	24654.9	13945.9	13673.6	15714.1	23426.8	14444.5	0.69768	9.32148e-41	1.75461e-38	Fn1	9	78900103	78969078	-	8406	protein_coding	fibronectin 1 [Source:RGD Symbol;Acc:2624]	fn3	19682	21360	26242	15846	13209	16885	152.936	159.643	168.272	96.0331	94.1852	108.509
ENSRNOG00000011284	1622.73	1629.05	1525.78	800	747.397	630.982	1592.52	726.126	1.1323	1.11109e-40	2.06317e-38	Sgms2	2	236458279	236480502	-	1894	protein_coding	sphingomyelin synthase 2 [Source:RGD Symbol;Acc:1305778]	-	1433	1491	1624	909	722	678	49.4191	49.458	46.2178	24.4498	22.8486	19.3376
ENSRNOG00000061182	381.62	348.536	357.957	89.769	84.8844	79.1054	362.704	84.5863	2.09917	4.16569e-40	7.6321e-38	Gabre	X	152218707	152237361	-	4484	protein_coding	gamma-aminobutyric acid (GABA) A receptor, epsilon [Source:EntrezGene;Acc:65191]	Neur_chan_LBD	337	319	381	102	82	85	4.909	4.46955	4.57997	1.15884	1.0961	1.02401
ENSRNOG00000025764	748.518	929.793	863.419	1680.09	1895.41	1800.81	847.243	1792.1	-1.07943	9.37777e-40	1.69553e-37	Mt1	19	11302125	11302938	-	348	protein_coding	metallothionein 1 [Source:RGD Symbol;Acc:3117]	-	661	851	919	1909	1831	1935	124.066	153.635	142.344	279.459	315.363	300.368
ENSRNOG00000004660	3107.31	2970.75	2937.88	1796.26	1730.81	1541.16	3005.31	1689.41	0.830649	1.98308e-39	3.53889e-37	Fzd6	7	77899322	77931029	+	4202	protein_coding	frizzled class receptor 6 [Source:RGD Symbol;Acc:628816]	Fz	2744	2719	3127	2041	1672	1656	42.6537	40.653	40.1121	24.7444	23.8497	21.2891
ENSRNOG00000019556	6832.92	6919.36	6972.18	4797.36	4762.84	4554.61	6908.15	4704.94	0.554247	2.45844e-39	4.33096e-37	Cd9	4	157977162	158010166	-	1221	protein_coding	CD9 molecule [Source:RGD Symbol;Acc:2318]	Tetraspannin	6034	6333	7421	5451	4601	4894	322.789	325.861	327.605	227.432	225.86	216.521
ENSRNOG00000014923	1839.02	1855.22	1866.83	1071.07	972.03	950.196	1853.69	997.765	0.892867	3.97399e-39	6.91222e-37	Ifitm5	1	213744796	213745748	-	405	protein_coding	interferon induced transmembrane protein 5 [Source:RGD Symbol;Acc:1307900]	-	1624	1698	1987	1217	939	1021	261.915	263.404	264.452	153.083	138.967	136.183
ENSRNOG00000005480	8898.42	8816.1	9090.79	12586.1	12267.9	12742.5	8935.1	12532.2	-0.488024	4.34617e-39	7.37852e-37	Ybx3	4	165606819	165630118	-	1834	protein_coding	Y box binding protein 3 [Source:RGD Symbol;Acc:621056]	CSD	7858	8069	9676	14301	11851	13692	279.861	276.414	284.381	397.244	387.309	403.292
ENSRNOG00000012508	714.546	663.201	747.858	278.108	259.829	272.681	708.535	270.206	1.39051	4.34947e-39	7.37852e-37	Slc39a8	2	241029693	241092582	+	3242	protein_coding	solute carrier family 39 (zinc transporter), member 8 [Source:RGD Symbol;Acc:1308236]	-	631	607	796	316	251	293	12.7129	11.7629	13.2344	4.96552	4.64048	4.8821
ENSRNOG00000020193	6498.86	6296.59	6390.61	4314.19	4200.74	3882.68	6395.35	4132.54	0.629925	7.12035e-39	1.19318e-36	Runx2	9	18564927	18773092	+	5641	protein_coding	runt-related transcription factor 2 [Source:RGD Symbol;Acc:2282]	Runt	5739	5763	6802	4902	4058	4172	66.4522	64.1847	64.9956	44.2698	43.118	39.9522
ENSRNOG00000032238	3811.67	3748.67	3661.31	2452.81	2296.02	2278.24	3740.55	2342.35	0.674558	1.28948e-38	2.13479e-36	Plcd1	8	127753539	127782070	-	2745	protein_coding	phospholipase C, delta 1 [Source:RGD Symbol;Acc:3346]	-	3366	3431	3897	2787	2218	2448	80.0941	78.5267	76.5229	51.7232	48.4308	48.175
ENSRNOG00000047179	8691.19	8545.14	8867.19	5866.67	6066.13	6180.46	8701.17	6037.75	0.527464	3.46392e-38	5.6664e-36	Aplp2	8	32298532	32328839	-	3451	protein_coding	amyloid beta (A4) precursor-like protein 2 [Source:RGD Symbol;Acc:2128]	Kunitz_BPTI	7675	7821	9438	6666	5860	6641	145.265	142.382	147.414	98.4036	101.778	103.954
ENSRNOG00000004936	7102.43	7173.94	7435.36	4887.13	5056.83	4987.37	7237.24	4977.11	0.540591	3.88183e-38	6.27532e-36	Sdc2	7	71572941	71686044	+	2949	protein_coding	syndecan 2 [Source:RGD Symbol;Acc:3649]	-	6272	6566	7914	5553	4885	5359	138.919	139.883	144.652	95.9276	99.2869	98.1661
ENSRNOG00000014205	861.758	847.849	826.777	330.033	366.452	377.845	845.462	358.11	1.24012	5.25921e-38	8.39747e-36	Klf2	16	19223087	19225037	-	1056	protein_coding	Kruppel-like factor 2 [Source:RGD Symbol;Acc:1359220]	zf-C2H2	761	776	880	375	354	406	47.0706	46.1675	44.9182	18.0908	20.0929	20.7689
ENSRNOG00000019333	4459.4	4439.19	4540.7	2989.66	2984.41	2997.63	4479.76	2990.57	0.583153	5.31679e-38	8.39747e-36	Hipk1	2	206224015	206274079	-	7996	protein_coding	homeodomain interacting protein kinase 1 [Source:RGD Symbol;Acc:1304941]	Pkinase	3938	4063	4833	3397	2883	3221	32.1686	31.9237	32.5797	21.6428	21.611	21.7606
ENSRNOG00000001828	2256.88	2201.57	2340.34	1360.62	1322.95	1272.2	2266.26	1318.59	0.781583	1.11648e-37	1.74336e-35	Stk38l	4	181027212	181089740	+	4613	protein_coding	serine/threonine kinase 38 like [Source:RGD Symbol;Acc:1564793]	Pkinase	1993	2015	2491	1546	1278	1367	28.2197	27.4429	29.1068	17.0733	16.6054	16.008
ENSRNOG00000016306	197.038	184.648	170.053	9.68097	4.1407	13.0291	183.913	8.95027	4.33707	2.17408e-37	3.35663e-35	Adgrv1	2	8926850	9504134	-	23017	protein_coding	adhesion G protein-coupled receptor V1 [Source:RGD Symbol;Acc:1562101]	7tm_2	174	169	181	11	4	14	0.493775	0.461293	0.423871	0.0243464	0.0104163	0.0328573
ENSRNOG00000018755	1032.75	949.46	1030.65	468.207	464.794	469.979	1004.29	467.66	1.10281	3.24826e-37	4.95938e-35	Acss2	3	151032952	151075856	+	2867	protein_coding	acyl-CoA synthetase short-chain family member 2 [Source:RGD Symbol;Acc:1305489]	AMP-binding	912	869	1097	532	449	505	20.7776	19.0428	20.6245	9.45311	9.38687	9.51516
ENSRNOG00000004585	1321.51	1416	1465.65	733.993	712.201	717.533	1401.05	721.243	0.958465	3.56374e-37	5.38124e-35	Tmtc2	7	47181981	47586137	-	2508	protein_coding	transmembrane and tetratricopeptide repeat containing 2 [Source:RGD Symbol;Acc:1309848]	TPR_1	1167	1296	1560	834	688	771	30.3929	32.4651	33.5275	16.9406	16.4423	16.6065
ENSRNOG00000048924	2639.63	2255.1	2402.35	1089.55	1041.39	1333.62	2432.36	1154.85	1.07388	8.74442e-37	1.30606e-34	Islr	8	62946732	62948720	-	1989	protein_coding	immunoglobulin superfamily containing leucine-rich repeat [Source:RGD Symbol;Acc:1596359]	I-set	2331	2064	2557	1238	1006	1433	76.5485	65.1949	69.2946	31.7086	30.3155	38.9192
ENSRNOG00000005387	9341.19	10030	9307.82	13433.7	13860	13792.3	9559.66	13695.3	-0.518713	1.29707e-36	1.91645e-34	Rbm3	X	15098904	15102340	+	1824	protein_coding	RNA binding motif (RNP1, RRM) protein 3 [Source:RGD Symbol;Acc:620145]	RRM_1	8249	9180	9907	15264	13389	14820	295.397	316.196	292.766	426.319	439.973	438.91
ENSRNOG00000016456	3710.88	4003.25	3938.47	6451.05	6653.08	5792.38	3884.2	6298.83	-0.697092	3.26398e-36	4.77131e-34	Il33	1	248132090	248147029	+	2446	protein_coding	interleukin 33 [Source:RGD Symbol;Acc:1311155]	-	3277	3664	4192	7330	6427	6224	87.5082	94.1105	92.378	152.665	157.49	137.457
ENSRNOG00000024456	839.11	893.738	770.406	1597.36	1593.14	1560.7	834.418	1583.73	-0.926128	4.15752e-36	6.01352e-34	Radil	12	14092541	14156704	+	3687	protein_coding	Ras association and DIL domains [Source:RGD Symbol;Acc:1306155]	DIL	741	818	820	1815	1539	1677	13.1273	13.9386	11.9879	25.0781	25.0189	24.5704
ENSRNOG00000009778	4573.77	4167.13	4353.73	2726.51	2522.72	2818.95	4364.88	2689.39	0.697995	7.58099e-36	1.08511e-33	Tmem59	5	126783061	126804175	+	1491	protein_coding	transmembrane protein 59 [Source:RGD Symbol;Acc:1310313]	-	4039	3814	4634	3098	2437	3029	176.94	160.71	167.526	105.851	97.9671	109.742
ENSRNOG00000002478	2015.68	1928.42	1926.96	1169.64	1108.67	1073.04	1957.02	1117.12	0.808135	8.70553e-36	1.23322e-33	Insig2	13	37266312	37287458	-	991	protein_coding	insulin induced gene 2 [Source:RGD Symbol;Acc:631417]	-	1780	1765	2051	1329	1071	1153	117.321	111.895	111.557	68.3191	64.7766	62.8504
ENSRNOG00000003357	543.553	536.461	540.224	183.938	198.754	199.16	540.079	193.951	1.47858	1.06861e-35	1.49834e-33	Col3a1	9	52023295	52059217	+	4765	protein_coding	collagen, type III, alpha 1 [Source:RGD Symbol;Acc:71029]	VWC	480	491	575	209	192	214	6.57972	6.47377	6.50442	2.23447	2.41513	2.42607
ENSRNOG00000030210	1261.5	1271.77	1375.46	646.865	662.513	548.154	1302.91	619.177	1.07469	2.14612e-35	2.97877e-33	Fndc1	1	47605262	47687504	+	6310	protein_coding	fibronectin type III domain containing 1 [Source:RGD Symbol;Acc:1310640]	fn3	1114	1164	1464	735	640	589	11.5315	11.5894	12.5059	5.93402	6.07929	5.04241
ENSRNOG00000012363	1828.83	1791.85	1845.22	961.056	921.307	1076.76	1821.96	986.376	0.884738	3.11007e-35	4.27355e-33	Peli2	15	24942218	25083931	+	3249	protein_coding	pellino E3 ubiquitin protein ligase family member 2 [Source:RGD Symbol;Acc:1565884]	-	1615	1640	1964	1092	890	1157	32.4677	31.7127	32.5833	17.1224	16.4188	19.2369
ENSRNOG00000020703	2065.5	1929.51	1892.19	1133.55	1139.73	1077.7	1962.4	1116.99	0.812544	3.4259e-35	4.66093e-33	Sipa1l3	1	87260835	87468288	-	7982	protein_coding	signal-induced proliferation-associated 1 like 3 [Source:RGD Symbol;Acc:1311432]	-	1824	1766	2014	1288	1101	1158	14.926	13.9001	13.6004	8.22044	8.26757	7.83699
ENSRNOG00000051615	6162.53	6459.38	6119.09	9284.05	9617.82	8775.12	6247	9225.66	-0.562475	4.71712e-35	6.35471e-33	Hmgn2	5	152195361	152198813	-	1226	protein_coding	high mobility group nucleosomal binding domain 2 [Source:RGD Symbol;Acc:620649]	-	5442	5912	6513	10549	9291	9429	289.933	302.958	286.348	438.34	454.228	415.458
ENSRNOG00000002886	3904.52	3883.06	3861.43	5551.6	5538.19	5637.89	3883	5575.89	-0.522162	6.82759e-35	9.10854e-33	Myh10	10	55275411	55406732	+	7630	protein_coding	myosin, heavy chain 10, non-muscle [Source:RGD Symbol;Acc:71000]	Myosin_tail_1	3448	3554	4110	6308	5350	6058	29.517	29.2639	29.0349	42.117	42.0273	42.8901
ENSRNOG00000001514	904.79	905.756	856.842	1600.88	1555.87	1659.35	889.129	1605.37	-0.853636	1.13539e-34	1.50013e-32	Cdca7	3	59153280	59163913	+	2330	protein_coding	cell division cycle associated 7 [Source:RGD Symbol;Acc:1309363]	-	799	829	912	1819	1503	1783	22.3985	22.3531	21.0981	39.7711	38.6639	41.3378
ENSRNOG00000020684	4014.37	3898.36	4015.51	2568.1	2666.61	2677.49	3976.08	2637.4	0.592579	1.40441e-34	1.83791e-32	Vat1	10	89366899	89374516	-	2611	protein_coding	vesicle amine transport 1 [Source:RGD Symbol;Acc:1308943]	ADH_N	3545	3568	4274	2918	2576	2877	88.6826	85.8533	88.233	56.9337	59.1345	59.5231
ENSRNOG00000024213	3211.49	3121.53	3258.25	2068.21	2092.09	1969.26	3197.09	2043.19	0.646359	3.46088e-34	4.48641e-32	Golim4	2	174322673	174413236	-	2473	protein_coding	golgi integral membrane protein 4 [Source:RGD Symbol;Acc:1310948]	-	2836	2857	3468	2350	2021	2116	74.905	72.5814	75.589	48.4099	48.9829	46.2215
ENSRNOG00000011501	6379.96	6322.81	6644.28	4403.96	4507.16	4547.17	6449.02	4486.09	0.52402	5.31051e-34	6.81979e-32	Atp1b3	8	104190032	104221342	-	1818	protein_coding	ATPase, Na+/K+ transporting, beta 3 polypeptide [Source:RGD Symbol;Acc:2172]	-	5634	5787	7072	5004	4354	4886	202.419	199.986	209.678	140.221	143.548	145.182
ENSRNOG00000037853	954.615	982.237	945.157	450.605	458.583	368.538	960.67	425.909	1.17406	1.27978e-33	1.62828e-31	Rarres1	2	164650722	164684985	-	1335	protein_coding	retinoic acid receptor responder (tazarotene induced) 1 [Source:RGD Symbol;Acc:1309509]	-	843	899	1006	512	443	396	41.2454	42.3075	40.6182	19.538	19.8895	16.0238
ENSRNOG00000012868	1575.17	1457.51	1565.24	755.116	755.678	874.813	1532.64	795.202	0.946471	1.8839e-33	2.37492e-31	Uaca	8	65686648	65774989	+	4709	protein_coding	uveal autoantigen with coiled-coil domains and ankyrin repeats [Source:RGD Symbol;Acc:1560011]	-	1391	1334	1666	858	730	940	19.2942	17.7978	19.07	9.28217	9.29173	10.7833
ENSRNOG00000011879	4291.81	4217.39	4574.52	2925.41	2689.39	2799.4	4361.24	2804.73	0.636796	2.10488e-33	2.62937e-31	Nfat5	19	38446059	38533735	-	13565	protein_coding	nuclear factor of activated T-cells 5, tonicity-responsive [Source:RGD Symbol;Acc:1309142]	RHD	3790	3860	4869	3324	2598	3008	18.2494	17.8775	19.3474	12.4834	11.4795	11.9787
ENSRNOG00000009694	1903.57	1634.51	1824.55	1003.3	954.432	952.988	1787.54	970.24	0.881195	2.86982e-33	3.55263e-31	Bmp4	15	20776054	20822740	-	2159	protein_coding	bone morphogenetic protein 4 [Source:RGD Symbol;Acc:2213]	TGFb_propeptide	1681	1496	1942	1140	922	1024	50.8562	43.5329	48.4842	26.8994	25.5965	25.6212
ENSRNOG00000009946	8987.88	8611.78	8837.12	6451.05	6308.36	6328.44	8812.26	6362.61	0.469769	8.38136e-33	1.02829e-30	Ldlr	8	22750336	22774903	+	4725	protein_coding	low density lipoprotein receptor [Source:RGD Symbol;Acc:2998]	Ldl_recept_a	7937	7882	9406	7330	6094	6800	109.719	104.803	107.302	79.0302	77.3042	77.7427
ENSRNOG00000007805	3213.76	3348.78	3220.67	4748.96	4961.6	4699.79	3261.07	4803.45	-0.558585	2.25741e-32	2.73408e-30	Mybl2	3	159421671	159450086	+	3710	protein_coding	myeloblastosis oncogene-like 2 [Source:RGD Symbol;Acc:1308474]	Myb_DNA-binding	2838	3065	3428	5396	4793	5050	49.9652	51.9034	49.8047	74.095	77.4347	73.5309
ENSRNOG00000001252	791.549	762.627	737.523	350.275	342.643	300.601	763.9	331.173	1.20526	2.26829e-32	2.73408e-30	Chst12	12	16200019	16201632	-	1614	protein_coding	carbohydrate (chondroitin 4) sulfotransferase 12 [Source:RGD Symbol;Acc:1308214]	-	699	698	785	398	331	323	28.288	27.1701	26.2162	12.5623	12.2921	10.8106
ENSRNOG00000000645	6421.85	6716.14	6806.82	4561.5	4753.53	4431.77	6648.27	4582.26	0.537448	4.7849e-32	5.71733e-30	Reep3	20	22913694	22999010	+	4864	protein_coding	receptor accessory protein 3 [Source:RGD Symbol;Acc:1560401]	TB2_DP1_HVA22	5671	6147	7245	5183	4592	4762	76.1544	79.3978	80.2876	54.2848	56.5862	52.8869
ENSRNOG00000006305	9867.76	10385.1	10918.2	5981.96	6123.07	7121.35	10390.3	6408.79	0.697259	7.5723e-32	8.96991e-30	Slc38a2	7	138088649	138100841	-	4635	protein_coding	solute carrier family 38, member 2 [Source:RGD Symbol;Acc:69420]	Aa_trans	8714	9505	11621	6797	5915	7652	122.8	128.837	135.144	74.7065	76.4905	89.1821
ENSRNOG00000001854	797.211	679.59	819.261	336.194	293.99	318.283	765.354	316.156	1.27455	9.89107e-32	1.16165e-29	Tmtc1	4	182625386	182844291	-	3073	protein_coding	transmembrane and tetratricopeptide repeat containing 1 [Source:RGD Symbol;Acc:1564868]	-	704	622	872	382	284	342	14.9637	12.7165	15.2953	6.33274	5.53934	6.01196
ENSRNOG00000001762	1422.3	1506.68	1505.11	842.244	740.151	821.766	1478.03	801.387	0.882015	1.00054e-31	1.16512e-29	Pcyt1a	11	71548222	71591502	-	4300	protein_coding	phosphate cytidylyltransferase 1, choline, alpha [Source:RGD Symbol;Acc:70515]	CTP_transf_2	1256	1379	1602	957	715	883	19.0788	20.1481	20.0816	11.3379	9.96643	11.0929
ENSRNOG00000011852	2566.02	2642.97	2747.16	1654.57	1667.67	1717.05	2652.05	1679.76	0.659414	1.71854e-31	1.98441e-29	Myo6	8	87630916	87731269	+	7816	protein_coding	myosin VI [Source:RGD Symbol;Acc:1560646]	Myosin_head	2266	2419	2924	1880	1611	1845	18.9367	19.4442	20.1649	12.2536	12.3542	12.7516
ENSRNOG00000016561	2115.33	2286.79	2066	3473.71	3465.77	3262.87	2156.04	3400.78	-0.657957	3.27173e-31	3.74641e-29	Ns5atp9	8	71514281	71526182	+	333	protein_coding	NS5A (hepatitis C virus) transactivated protein 9 [Source:RGD Symbol;Acc:1303041]	-	1868	2093	2199	3947	3348	3506	366.405	394.879	355.946	603.829	602.62	568.748
ENSRNOG00000021217	2291.98	2269.31	2226.66	1339.49	1458.56	1385.74	2262.65	1394.6	0.698768	3.35804e-31	3.81346e-29	Itga10	2	198772937	198792253	+	5038	protein_coding	integrin, alpha 10 [Source:RGD Symbol;Acc:1305152]	VWA	2024	2077	2370	1522	1409	1489	26.2411	25.901	25.3568	15.3903	16.7631	15.9657
ENSRNOG00000005711	2749.47	2901.92	2930.36	1889.55	1770.15	1807.33	2860.58	1822.34	0.650377	6.25161e-31	7.04126e-29	Ptprd	5	92862267	93244202	-	9494	protein_coding	protein tyrosine phosphatase, receptor type, D [Source:RGD Symbol;Acc:1561090]	Y_phosphatase	2428	2656	3119	2147	1710	1942	16.7043	17.5759	17.708	11.5206	10.7957	11.0497
ENSRNOG00000000552	1581.97	1485.92	1525.78	887.129	902.673	876.674	1531.22	888.826	0.784786	4.63093e-30	5.17346e-28	Col13a1	20	31456852	31598118	-	2660	protein_coding	collagen, type XIII, alpha 1 [Source:RGD Symbol;Acc:1595704]	Collagen	1397	1360	1624	1008	872	942	34.3039	32.1215	32.9085	19.305	19.6488	19.1303
ENSRNOG00000043451	13072.5	14104.2	14525	8946.98	8584.71	9875.15	13900.6	9135.61	0.605593	5.35899e-30	5.93853e-28	Spp1	14	6673686	6679901	-	1519	protein_coding	secreted phosphoprotein 1 [Source:RGD Symbol;Acc:3752]	-	11544	12909	15460	10166	8293	10611	496.395	533.917	548.599	340.944	327.232	377.356
ENSRNOG00000021096	9417.06	9409.37	9299.37	7089.11	6821.81	6745.37	9375.27	6885.43	0.445093	7.85576e-30	8.63568e-28	Tmem143	1	101884019	101900070	+	1991	protein_coding	transmembrane protein 143 [Source:RGD Symbol;Acc:1305013]	-	8316	8612	9898	8055	6590	7248	272.817	271.751	267.966	206.103	198.388	196.652
ENSRNOG00000015857	9169.06	9584.19	9575.59	6576.02	6513.33	7028.29	9442.95	6705.88	0.493832	9.92682e-30	1.08257e-27	Ctsa	3	161298962	161304625	+	2266	protein_coding	cathepsin A [Source:RGD Symbol;Acc:1309070]	Peptidase_S10	8097	8772	10192	7472	6292	7552	233.396	243.208	242.439	167.984	166.43	180.034
ENSRNOG00000011352	1970.38	1790.75	1840.52	1146.75	1075.55	1083.28	1867.22	1101.86	0.759999	1.02384e-29	1.10776e-27	Furin	1	142185094	142197182	-	4264	protein_coding	furin (paired basic amino acid cleaving enzyme) [Source:RGD Symbol;Acc:3274]	Peptidase_S8	1740	1639	1959	1303	1039	1164	26.6539	24.1491	24.764	15.5675	14.605	14.7465
ENSRNOG00000000869	830.051	799.775	845.568	359.076	344.714	420.655	825.131	374.815	1.13779	1.06244e-29	1.14055e-27	Arhgef6	X	159723866	159841072	-	2786	protein_coding	Rac/Cdc42 guanine nucleotide exchange factor (GEF) 6 [Source:RGD Symbol;Acc:1359674]	RhoGEF	733	732	900	408	333	452	17.1851	16.507	17.4127	7.46053	7.16416	8.76415
ENSRNOG00000006735	862.891	957.108	1002.47	411.001	459.618	466.257	940.822	445.625	1.08032	1.31386e-29	1.39952e-27	Cdkn2b	5	107845951	107858104	-	5645	protein_coding	cyclin-dependent kinase inhibitor 2B (p15, inhibits CDK4) [Source:RGD Symbol;Acc:2324]	-	762	876	1067	467	444	501	8.81698	9.74943	10.1884	4.21448	4.71434	4.79431
ENSRNOG00000001249	474.477	500.406	527.071	191.859	197.719	187.992	500.651	192.523	1.38041	1.87631e-29	1.98326e-27	Col6a1	20	12658065	12675561	+	3082	protein_coding	collagen, type VI, alpha 1 [Source:RGD Symbol;Acc:1565398]	VWA	419	458	561	218	191	202	8.87995	9.33624	9.81146	3.60342	3.71452	3.54055
ENSRNOG00000015602	941.026	925.423	991.193	469.087	505.166	475.563	952.548	483.272	0.98067	2.32334e-29	2.43703e-27	Cdh2	18	8146971	8360684	-	4339	protein_coding	cadherin 2 [Source:RGD Symbol;Acc:69280]	Cadherin	831	847	1055	533	488	511	12.5095	12.264	13.1059	6.2579	6.74113	6.36185
ENSRNOG00000010917	919.511	915.589	894.423	442.684	396.472	309.907	909.841	383.021	1.24741	3.83988e-29	3.99725e-27	Bmp5	8	82878941	82950273	+	3232	protein_coding	bone morphogenetic protein 5 [Source:RGD Symbol;Acc:1305979]	TGFb_propeptide	812	838	952	503	383	333	16.4102	16.2896	15.877	7.92843	7.1028	5.56577
ENSRNOG00000020206	3577.26	3358.62	3520.38	2346.31	2242.19	2377.82	3485.42	2322.11	0.585519	5.70783e-29	5.89709e-27	Ctsd	1	215541542	215553451	-	2022	protein_coding	cathepsin D [Source:RGD Symbol;Acc:621511]	Asp	3159	3074	3747	2666	2166	2555	102.046	95.5128	99.8863	67.1691	64.2066	68.2593
ENSRNOG00000049075	2810.62	2788.29	2824.2	4005.28	3999.92	4054.85	2807.7	4020.02	-0.517746	6.28912e-29	6.44917e-27	Fabp5	2	93981656	93985378	-	723	protein_coding	fatty acid binding protein 5, epidermal [Source:RGD Symbol;Acc:70997]	-	2482	2552	3006	4551	3864	4357	224.229	221.759	224.106	320.671	320.333	325.538
ENSRNOG00000023226	5835.27	5598.42	5343.99	3923.43	3567.22	3437.83	5592.56	3642.83	0.617759	9.81747e-29	9.99273e-27	S100a10	2	193892589	193901236	+	573	protein_coding	S100 calcium binding protein A10 [Source:RGD Symbol;Acc:628655]	-	5153	5124	5688	4458	3446	3694	587.401	561.815	535.067	396.348	360.465	348.253
ENSRNOG00000020279	805.138	762.627	777.922	372.277	368.523	389.943	781.896	376.914	1.05224	9.98264e-29	1.00861e-26	Syt11	2	188112286	188138177	-	4259	protein_coding	synaptotagmin XI [Source:RGD Symbol;Acc:62042]	C2	711	698	828	423	356	419	10.9041	10.2964	10.4792	5.05969	5.01008	5.31446
ENSRNOG00000042460	485.801	443.591	481.034	926.733	990.663	902.733	470.142	940.043	-0.998641	1.28761e-28	1.29146e-26	Hmga2	7	65159944	65275408	-	805	protein_coding	high mobility group AT-hook 2 [Source:RGD Symbol;Acc:620617]	-	429	406	512	1053	957	970	34.8089	31.6861	34.2829	66.6382	71.2555	65.0921
ENSRNOG00000028358	2812.89	2793.75	2989.55	1899.23	1842.61	1890.15	2865.4	1877.33	0.610354	1.68817e-28	1.68095e-26	Edem3	13	69135128	69199511	+	3329	protein_coding	ER degradation enhancer, mannosidase alpha-like 3 [Source:RGD Symbol;Acc:1561496]	-	2484	2557	3182	2158	1780	2031	48.7379	48.2565	51.5217	33.0239	32.0486	32.9571
ENSRNOG00000019244	3321.34	3421.99	3333.42	2264.47	2242.19	2344.31	3358.91	2283.66	0.55643	3.58432e-28	3.54332e-26	Mxra8	5	173288447	173292929	+	2400	protein_coding	matrix-remodelling associated 8 [Source:RGD Symbol;Acc:1359356]	V-set	2933	3132	3548	2573	2166	2519	79.8233	81.9879	79.6849	54.6159	54.094	56.6982
ENSRNOG00000024089	1708.8	1709.9	1807.64	1062.27	944.081	1053.5	1742.11	1019.95	0.771636	4.39206e-28	4.31081e-26	Fndc3b	2	113112902	113345577	-	3849	protein_coding	fibronectin type III domain containing 3B [Source:RGD Symbol;Acc:1311673]	fn3	1509	1565	1924	1207	912	1132	25.6077	25.545	26.9439	15.9753	14.202	15.8873
ENSRNOG00000018290	475.609	543.017	528.95	1078.11	1064.16	1434.14	515.858	1192.13	-1.20812	6.17803e-28	6.02073e-26	Alx3	2	210381829	210386928	+	1548	protein_coding	ALX homeobox 3 [Source:RGD Symbol;Acc:1359270]	Homeobox	420	497	563	1225	1028	1541	17.7218	20.1709	19.6038	40.314	39.8038	53.7755
ENSRNOG00000060248	891.201	863.145	947.036	1541.03	1499.97	1617.47	900.461	1552.83	-0.785307	6.32898e-28	6.1244e-26	Chchd6	4	121340952	121565212	-	1078	protein_coding	MICOS complex subunit Mic25 [Source:UniProtKB/Swiss-Prot;Acc:D4A7N1]	-	787	790	1008	1751	1449	1738	47.6853	46.0413	50.4017	82.7481	80.566	87.093
ENSRNOG00000007590	789.285	751.701	764.769	343.234	332.291	395.527	768.585	357.018	1.10519	7.60981e-28	7.31233e-26	Eya1	5	4373626	4513142	+	1801	protein_coding	EYA transcriptional coactivator and phosphatase 1 [Source:RGD Symbol;Acc:1584849]	-	697	688	814	390	321	425	25.2783	24.0001	24.3621	11.0317	10.683	12.7476
ENSRNOG00000036913	2474.3	2684.49	2603.41	1664.25	1697.69	1675.17	2587.4	1679.04	0.624276	8.03176e-28	7.6642e-26	RGD1309621	4	183896303	183905297	+	4779	protein_coding	similar to hypothetical protein FLJ10652 [Source:RGD Symbol;Acc:1309621]	-	2185	2457	2771	1891	1640	1800	29.8637	32.3003	31.2538	20.1579	20.5688	20.3464
ENSRNOG00000019834	54255.7	53910.5	54033.7	67302.1	68842.3	69985.1	54066.6	68709.8	-0.345769	9.05645e-28	8.58239e-26	Hsp90ab1	9	17817721	17823243	+	2661	protein_coding	heat shock protein 90 alpha (cytosolic), class B member 1 [Source:RGD Symbol;Acc:1303075]	HATPase_c	47912	49342	57512	76472	66503	75200	1176.06	1164.96	1164.98	1464.02	1497.95	1526.6
ENSRNOG00000012840	13742.8	12432.6	13321.5	9575.36	9487.39	9550.35	13165.6	9537.7	0.465036	1.44193e-27	1.35709e-25	Sparc	10	40742400	40764185	-	2063	protein_coding	secreted protein, acidic, cysteine-rich (osteonectin) [Source:RGD Symbol;Acc:3742]	-	12136	11379	14179	10880	9165	10262	384.242	346.532	370.467	268.671	266.278	268.711
ENSRNOG00000010744	11888	12253.4	12354.7	9291.97	9234.8	9068.28	12165.3	9198.35	0.403457	1.57277e-27	1.47017e-25	Nrp1	19	61332351	61485858	+	5586	protein_coding	neuropilin 1 [Source:RGD Symbol;Acc:621588]	CUB	10498	11215	13150	10558	8921	9744	122.754	126.136	126.89	96.2879	95.7227	94.2299
ENSRNOG00000004019	579.79	616.22	615.385	219.142	263.97	271.75	603.799	251.621	1.26531	1.66822e-27	1.54885e-25	Phlda1	7	54247460	54249664	+	1811	protein_coding	pleckstrin homology-like domain, family A, member 1 [Source:RGD Symbol;Acc:3836]	-	512	564	655	249	255	292	18.4663	19.5659	19.4951	7.00441	8.43964	8.70997
ENSRNOG00000008425	3094.86	2952.17	3131.42	2058.53	2008.24	1829.66	3059.48	1965.48	0.638596	2.54228e-27	2.34453e-25	Nav1	13	52267254	52514875	-	6879	protein_coding	neuron navigator 1 [Source:RGD Symbol;Acc:1590261]	-	2733	2702	3333	2339	1940	1966	25.9504	24.6774	26.1164	17.3219	16.9036	15.4387
ENSRNOG00000007574	1452.87	1440.03	1343.51	814.081	820.895	835.726	1412.14	823.567	0.777131	4.94494e-27	4.52989e-25	Padi2	5	159428515	159471144	+	4558	protein_coding	peptidyl arginine deiminase, type II [Source:RGD Symbol;Acc:3288]	-	1283	1318	1430	925	793	898	18.3857	18.1669	16.9108	10.3385	10.428	10.6428
ENSRNOG00000016776	475.609	428.295	500.764	149.615	194.613	143.32	468.223	162.516	1.53181	5.76403e-27	5.24526e-25	Extl1	5	152573758	152589719	-	4124	protein_coding	exostosin-like glycosyltransferase 1 [Source:RGD Symbol;Acc:1309572]	-	420	392	533	170	188	154	6.65211	5.97182	6.96646	2.10001	2.73238	2.01723
ENSRNOG00000028627	687.368	666.479	774.164	331.793	318.834	327.59	709.337	326.072	1.12219	7.0107e-27	6.33776e-25	Hmcn1	13	67799791	68360664	-	18312	protein_coding	hemicentin 1 [Source:RGD Symbol;Acc:1564772]	I-set	607	610	824	377	308	352	2.16512	2.09283	2.42546	1.04881	1.00813	1.03839
ENSRNOG00000024501	1853.74	1929.51	2046.27	1141.47	1113.85	1242.42	1943.18	1165.91	0.737304	7.11199e-27	6.38731e-25	Rgs3	5	78428669	78567288	+	5587	protein_coding	regulator of G-protein signaling 3 [Source:RGD Symbol;Acc:3566]	RGS	1637	1766	2178	1297	1076	1335	19.1381	19.8587	21.0127	11.8264	11.5435	12.9079
ENSRNOG00000013340	2864.98	2982.77	3069.41	2036.52	1939.92	1859.44	2972.39	1945.3	0.611814	7.99369e-27	7.13255e-25	LOC100910454	9	113699170	113732622	+	4000	protein_coding	twisted gastrulation protein homolog 1-like [Source:RGD Symbol;Acc:6498769]	-	2530	2730	3267	2314	1874	1998	41.3133	42.8787	44.0243	29.4709	28.081	26.9829
ENSRNOG00000007133	12163.1	12262.1	12432.7	9515.51	9406.64	9263.71	12286	9395.29	0.387068	8.21164e-27	7.27975e-25	Plxnb2	7	130135464	130151880	-	6541	protein_coding	plexin B2 [Source:RGD Symbol;Acc:1305495]	Sema	10741	11223	13233	10812	9087	9954	107.258	107.796	109.048	84.2079	83.2681	82.2064
ENSRNOG00000018225	1025.96	1035.77	955.492	549.175	488.603	537.917	1005.74	525.232	0.934953	8.90648e-27	7.84512e-25	Tp53inp2	3	150910398	150918525	+	4035	protein_coding	tumor protein p53 inducible nuclear protein 2 [Source:RGD Symbol;Acc:735085]	-	906	948	1017	624	472	578	14.6661	14.7606	13.5857	7.87829	7.01133	7.73814
ENSRNOG00000003144	2821.95	2616.75	2810.1	1788.34	1843.65	1799.88	2749.6	1810.62	0.603206	9.80186e-27	8.53996e-25	Gprc5c	10	103395511	103417358	+	4551	protein_coding	G protein-coupled receptor, class C, group 5, member C [Source:RGD Symbol;Acc:1311408]	7tm_3	2492	2395	2991	2032	1781	1934	35.766	33.0627	35.4253	22.7461	23.4563	22.9563
ENSRNOG00000010635	5069.77	4792.09	4865.77	6831.24	6617.88	6772.36	4909.21	6740.49	-0.457698	9.81962e-27	8.53996e-25	Igfbp4	10	86950557	86962578	+	2176	protein_coding	insulin-like growth factor binding protein 4 [Source:RGD Symbol;Acc:2875]	-	4477	4386	5179	7762	6393	7277	134.387	126.634	128.289	181.721	176.095	180.653
ENSRNOG00000036839	16670.1	17245.4	17212	22152.7	21703.5	22626	17042.5	22160.7	-0.378846	1.05914e-26	9.15319e-25	Hnrnpa1	7	144865608	144871585	+	1948	protein_coding	heterogeneous nuclear ribonucleoprotein A1 [Source:RGD Symbol;Acc:69234]	RRM_1	14721	15784	18320	25171	20966	24312	493.602	509.058	506.921	658.267	645.103	674.193
ENSRNOG00000055583	5758.27	5486.98	5408.82	3906.71	3932.63	3557.88	5551.35	3799.08	0.547082	1.07034e-26	9.19219e-25	Ttyh3	12	16084266	16112664	+	4572	protein_coding	Protein Ttyh3; Tweety homolog 3 (Drosophila) (Predicted) [Source:UniProtKB/TrEMBL;Acc:D4A383]	-	5085	5022	5757	4439	3799	3823	72.6463	69.0096	67.8725	49.4618	49.8041	45.17
ENSRNOG00000015420	1703.13	1626.86	1763.48	1039.38	1043.46	1037.68	1697.83	1040.17	0.707466	1.52505e-26	1.30159e-24	Stxbp1	3	11823785	11885417	-	3609	protein_coding	syntaxin binding protein 1 [Source:RGD Symbol;Acc:3785]	Sec1	1504	1489	1877	1181	1008	1115	27.2201	25.9207	28.0337	16.6707	16.7408	16.6894
ENSRNOG00000016423	5032.4	4827.06	5006.7	3617.16	3527.88	3521.59	4955.38	3555.54	0.47884	1.90478e-26	1.61566e-24	Tacc1	16	71629525	71681126	+	7668	protein_coding	transforming, acidic coiled-coil containing protein 1 [Source:RGD Symbol;Acc:1303120]	-	4444	4418	5329	4110	3408	3784	37.8548	36.1978	37.4599	27.3055	26.6391	26.6576
ENSRNOG00000048411	1634.06	1611.57	1680.8	2477.45	2440.94	2513.69	1642.14	2477.36	-0.592889	2.65464e-26	2.23788e-24	Uhrf1	9	10738222	10757954	-	3856	protein_coding	ubiquitin-like with PHD and ring finger domains 1 [Source:RGD Symbol;Acc:1595855]	ubiquitin	1443	1475	1789	2815	2358	2701	24.4432	24.0322	25.0079	37.1905	36.653	37.839
ENSRNOG00000028545	637.543	651.183	672.696	308.031	266.04	313.63	653.807	295.9	1.14208	2.77684e-26	2.32662e-24	Ahnak2	6	137336107	137353249	-	17143	protein_coding	AHNAK nucleoprotein 2 [Source:RGD Symbol;Acc:1309696]	-	563	596	716	350	257	337	2.14511	2.18423	2.25128	1.04009	0.898563	1.06193
ENSRNOG00000059013	462.02	573.609	563.712	1020.9	1108.67	1285.23	533.114	1138.27	-1.09265	5.45603e-26	4.54372e-24	AABR07060519.1	4	77413672	77446624	-	2240	lincRNA	-	-	408	525	600	1160	1071	1381	11.8971	14.7248	14.438	26.3816	28.6579	33.3041
ENSRNOG00000011009	1067.86	1127.55	1098.3	626.623	582.804	623.537	1097.9	610.988	0.844684	6.87179e-26	5.68827e-24	Cmtm4	19	784618	824420	+	1446	protein_coding	CKLF-like MARVEL transmembrane domain containing 4 [Source:RGD Symbol;Acc:1565098]	-	943	1032	1169	712	563	670	42.5963	44.8384	43.5762	25.0843	23.3369	25.0299
ENSRNOG00000006813	2665.68	2764.25	2734	1857.87	1815.7	1852	2721.31	1841.85	0.563042	7.19768e-26	5.92235e-24	Sumf1	4	140139003	140220487	-	2497	protein_coding	sulfatase modifying factor 1 [Source:RGD Symbol;Acc:1309939]	DUF323	2354	2530	2910	2111	1754	1990	61.5768	63.6562	62.8171	43.0686	42.103	43.0514
ENSRNOG00000012939	934.232	807.423	805.168	373.157	388.191	442.06	848.941	401.136	1.08066	7.27497e-26	5.95032e-24	Abca7	7	12742416	12762374	-	6800	protein_coding	ATP-binding cassette, subfamily A (ABC1), member 7 [Source:RGD Symbol;Acc:1303134]	ABC_tran	825	739	857	424	375	475	7.92454	6.8277	6.79322	3.17649	3.3054	3.77344
ENSRNOG00000049298	210.627	187.925	111.803	15.8416	18.6332	19.5437	170.118	18.0062	3.23899	1.44532e-25	1.17516e-23	AABR07061980.1	4	155752447	155763500	-	1482	protein_coding	-	Sugar_tr	186	172	119	18	18	21	8.19773	7.29154	4.32815	0.61875	0.727992	0.765462
ENSRNOG00000051264	1772.21	1658.55	1594.37	968.977	783.628	665.416	1675.04	806.007	1.05391	2.31453e-25	1.8693e-23	Dlx6as	4	32333356	32381501	-	4004	antisense	-	-	1565	1518	1697	1101	757	715	25.5299	23.8186	22.845	14.0083	11.3319	9.64638
ENSRNOG00000019240	2466.37	2305.36	2433.36	1626.4	1445.11	1496.49	2401.7	1522.67	0.656593	2.32625e-25	1.8693e-23	Ampd2	2	210861625	210874304	-	3821	protein_coding	adenosine monophosphate deaminase 2 [Source:RGD Symbol;Acc:2110]	-	2178	2110	2590	1848	1396	1608	37.2314	34.6932	36.5364	24.6386	21.8983	22.7332
ENSRNOG00000053122	315.94	372.573	346.683	108.251	109.729	123.777	345.065	113.919	1.59901	2.98147e-25	2.38188e-23	Scn1a	3	52381975	52510507	-	11887	protein_coding	sodium channel, voltage-gated, type I, alpha [Source:MGI Symbol;Acc:MGI:98246]	Ion_trans	279	341	369	123	106	133	1.53307	1.80228	1.67324	0.527137	0.534485	0.60441
ENSRNOG00000000463	1403.05	1184.37	1301.23	745.435	598.332	590.034	1296.22	644.6	1.00606	3.02019e-25	2.39887e-23	Col11a2	20	3830164	3859018	+	6304	protein_coding	collagen, type XI, alpha 2 [Source:RGD Symbol;Acc:2373]	Collagen	1239	1084	1385	847	578	634	12.8376	10.8032	11.8423	6.84476	5.49558	5.43282
ENSRNOG00000004398	125.697	128.925	133.412	14.9615	12.4221	12.0985	129.345	13.1607	3.29297	4.3512e-25	3.4362e-23	Pkhd1l1	7	83373022	83545540	+	13306	protein_coding	polycystic kidney and hepatic disease 1-like 1 [Source:RGD Symbol;Acc:1310406]	TIG	111	118	142	17	12	13	0.544884	0.557152	0.575234	0.0650867	0.054055	0.0527774
ENSRNOG00000026053	435.975	449.054	476.337	169.857	168.734	197.298	453.788	178.63	1.34536	4.96297e-25	3.89692e-23	Grem1	3	105203309	105214989	-	3809	protein_coding	gremlin 1 [Source:RGD Symbol;Acc:2359]	-	385	411	507	193	163	212	6.60205	6.77907	7.17465	2.58129	2.56495	3.00661
ENSRNOG00000018978	305.749	340.888	347.622	114.411	93.1658	112.609	331.42	106.729	1.63214	6.53404e-25	5.10138e-23	Cd163l1	1	212695735	212706790	+	3291	protein_coding	CD163 molecule-like 1 [Source:RGD Symbol;Acc:1307378]	SRCR	270	312	370	130	90	121	5.35877	5.95615	6.06007	2.01236	1.63914	1.98614
ENSRNOG00000014870	2016.81	1910.94	1836.76	1255.89	1146.97	1153.08	1921.5	1185.31	0.695511	6.99014e-25	5.42664e-23	Slc13a5	10	58810058	58834538	-	3475	protein_coding	solute carrier family 13 (sodium-dependent citrate transporter), member 5 [Source:RGD Symbol;Acc:631374]	Na_sulph_symp	1781	1749	1955	1427	1108	1239	33.4763	31.6209	30.3246	20.9199	19.1112	19.2606
ENSRNOG00000032002	1277.35	1211.68	1149.03	1943.23	2019.63	1872.47	1212.69	1945.11	-0.682523	7.85051e-25	6.06033e-23	Hapln1	2	18354542	18419071	+	5089	protein_coding	hyaluronan and proteoglycan link protein 1 [Source:RGD Symbol;Acc:2412]	Xlink	1128	1109	1223	2208	1951	2012	14.4779	13.6911	12.9538	22.1033	22.9788	21.3574
ENSRNOG00000011677	1885.45	1843.2	1778.51	1167.88	1171.82	1048.85	1835.72	1129.51	0.700419	8.33286e-25	6.39675e-23	Slc39a10	9	60039297	60070552	+	4990	protein_coding	solute carrier family 39 (zinc transporter), member 10 [Source:RGD Symbol;Acc:1307321]	-	1665	1687	1893	1327	1132	1127	21.7943	21.24	20.4481	13.5476	13.5972	12.2004
ENSRNOG00000006104	656.793	665.387	744.1	342.354	325.045	296.878	688.76	321.426	1.10046	8.66428e-25	6.61421e-23	Tg	7	107467260	107652897	+	8722	protein_coding	thyroglobulin [Source:RGD Symbol;Acc:3848]	COesterase	580	609	792	389	314	319	4.34351	4.38672	4.89455	2.27208	2.15782	1.97573
ENSRNOG00000016050	5821.68	6071.52	6089.03	4401.32	4298.05	4477.37	5994.07	4392.25	0.448608	9.06842e-25	6.88449e-23	Fgfr1	16	71266248	71319449	-	3389	protein_coding	Fibroblast growth factor receptor 1 [Source:RGD Symbol;Acc:620713]	Pkinase_Tyr	5141	5557	6481	5001	4152	4811	99.0843	103.017	103.08	75.1755	73.4324	76.686
ENSRNOG00000004616	25273	26246.2	25848.1	33306.1	33847.1	36699.3	25789.1	34617.5	-0.42473	1.00024e-24	7.55183e-23	Npm1	10	18080950	18090950	-	1603	protein_coding	nucleophosmin (nucleolar phosphoprotein B23, numatrin) [Source:RGD Symbol;Acc:3192]	-	22318	24022	27512	37844	32697	39434	909.391	941.488	925.108	1202.69	1222.58	1328.89
ENSRNOG00000010161	3196.77	3242.8	3211.28	2212.54	2306.37	2215.88	3216.95	2244.93	0.519423	1.02984e-24	7.73278e-23	Myo10	2	77868412	78071309	+	6896	protein_coding	myosin X [Source:RGD Symbol;Acc:1307193]	Myosin_head	2823	2968	3418	2514	2228	2381	26.7388	27.0399	26.7164	18.572	19.3651	18.6515
ENSRNOG00000003276	1284.14	1290.35	1277.75	800	715.307	714.741	1284.08	743.349	0.787425	1.22424e-24	9.14252e-23	Myo1d	10	67866940	68142864	-	5277	protein_coding	myosin ID [Source:RGD Symbol;Acc:621321]	Myosin_head	1134	1181	1360	909	691	768	14.0364	14.0605	13.8917	8.77541	7.84862	7.86188
ENSRNOG00000017579	704.354	631.516	677.394	311.551	301.236	342.48	671.088	318.422	1.07476	2.72791e-24	2.02617e-22	Mylip	17	19682040	19703681	-	3069	protein_coding	myosin regulatory light chain interacting protein [Source:RGD Symbol;Acc:1305761]	Band_41	622	578	721	354	291	368	13.238	11.8323	12.6632	5.87621	5.68327	6.47744
ENSRNOG00000051854	720.208	758.257	840.87	402.2	369.558	362.954	773.112	378.238	1.03196	2.89703e-24	2.14022e-22	Enpep	2	233667254	233743866	-	3799	protein_coding	glutamyl aminopeptidase [Source:RGD Symbol;Acc:621228]	-	636	694	895	457	357	390	10.9349	11.477	12.6986	6.12827	5.6325	5.54559
ENSRNOG00000015385	773.431	828.182	851.205	403.08	444.09	416.932	817.606	421.368	0.958454	2.93539e-24	2.15696e-22	Pink1	5	156677146	156689415	-	2410	protein_coding	PTEN induced putative kinase 1 [Source:RGD Symbol;Acc:1305769]	-	683	758	906	458	429	448	18.5111	19.7602	20.2635	9.68142	10.6695	10.0418
ENSRNOG00000015787	4269.16	3969.37	4025.84	2881.41	2920.23	2725.88	4088.12	2842.51	0.524203	3.51032e-24	2.56571e-22	P3h4	10	88318817	88325326	-	1854	protein_coding	prolyl 3-hydroxylase family member 4 [Source:RGD Symbol;Acc:620767]	-	3770	3633	4285	3274	2821	2929	132.819	123.11	124.579	89.9621	91.2002	85.3418
ENSRNOG00000019403	428.048	427.202	434.998	169.857	186.332	160.072	430.083	172.087	1.32352	3.55448e-24	2.58424e-22	Afap1l1	18	57053947	57114545	-	3436	protein_coding	actin filament associated protein 1-like 1 [Source:RGD Symbol;Acc:1311580]	PH	378	391	463	193	180	172	7.18567	7.14928	7.26326	2.86151	3.13994	2.70413
ENSRNOG00000002343	8649.29	8905.69	8874.7	6658.75	6812.49	6695.11	8809.9	6722.12	0.390429	3.91506e-24	2.83141e-22	Uchl1	14	43133218	43143973	-	1064	protein_coding	ubiquitin carboxyl-terminal esterase L1 (ubiquitin thiolesterase) [Source:RGD Symbol;Acc:3928]	-	7638	8151	9446	7566	6581	7194	468.886	481.292	478.531	362.256	370.726	365.242
ENSRNOG00000024039	11578.8	11147.7	11196.3	8521.01	8373.54	7614.6	11307.6	8169.72	0.46888	5.66309e-24	4.07416e-22	Serinc5	2	22195600	22310312	+	5340	protein_coding	serine incorporator 5 [Source:RGD Symbol;Acc:621571]	TMS_TDE	10225	10203	11917	9682	8089	8182	125.069	120.04	120.29	92.3665	90.7937	82.7696
ENSRNOG00000013954	18255.5	17207.2	17900.7	12383.7	12474.9	13805.3	17787.8	12888	0.464826	6.93239e-24	4.96135e-22	Alpl	5	156086497	156141537	-	2436	protein_coding	alkaline phosphatase, liver/bone/kidney [Source:RGD Symbol;Acc:2100]	-	16121	15749	19053	14071	12051	14834	432.259	406.176	421.589	294.265	296.516	328.953
ENSRNOG00000002488	4222.73	4151.84	4098.19	3058.31	2932.65	3001.35	4157.58	2997.44	0.47148	8.58155e-24	6.1098e-22	Galnt10	10	43067299	43210427	+	3264	protein_coding	polypeptide N-acetylgalactosaminyltransferase 10 [Source:RGD Symbol;Acc:69409]	Glycos_transf_2	3729	3800	4362	3475	2833	3225	74.6227	73.1429	72.0343	54.237	52.0234	53.3743
ENSRNOG00000013140	840.243	868.608	861.54	472.607	428.563	469.049	856.797	456.74	0.906391	9.11217e-24	6.45414e-22	Pdzd2	2	62399748	62634785	-	8289	protein_coding	PDZ domain containing 2 [Source:RGD Symbol;Acc:619958]	PDZ	742	795	917	537	414	504	5.84697	6.02565	5.96308	3.30037	2.99365	3.28459
ENSRNOG00000018797	1071.25	1128.64	1148.09	624.863	661.477	648.665	1116	645.002	0.792229	1.4701e-23	1.03593e-21	Myrip	8	128972311	129139251	+	4650	protein_coding	myosin VIIA and Rab interacting protein [Source:RGD Symbol;Acc:727731]	-	946	1033	1222	710	639	697	13.2882	13.9568	14.1652	7.77851	8.23664	8.09715
ENSRNOG00000031814	4176.3	4036.02	4459.9	2993.18	2960.6	2931.55	4224.07	2961.78	0.512677	1.6018e-23	1.12298e-21	Sort1	2	211078334	211156312	+	6690	protein_coding	sortilin 1 [Source:RGD Symbol;Acc:619999]	-	3688	3694	4747	3401	2860	3150	36.0076	34.6904	38.2469	25.8983	25.6237	25.4353
ENSRNOG00000001010	2263.67	2232.16	2343.16	1518.15	1536.2	1543.95	2279.66	1532.77	0.573197	1.70248e-23	1.1875e-21	Tecpr1	12	12374742	12403387	+	5150	protein_coding	tectonin beta-propeller repeat containing 1 [Source:RGD Symbol;Acc:1306873]	-	1999	2043	2494	1725	1484	1659	25.3533	24.923	26.1031	17.0637	17.2715	17.4017
ENSRNOG00000001254	3740.33	3524.69	3754.32	2231.02	2399.54	2613.27	3673.11	2414.61	0.605587	1.80205e-23	1.25061e-21	Col6a2	20	12773427	12801180	+	3695	protein_coding	collagen, type VI, alpha 2 [Source:RGD Symbol;Acc:1305585]	VWA	3303	3226	3996	2535	2318	2808	58.3879	54.8516	58.2928	34.9506	37.6012	41.0521
ENSRNOG00000020918	1418.9	1493.57	1460.01	2122.77	2302.23	2418.77	1457.49	2281.26	-0.645873	2.24305e-23	1.54883e-21	Ccnd1	1	218090750	218100325	-	3876	protein_coding	cyclin D1 [Source:RGD Symbol;Acc:68384]	Cyclin_C	1253	1367	1554	2412	2224	2599	21.1152	22.1577	21.6108	31.7018	34.3917	36.2222
ENSRNOG00000010240	571.863	599.831	660.482	291.309	289.849	246.623	610.726	275.927	1.14797	2.44941e-23	1.68287e-21	Fam46a	8	92937739	92942076	-	3123	protein_coding	family with sequence similarity 46, member A [Source:RGD Symbol;Acc:1311381]	-	505	549	703	331	280	265	10.5621	11.0443	12.1335	5.39942	5.37388	4.58381
ENSRNOG00000013967	995.382	945.089	1001.53	540.374	571.417	490.454	980.666	534.082	0.877944	2.47924e-23	1.69489e-21	Blnk	1	260186967	260254600	-	1906	protein_coding	B-cell linker [Source:RGD Symbol;Acc:1561933]	SH2	879	865	1066	614	552	527	30.1228	28.5123	30.1466	16.411	17.3587	14.9362
ENSRNOG00000023536	654.529	704.72	705.579	360.836	334.362	338.757	688.276	344.652	0.997487	4.38819e-23	2.98506e-21	Adgrd1	12	31136741	31249118	-	2712	protein_coding	adhesion G protein-coupled receptor D1 [Source:RGD Symbol;Acc:1594795]	7tm_2	578	645	751	410	323	364	13.9209	14.942	14.9264	7.70167	7.13863	7.25044
ENSRNOG00000019212	2585.27	2592.71	2685.15	1723.21	1686.3	1859.44	2621.05	1756.32	0.57758	4.88415e-23	3.30607e-21	Tpp1	1	170588035	170594168	-	2470	protein_coding	tripeptidyl peptidase I [Source:RGD Symbol;Acc:621296]	-	2283	2373	2858	1958	1629	1998	60.3723	60.3587	62.369	40.3837	39.53	43.6969
ENSRNOG00000007290	380.487	364.925	370.171	730.473	694.603	750.106	371.861	725.061	-0.964122	5.06428e-23	3.41119e-21	Atp1a2	13	90651686	90676629	-	5128	protein_coding	ATPase, Na+/K+ transporting, alpha 2 polypeptide [Source:RGD Symbol;Acc:2168]	E1-E2_ATPase	336	334	394	830	671	806	4.27977	4.09202	4.14144	8.24557	7.8429	8.49062
ENSRNOG00000017022	3477.61	3378.28	3567.36	2386.8	2505.13	2469.02	3474.42	2453.65	0.502519	5.74731e-23	3.85238e-21	Cerk	7	127015162	127058056	-	4319	protein_coding	ceramide kinase [Source:RGD Symbol;Acc:1305019]	-	3071	3092	3797	2712	2420	2653	46.4436	44.9775	47.3872	31.9887	33.5842	33.1823
ENSRNOG00000008945	2448.25	2275.86	2252.97	1479.43	1576.57	1543.95	2325.7	1533.32	0.600991	6.04271e-23	4.03072e-21	Nans	5	62109328	62126494	+	2048	protein_coding	N-acetylneuraminic acid synthase [Source:RGD Symbol;Acc:1311943]	-	2162	2083	2398	1681	1523	1659	68.9532	63.8996	63.1136	41.8147	44.573	43.7591
ENSRNOG00000014230	1358.88	1373.38	1356.67	846.645	774.312	670.07	1362.98	763.675	0.835202	6.59633e-23	4.37875e-21	Map1a	3	113251778	113272186	+	11197	protein_coding	microtubule-associated protein 1A [Source:RGD Symbol;Acc:3042]	-	1200	1257	1444	962	748	720	7.00017	7.05298	6.95135	4.37688	4.00407	3.47363
ENSRNOG00000016225	1157.32	1121	1172.52	698.79	660.442	686.821	1150.28	682.018	0.753682	1.20643e-22	7.96999e-21	Fgd3	17	15749978	15800401	+	4502	protein_coding	FYVE, RhoGEF and PH domain containing 3 [Source:RGD Symbol;Acc:1311725]	RhoGEF	1022	1026	1248	794	638	738	14.8277	14.318	14.9421	8.98475	8.4941	8.8553
ENSRNOG00000039859	5196.6	5184.33	5290.44	6853.25	6948.1	7418.23	5223.79	7073.19	-0.437141	1.22651e-22	8.06388e-21	Dnmt1	8	21922515	21968495	-	5917	protein_coding	DNA (cytosine-5-)-methyltransferase 1 [Source:RGD Symbol;Acc:620979]	DNA_methylase	4589	4745	5631	7787	6712	7971	50.6577	50.3818	51.2965	67.0439	67.9912	72.7719
ENSRNOG00000018865	1250.17	1239	1304.99	786.799	770.171	740.799	1264.72	765.923	0.723964	1.81428e-22	1.18714e-20	Adamts12	2	61039053	61340697	+	8600	protein_coding	ADAM metallopeptidase with thrombospondin type 1 motif, 12 [Source:RGD Symbol;Acc:1307323]	TSP_1	1104	1134	1389	894	744	796	8.38493	8.28426	8.70577	5.29578	5.18533	4.99997
ENSRNOG00000026435	1074.65	1087.13	1115.21	1782.18	1828.12	1623.99	1092.33	1744.76	-0.674832	2.05874e-22	1.34072e-20	Arid3a	7	12574198	12598370	-	4537	protein_coding	AT rich interactive domain 3A (Bright like) [Source:RGD Symbol;Acc:1305299]	ARID	949	995	1187	2025	1766	1745	13.6624	13.7782	14.1022	22.7377	23.3305	20.7768
ENSRNOG00000007390	1242.25	1245.55	1207.28	750.715	760.854	735.215	1231.69	748.928	0.717618	2.08085e-22	1.34872e-20	Nfkbia	6	76267228	76270457	-	1565	protein_coding	nuclear factor of kappa light polypeptide gene enhancer in B-cells inhibitor, alpha [Source:RGD Symbol;Acc:3171]	Ank	1097	1140	1285	853	735	790	45.7848	45.7646	44.2581	27.7668	28.1498	27.2687
ENSRNOG00000016366	2151.56	2161.14	2022.79	1244.44	1315.71	980.908	2111.83	1180.35	0.839629	2.19865e-22	1.41839e-20	Colec12	18	867048	1052606	+	2887	protein_coding	collectin sub-family member 12 [Source:RGD Symbol;Acc:735039]	Lectin_C	1900	1978	2153	1414	1271	1054	42.9869	43.0446	40.1977	24.9513	26.3877	19.7218
ENSRNOG00000036680	749.65	626.053	779.801	299.23	332.291	363.885	718.502	331.802	1.11628	2.95862e-22	1.89974e-20	Notum	10	109832981	109840047	-	2041	protein_coding	notum pectinacetylesterase homolog (Drosophila) [Source:RGD Symbol;Acc:1307119]	-	662	573	830	340	321	391	21.1858	17.6381	21.9199	8.48646	9.4268	10.3487
ENSRNOG00000003703	9814.53	9627.89	9835.83	12318.6	12376.6	12747.1	9759.42	12480.8	-0.354798	3.51238e-22	2.24482e-20	Mcm6	13	45042882	45068077	-	2917	protein_coding	minichromosome maintenance complex component 6 [Source:RGD Symbol;Acc:61967]	MCM	8667	8812	10469	13997	11956	13697	194.071	189.792	193.452	244.45	245.67	253.654
ENSRNOG00000060775	2706.44	2758.79	2846.74	1959.08	1946.13	1880.85	2770.66	1928.69	0.52306	4.44582e-22	2.82129e-20	Lmo7	15	86243148	86457739	+	5190	protein_coding	LIM domain only 7 [Source:MGI Symbol;Acc:MGI:1353586]	CH	2390	2525	3030	2226	1880	2021	30.0787	30.5656	31.4687	21.8499	21.7116	21.0354
ENSRNOG00000004763	172.125	185.74	188.843	411.881	458.583	437.407	182.236	435.957	-1.25603	4.45542e-22	2.82129e-20	Sirpa	3	122114108	122152477	+	4027	protein_coding	signal-regulatory protein alpha [Source:RGD Symbol;Acc:3449]	V-set	152	170	201	468	443	470	2.46542	2.6522	2.69041	5.92045	6.59363	6.30476
ENSRNOG00000025332	1408.71	1530.72	1490.08	2355.12	2186.29	2186.1	1476.5	2242.5	-0.602989	4.53599e-22	2.85913e-20	Cd109	8	85951191	86065409	+	5267	protein_coding	CD109 molecule [Source:RGD Symbol;Acc:1311287]	A2M_comp	1244	1401	1586	2676	2112	2349	15.4272	16.7114	16.2309	25.8829	24.0344	24.092
ENSRNOG00000043098	172.125	205.407	201.057	451.485	513.447	438.337	192.863	467.757	-1.27518	4.72483e-22	2.96456e-20	Mt2A	19	11307967	11308740	-	382	protein_coding	metallothionein 2A [Source:RGD Symbol;Acc:1592345]	-	152	188	214	513	496	471	25.9902	30.9196	30.1963	68.414	77.8253	66.6055
ENSRNOG00000022321	50.9581	44.7961	44.1574	184.819	195.648	208.466	46.6372	196.311	-2.07624	4.8825e-22	3.04956e-20	Hapln3	1	140827295	140835151	-	1322	protein_coding	hyaluronan and proteoglycan link protein 3 [Source:RGD Symbol;Acc:1308098]	Xlink	45	41	47	210	189	224	2.22336	1.94846	1.91633	8.09242	8.56905	9.15312
ENSRNOG00000030019	7755.82	7490.79	7826.2	5916.83	5781.46	5909.64	7690.94	5869.31	0.389961	5.71882e-22	3.546e-20	Atp1a1	2	204003742	204032023	-	3636	protein_coding	ATPase, Na+/K+ transporting, alpha 1 polypeptide [Source:RGD Symbol;Acc:2167]	E1-E2_ATPase	6849	6856	8330	6723	5585	6350	123.036	118.464	123.488	94.1955	92.0665	94.3414
ENSRNOG00000011568	1619.34	1603.92	1620.67	962.816	1078.65	1021.86	1614.64	1021.11	0.662283	5.7323e-22	3.546e-20	Rspo3	1	30681681	30766860	+	3074	protein_coding	R-spondin 3 [Source:RGD Symbol;Acc:1563246]	-	1430	1468	1725	1094	1042	1098	30.3851	30.0028	30.2475	18.1303	20.3173	19.2953
ENSRNOG00000014405	3086.93	2992.6	3080.69	4161.94	4128.28	4169.32	3053.41	4153.18	-0.443759	5.75474e-22	3.546e-20	Aprt	19	55387288	55389256	-	543	protein_coding	adenine phosphoribosyl transferase [Source:RGD Symbol;Acc:1307758]	Pribosyltran	2726	2739	3279	4729	3988	4480	327.91	316.907	325.496	443.67	440.208	445.688
ENSRNOG00000018059	189.111	145.314	156.9	29.0429	33.1256	32.5728	163.775	31.5805	2.37597	1.03846e-21	6.3703e-20	Ihh	9	82208223	82214440	-	2272	protein_coding	Indian hedgehog [Source:RGD Symbol;Acc:620021]	-	167	133	167	33	32	35	4.80106	3.67775	3.96197	0.73994	0.844197	0.83217
ENSRNOG00000010905	2486.76	2527.16	2569.59	1715.29	1802.24	1744.97	2527.83	1754.17	0.527877	1.39679e-21	8.53037e-20	Dlx5	4	32387741	32392007	-	1390	protein_coding	distal-less homeobox 5 [Source:RGD Symbol;Acc:2506]	Homeobox	2196	2313	2735	1949	1741	1875	103.192	104.544	106.059	71.4312	75.0734	72.8683
ENSRNOG00000009945	1550.26	1543.83	1520.14	956.656	952.362	773.372	1538.08	894.13	0.78276	1.7453e-21	1.06116e-19	Pls1	8	103557364	103608913	-	3564	protein_coding	plastin 1 [Source:RGD Symbol;Acc:1307142]	CH	1369	1413	1618	1087	920	831	25.0897	24.9083	24.4706	15.5376	15.4722	12.5955
ENSRNOG00000013195	2397.3	2378.57	2448.39	3291.53	3368.46	3577.43	2408.08	3412.47	-0.502633	2.07093e-21	1.2536e-19	Ruvbl1	4	120411991	120447455	+	1719	protein_coding	RuvB-like AAA ATPase 1 [Source:RGD Symbol;Acc:68373]	-	2117	2177	2606	3740	3254	3844	80.4403	79.5649	81.7151	110.837	113.46	120.798
ENSRNOG00000046891	1849.21	1798.4	1882.8	1199.56	1194.59	1261.03	1843.47	1218.4	0.597583	2.75004e-21	1.65738e-19	Hk1	20	31912262	31956649	-	2682	protein_coding	hexokinase 1 [Source:RGD Symbol;Acc:2796]	-	1633	1646	2004	1363	1154	1355	39.7701	38.5576	40.2756	25.8897	25.7899	27.2918
ENSRNOG00000016271	4742.5	4987.67	4843.22	3120.79	3329.13	3636.06	4857.8	3361.99	0.531171	3.6852e-21	2.21128e-19	Itm2b	15	55254706	55277713	-	1755	protein_coding	integral membrane protein 2B [Source:RGD Symbol;Acc:620727]	-	4188	4565	5155	3546	3216	3907	155.869	163.419	158.327	102.932	109.835	120.259
ENSRNOG00000011951	508.449	504.776	519.554	243.784	251.548	229.871	510.926	241.734	1.0807	6.25251e-21	3.73547e-19	Plk2	2	41911131	41916901	+	2782	protein_coding	polo-like kinase 2 [Source:RGD Symbol;Acc:620760]	Pkinase	449	462	553	277	243	247	10.5419	10.4334	10.7145	5.0724	5.23542	4.79614
ENSRNOG00000005195	5031.26	4732	4875.17	3378.66	3541.34	3685.38	4879.48	3535.13	0.465074	6.67736e-21	3.97202e-19	Cst3	3	143219686	143223615	-	785	protein_coding	cystatin C [Source:RGD Symbol;Acc:2432]	-	4443	4331	5189	3839	3421	3960	369.688	346.623	356.301	249.138	261.208	272.507
ENSRNOG00000060356	1495.9	1500.12	1489.14	2233.66	2204.92	2117.23	1495.06	2185.27	-0.547714	6.96121e-21	4.12302e-19	Kif15	8	132032944	132103927	+	4786	protein_coding	kinesin family member 15 [Source:RGD Symbol;Acc:727790]	Kinesin	1321	1373	1585	2538	2130	2275	18.0285	18.0234	17.8509	27.0153	26.6753	25.678
ENSRNOG00000014886	776.828	910.126	851.205	1371.18	1464.77	1720.78	846.053	1518.91	-0.843761	7.29764e-21	4.30373e-19	Fam107b	17	78489668	78561613	-	3147	protein_coding	family with sequence similarity 107, member B [Source:RGD Symbol;Acc:1561482]	-	686	833	906	1558	1415	1849	14.2382	16.6298	15.518	25.221	26.9502	31.7389
ENSRNOG00000003359	3467.42	3175.06	3550.45	2423.76	2299.13	2155.39	3397.64	2292.76	0.567577	9.04888e-21	5.3137e-19	Ogt	X	71528988	71585908	+	5485	protein_coding	O-linked N-acetylglucosamine (GlcNAc) transferase [Source:RGD Symbol;Acc:62060]	TPR_1	3062	2906	3779	2754	2221	2316	36.4634	33.2857	37.1367	25.5787	24.2702	22.8094
ENSRNOG00000017441	5289.45	5515.39	5491.49	7389.22	7972.93	7058.07	5432.11	7473.4	-0.459838	1.37762e-20	8.05525e-19	Tpm3	2	189423559	189451029	+	2815	protein_coding	tropomyosin 3 [Source:RGD Symbol;Acc:621546]	-	4671	5048	5845	8396	7702	7584	108.383	112.663	111.921	151.944	163.994	145.537
ENSRNOG00000053430	217.421	202.129	212.331	62.4863	62.1106	51.1859	210.627	58.5942	1.84648	1.46003e-20	8.50096e-19	Slco4a1	3	175838994	175857983	+	2964	protein_coding	solute carrier organic anion transporter family, member 4a1 [Source:RGD Symbol;Acc:620228]	-	192	185	226	71	60	55	4.23109	3.92132	4.10992	1.22031	1.21332	1.00239
ENSRNOG00000005392	3765.24	3708.25	3651.91	2667.55	2625.21	2791.03	3708.47	2694.59	0.460322	1.47254e-20	8.53761e-19	Ngfr	10	83389847	83408061	-	3254	protein_coding	nerve growth factor receptor [Source:RGD Symbol;Acc:3177]	Death	3325	3394	3887	3031	2536	2999	66.7426	65.529	64.3874	47.4525	46.7126	49.7865
ENSRNOG00000019582	806.271	846.756	798.592	1414.3	1380.92	1878.99	817.206	1558.07	-0.931539	1.67716e-20	9.68312e-19	Mthfd1l	1	40529045	40719391	+	3734	protein_coding	methylenetetrahydrofolate dehydrogenase (NADP+ dependent) 1-like [Source:RGD Symbol;Acc:1307311]	-	712	775	850	1607	1334	2019	12.4547	13.0397	12.2701	21.9246	21.4133	29.2088
ENSRNOG00000003919	2164.02	2175.34	2330.95	1567.44	1387.14	1400.63	2223.44	1451.73	0.61473	1.74187e-20	1.00147e-18	Rps6kb1	10	73824202	73865364	-	2281	protein_coding	ribosomal protein S6 kinase, polypeptide 1 [Source:RGD Symbol;Acc:620683]	Pkinase	1911	1991	2481	1781	1340	1505	54.7223	54.8384	58.628	39.7768	35.2113	35.6421
ENSRNOG00000007221	1788.06	1804.96	1761.6	2590.1	2699.74	2460.64	1784.87	2583.49	-0.53336	2.4962e-20	1.42918e-18	Dut	3	117514444	117525446	+	934	protein_coding	deoxyuridine triphosphatase [Source:RGD Symbol;Acc:620849]	-	1579	1652	1875	2943	2608	2644	110.424	111.123	108.208	160.522	167.364	152.921
ENSRNOG00000036682	727.002	715.646	737.523	1173.16	1285.69	1556.98	726.724	1338.61	-0.880909	2.92451e-20	1.66746e-18	Pycr1	10	109818177	109821807	-	1252	protein_coding	pyrroline-5-carboxylate reductase 1 [Source:RGD Symbol;Acc:1307863]	F420_oxidored	642	655	785	1333	1242	1673	33.4934	32.8682	33.7963	54.2396	59.4593	72.1845
ENSRNOG00000004677	1627.26	1602.83	1666.71	1059.63	1001.02	1111.2	1632.27	1057.28	0.626099	3.77465e-20	2.14328e-18	Zeb2	3	29862473	29996865	-	4352	protein_coding	zinc finger E-box binding homeobox 2 [Source:RGD Symbol;Acc:1307272]	-	1437	1467	1774	1204	967	1194	21.5674	21.1778	21.9719	14.0938	13.318	14.8207
ENSRNOG00000017986	347.648	369.295	364.534	147.855	151.136	109.817	360.492	136.269	1.40504	3.84283e-20	2.17302e-18	Zfp458	2	86971147	86980515	+	3265	protein_coding	zinc finger protein 458 [Source:RGD Symbol;Acc:1559684]	-	307	338	388	168	146	118	6.14164	6.50388	6.40549	2.6213	2.68023	1.95232
ENSRNOG00000054549	2132.31	2195.01	2280.21	1350.06	1417.16	1559.77	2202.51	1442.33	0.611376	3.86072e-20	2.17419e-18	Lss	20	12842884	12870497	-	4514	protein_coding	lanosterol synthase (2,3-oxidosqualene-lanosterol cyclase) [Source:EntrezGene;Acc:81681]	-	1883	2009	2427	1534	1369	1676	27.2469	27.9613	28.9809	17.3123	18.1779	20.0569
ENSRNOG00000016316	6789.89	6651.68	6565.36	8583.5	8579.54	8420.54	6668.98	8527.86	-0.354906	5.0722e-20	2.84478e-18	Mcm2	4	120825699	120840111	-	3261	protein_coding	minichromosome maintenance complex component 2 [Source:RGD Symbol;Acc:1305577]	MCM	5996	6088	6988	9753	8288	9048	120.099	117.291	115.506	152.363	152.336	149.884
ENSRNOG00000006116	1833.36	1862.86	1819.85	2548.74	2619	2594.66	1838.69	2587.46	-0.492847	5.77326e-20	3.22481e-18	Hk2	4	113559427	113610243	-	5432	protein_coding	hexokinase 2 [Source:RGD Symbol;Acc:2797]	-	1619	1705	1937	2896	2530	2788	19.4678	19.7199	19.2209	27.16	27.9166	27.7259
ENSRNOG00000018020	1281.88	1240.09	1143.4	719.032	763.96	751.967	1221.79	744.986	0.713215	9.57423e-20	5.3263e-18	Apbb1	1	170387609	170404056	-	2635	protein_coding	amyloid beta (A4) precursor protein-binding, family B, member 1 (Fe65) [Source:RGD Symbol;Acc:2122]	PID	1132	1135	1217	817	738	808	28.0605	27.0616	24.8951	15.7955	16.7872	16.5647
ENSRNOG00000015131	2943.11	3075.64	2798.83	4055.45	4144.84	3970.16	2939.19	4056.82	-0.465407	1.00689e-19	5.57893e-18	Ube2c	3	161236898	161241159	+	2896	protein_coding	ubiquitin-conjugating enzyme E2C [Source:RGD Symbol;Acc:1305382]	UQ_con	2599	2815	2979	4608	4004	4266	58.6188	61.0687	55.4467	81.0596	82.8701	79.5746
ENSRNOG00000003786	3167.33	2988.23	3045.92	2256.55	2154.2	2186.1	3067.16	2198.95	0.479535	1.07827e-19	5.95038e-18	Tspan6	X	104719940	104726816	-	1606	protein_coding	tetraspanin 6 [Source:RGD Symbol;Acc:1560160]	Tetraspannin	2797	2735	3242	2564	2081	2349	113.756	106.992	108.811	81.3323	77.6656	79.0114
ENSRNOG00000019937	1651.04	1727.38	1638.52	1061.39	1154.22	1069.32	1672.32	1094.98	0.611633	1.0998e-19	6.04492e-18	Kcnk1	19	58823814	58862926	+	2552	protein_coding	potassium channel, two pore domain subfamily K, member 1 [Source:RGD Symbol;Acc:621447]	Ion_trans_2	1458	1581	1744	1206	1115	1149	37.3169	38.9216	36.8357	24.0745	26.1876	24.3216
ENSRNOG00000006738	2595.47	2640.79	2867.41	1579.76	1538.27	1911.56	2701.22	1676.53	0.68824	1.19492e-19	6.54162e-18	Fbxo32	7	98063735	98098268	-	3179	protein_coding	F-box protein 32 [Source:RGD Symbol;Acc:620373]	-	2292	2417	3052	1795	1486	2054	47.0926	47.7667	51.7485	28.765	28.0176	34.903
ENSRNOG00000007078	5916.8	6127.24	6700.66	4277.23	4190.39	4690.49	6248.23	4386.04	0.510819	1.43569e-19	7.82852e-18	Wisp1	7	107695203	107726936	+	5075	protein_coding	WNT1 inducible signaling pathway protein 1 [Source:RGD Symbol;Acc:69431]	VWC	5225	5608	7132	4860	4048	5040	67.248	69.4242	75.7493	48.7855	47.8087	53.6472
ENSRNOG00000019425	1696.34	1810.42	1893.13	1158.2	1164.57	1223.81	1799.96	1182.19	0.607313	1.88609e-19	1.02438e-17	Gabarapl2	19	44164935	44175770	+	1592	protein_coding	GABA(A) receptor-associated protein like 2 [Source:RGD Symbol;Acc:620510]	-	1498	1657	2015	1316	1125	1315	61.4607	65.3911	68.2237	42.1118	42.3557	44.6206
ENSRNOG00000002339	132.491	119.092	119.319	304.51	345.749	316.422	123.634	322.227	-1.38253	1.95316e-19	1.05663e-17	Mark1	13	102808253	102942863	-	4528	protein_coding	MAP/microtubule affinity-regulating kinase 1 [Source:RGD Symbol;Acc:619882]	Pkinase	117	109	127	346	334	340	1.68775	1.51237	1.51182	3.89279	4.42122	4.05625
ENSRNOG00000007164	1168.64	1182.18	1177.22	1728.49	1771.19	1721.71	1176.01	1740.46	-0.565287	2.11224e-19	1.13821e-17	Cln6	8	67733215	67748172	+	2206	protein_coding	ceroid-lipofuscinosis, neuronal 6, late infantile, variant [Source:RGD Symbol;Acc:1309714]	-	1032	1082	1253	1964	1711	1850	30.5565	30.8149	30.616	45.3552	46.4886	45.3021
ENSRNOG00000034078	1131.27	1184.37	1251.44	745.435	680.111	743.591	1189.03	723.045	0.717485	2.34712e-19	1.25983e-17	Mxi1	1	274030978	274090071	+	2946	protein_coding	MAX interactor 1, dimerization protein [Source:RGD Symbol;Acc:3128]	HLH	999	1084	1332	847	657	799	22.1494	23.1172	24.3711	14.6468	13.367	14.651
ENSRNOG00000054314	1010.1	1064.18	1057.9	660.066	623.176	591.895	1044.06	625.046	0.740022	2.39052e-19	1.27814e-17	Kcng1	3	165020230	165039707	-	2746	protein_coding	Potassium voltage-gated channel, subfamily G, member 1, isoform CRA_a; Protein Kcng1 [Source:UniProtKB/TrEMBL;Acc:D4AD53]	Ion_trans	892	974	1126	750	602	636	21.2175	22.2842	22.1025	13.914	13.1401	12.5115
ENSRNOG00000000488	631.881	695.979	683.97	1107.15	1149.05	1066.53	670.61	1107.57	-0.722711	3.26359e-19	1.73818e-17	Hmga1	20	7136007	7138980	+	324	protein_coding	high mobility group AT-hook 1 [Source:RGD Symbol;Acc:628699]	-	558	637	728	1258	1110	1146	112.491	123.519	121.113	197.8	205.343	191.07
ENSRNOG00000043007	3346.25	3133.54	3029.01	2229.26	2222.52	2297.78	3169.6	2249.86	0.493756	3.57374e-19	1.89602e-17	Rcn3	1	101076898	101086198	-	1708	protein_coding	reticulocalbin 3, EF-hand calcium binding domain [Source:RGD Symbol;Acc:1359365]	-	2955	2868	3224	2533	2147	2469	113.005	105.495	101.744	75.5506	75.3436	78.0882
ENSRNOG00000010668	4881.79	4679.56	4731.42	6156.22	6137.56	6211.17	4764.26	6168.32	-0.372811	4.44217e-19	2.34769e-17	Anxa6	10	40320581	40375605	-	2625	protein_coding	annexin A6 [Source:RGD Symbol;Acc:621172]	-	4311	4283	5036	6995	5929	6674	107.27	102.508	103.409	135.753	135.38	137.344
ENSRNOG00000046227	2008.88	2078.1	2070.7	1399.34	1416.12	1455.54	2052.56	1423.67	0.528069	4.94111e-19	2.60137e-17	Tprg1l	5	171456302	171459488	-	1814	protein_coding	tumor protein p63 regulated 1-like [Source:RGD Symbol;Acc:1590079]	-	1774	1902	2204	1590	1368	1564	63.8771	65.8737	65.4904	44.653	45.2013	46.5749
ENSRNOG00000018390	1917.16	1867.23	1870.58	1253.25	1246.35	1341.07	1884.99	1280.22	0.557785	7.03567e-19	3.68997e-17	Pld3	1	84339261	84353725	-	2108	protein_coding	phospholipase D family, member 3 [Source:RGD Symbol;Acc:1308248]	-	1693	1709	1991	1424	1204	1441	52.4584	50.9343	50.9101	34.4136	34.234	36.9271
ENSRNOG00000049281	1093.9	1185.46	1176.28	721.672	695.638	727.77	1151.88	715.027	0.687968	7.8965e-19	4.1257e-17	Gba	2	188516582	188522601	+	2144	protein_coding	glucosidase, beta, acid [Source:RGD Symbol;Acc:1589149]	Glyco_hydro_30	966	1085	1252	820	672	782	29.4294	31.7939	31.4763	19.4841	18.7865	19.7031
ENSRNOG00000048088	827.786	833.645	878.451	1335.09	1368.5	1277.79	846.627	1327.13	-0.647285	8.20352e-19	4.26987e-17	Mest	4	58053041	58063138	+	999	protein_coding	mesoderm specific transcript [Source:RGD Symbol;Acc:1594589]	Abhydrolase_1	731	763	935	1517	1322	1373	47.7948	47.9842	50.4487	77.359	79.3174	74.2433
ENSRNOG00000058522	749.65	801.96	753.495	411.001	405.789	459.742	768.368	425.511	0.851925	8.89943e-19	4.61461e-17	Fam214a	8	81863619	81941536	+	4319	protein_coding	family with sequence similarity 214, member A [Source:MGI Symbol;Acc:MGI:2387648]	-	662	734	802	467	392	494	10.0116	10.6771	10.0091	5.50839	5.44008	6.17869
ENSRNOG00000016728	998.779	927.608	971.463	572.057	586.945	587.242	965.95	582.081	0.730959	1.13667e-18	5.87182e-17	Tiam2	1	44311513	44433193	+	5836	protein_coding	T-cell lymphoma invasion and metastasis 2 [Source:RGD Symbol;Acc:2324148]	RhoGEF	882	849	1034	650	567	631	9.87148	9.13969	9.55012	5.67399	5.82331	5.84072
ENSRNOG00000011180	948.953	1039.05	1083.27	626.623	604.543	533.264	1023.76	588.143	0.80055	1.22256e-18	6.29184e-17	Irx5	19	16415636	16421191	+	2400	protein_coding	iroquois homeobox 5 [Source:RGD Symbol;Acc:1565518]	Coprinus_mating	838	951	1153	712	584	573	22.8067	24.8948	25.8953	15.1133	14.5849	12.8972
ENSRNOG00000003977	1157.32	1060.9	1335.06	664.467	644.915	714.741	1184.43	674.707	0.812852	1.33352e-18	6.83727e-17	Dusp1	10	16970626	16973418	+	1936	protein_coding	dual specificity phosphatase 1 [Source:RGD Symbol;Acc:620897]	DSPc	1022	971	1421	755	623	768	34.4806	31.5103	39.5633	19.867	19.2879	21.4293
ENSRNOG00000006997	9429.52	9236.75	9885.63	7084.71	7105.45	7593.19	9517.3	7261.12	0.390541	1.46243e-18	7.47036e-17	App	11	24425005	24641858	-	3388	protein_coding	amyloid beta (A4) precursor protein [Source:RGD Symbol;Acc:2139]	Kunitz_BPTI	8327	8454	10522	8050	6864	8159	160.537	156.768	167.401	121.044	121.433	130.091
ENSRNOG00000003723	6754.78	6951.05	7013.52	5280.53	5201.76	5501.09	6906.45	5327.79	0.374445	1.63414e-18	8.31654e-17	Wdr26	13	99493120	99531959	-	6088	protein_coding	WD repeat domain 26 [Source:RGD Symbol;Acc:1565589]	WD40	5965	6362	7465	6000	5025	5911	63.9978	65.6535	66.0935	50.2074	49.4725	52.4492
ENSRNOG00000012207	6002.87	5804.92	6011.05	4702.31	4466.78	4406.64	5939.61	4525.24	0.392212	2.18594e-18	1.10838e-16	Dst	9	37902303	38196273	-	23724	protein_coding	dystonin [Source:RGD Symbol;Acc:1306566]	CH	5301	5313	6398	5343	4315	4735	14.5948	14.0699	14.5365	11.4733	10.9017	10.7816
ENSRNOG00000009882	1285.28	1349.35	1194.13	710.231	774.312	832.934	1276.25	772.492	0.724039	2.42793e-18	1.2262e-16	Ppp3ca	2	241909832	242184854	+	2326	protein_coding	protein phosphatase 3, catalytic subunit, alpha isozyme [Source:RGD Symbol;Acc:3382]	Metallophos	1135	1235	1271	807	748	895	31.8724	33.3577	29.4537	17.6748	19.275	20.7858
ENSRNOG00000002643	1407.58	1457.51	1388.61	2030.36	1995.82	2151.67	1417.9	2059.28	-0.538953	2.43615e-18	1.2262e-16	Ugdh	14	44479614	44502845	+	2319	protein_coding	UDP-glucose 6-dehydrogenase [Source:RGD Symbol;Acc:621879]	-	1243	1334	1478	2307	1928	2312	35.0106	36.1405	34.354	50.6801	49.832	53.8567
ENSRNOG00000001455	281.968	312.48	267.763	577.338	547.608	567.698	287.404	564.215	-0.975293	2.67383e-18	1.34091e-16	Kif13a	17	18151982	18335019	+	6733	protein_coding	kinesin family member 13A [Source:RGD Symbol;Acc:1307825]	Kinesin	249	286	285	656	529	610	2.41557	2.66868	2.2816	4.96348	4.70922	4.89411
ENSRNOG00000008519	1795.99	1936.07	1915.68	1305.17	1276.37	1153.08	1882.58	1244.87	0.597075	2.88466e-18	1.44138e-16	RGD1309079	8	102088505	102159828	-	5404	protein_coding	similar to Ab2-095 [Source:RGD Symbol;Acc:1309079]	-	1586	1772	2039	1483	1233	1239	19.1698	20.601	20.3379	13.9803	13.6757	12.3854
ENSRNOG00000014082	3581.79	3286.51	3566.42	2488.01	2522.72	2569.53	3478.24	2526.75	0.461319	3.77196e-18	1.87792e-16	Sp7	7	143958858	143967484	-	1624	protein_coding	Sp7 transcription factor [Source:RGD Symbol;Acc:631377]	zf-C2H2	3163	3008	3796	2827	2437	2761	127.216	116.367	125.992	88.681	89.9439	91.8402
ENSRNOG00000049537	595.644	654.461	574.986	300.99	232.915	324.798	608.363	286.234	1.08412	3.82627e-18	1.89169e-16	Rn60_13_0828.1	13	77784808	77822333	+	3925	lincRNA	-	-	526	599	612	342	225	349	8.75336	9.58796	8.40457	4.43892	3.43594	4.80328
ENSRNOG00000004205	1578.57	1582.07	1405.52	2277.67	2277.39	2163.77	1522.05	2239.61	-0.558517	3.82717e-18	1.89169e-16	Pkdcc	6	6427657	6436974	+	1855	protein_coding	protein kinase domain containing, cytoplasmic [Source:RGD Symbol;Acc:1311939]	-	1394	1448	1496	2588	2200	2325	49.0849	49.0415	43.4702	71.0741	71.0855	67.7067
ENSRNOG00000025791	4720.99	4799.74	4929.66	3658.53	3639.68	3738.43	4816.8	3678.88	0.389043	4.16716e-18	2.05236e-16	Dync1li2	19	740028	762897	+	4978	protein_coding	dynein, cytoplasmic 1 light intermediate chain 2 [Source:RGD Symbol;Acc:621130]	-	4169	4393	5247	4157	3516	4017	54.7023	55.4428	56.8146	42.5418	42.3347	43.5912
ENSRNOG00000059947	3179.79	3133.54	3063.77	4250.83	4213.17	4031.59	3125.7	4165.19	-0.414532	4.56389e-18	2.23973e-16	Sdc1	6	33885495	33908016	+	3067	protein_coding	Syndecan-1 [Source:UniProtKB/Swiss-Prot;Acc:P26260]	-	2808	2868	3261	4830	4070	4332	59.8015	58.7495	57.3113	80.2277	79.5395	76.3004
ENSRNOG00000028384	1433.62	1417.09	1444.98	2002.2	2214.24	2477.4	1431.9	2231.28	-0.639577	4.63598e-18	2.26701e-16	Npepl1	3	172195844	172207685	+	1882	protein_coding	aminopeptidase-like 1 [Source:RGD Symbol;Acc:1311351]	-	1266	1297	1538	2275	2139	2662	43.9383	43.2972	44.0494	61.5818	68.1229	76.4083
ENSRNOG00000019000	1404.18	1344.98	1342.57	897.69	874.724	910.178	1363.91	894.197	0.60836	4.75982e-18	2.31932e-16	Limk2	14	83573928	83641892	-	4005	protein_coding	LIM domain kinase 2 [Source:RGD Symbol;Acc:62056]	Pkinase_Tyr	1240	1231	1429	1020	845	978	20.2231	19.3105	19.2324	12.9744	12.6461	13.1913
ENSRNOG00000017914	588.849	584.535	543.042	963.696	910.955	994.867	572.142	956.506	-0.743278	4.80384e-18	2.33249e-16	Prkcdbp	1	170317113	170318935	-	1282	protein_coding	protein kinase C, delta binding protein [Source:RGD Symbol;Acc:628755]	-	520	535	578	1095	880	1069	26.4938	26.2183	24.3021	43.5128	41.1431	45.0445
ENSRNOG00000006359	1490.24	1417.09	1463.77	2117.49	2133.5	2018.58	1457.03	2089.86	-0.520253	5.43402e-18	2.62918e-16	Galk1	10	104560303	104564480	-	1324	protein_coding	galactokinase 1 [Source:RGD Symbol;Acc:1305375]	GHMP_kinases	1316	1297	1558	2406	2061	2169	64.9227	61.5447	63.4283	92.576	93.3023	88.4961
ENSRNOG00000009730	2530.92	2792.66	2924.73	1889.55	1805.35	1946.92	2749.43	1880.61	0.548357	5.55248e-18	2.67707e-16	Cyp7b1	2	102701903	102871257	-	2833	protein_coding	cytochrome P450, family 7, subfamily b, polypeptide 1 [Source:RGD Symbol;Acc:2483]	p450	2235	2556	3113	2147	1744	2092	51.53	56.6831	59.2292	38.6079	36.8979	39.8903
ENSRNOG00000005708	984.058	1075.11	1020.32	646.865	628.352	617.022	1026.49	630.746	0.702403	6.67201e-18	3.2056e-16	Mmp16	5	31568419	31810484	+	3524	protein_coding	matrix metallopeptidase 16 [Source:RGD Symbol;Acc:620199]	Hemopexin	869	984	1086	735	607	663	16.1069	17.5428	16.6111	10.6253	10.3242	10.1632
ENSRNOG00000006509	587.717	480.739	598.474	280.748	273.286	251.276	555.643	268.437	1.05034	6.73663e-18	3.22537e-16	Srgap3	4	144638335	144869919	-	5621	protein_coding	SLIT-ROBO Rho GTPase activating protein 3 [Source:RGD Symbol;Acc:1563152]	RhoGAP	519	440	637	319	264	270	6.03091	4.91788	6.10843	2.89113	2.81509	2.59479
ENSRNOG00000008738	683.971	664.294	617.264	1025.3	1069.34	1118.64	655.177	1071.09	-0.71043	7.1447e-18	3.40887e-16	Tp53i11	3	82081906	82097056	+	2798	protein_coding	tumor protein p53 inducible protein 11 [Source:RGD Symbol;Acc:1308395]	-	604	608	657	1165	1033	1202	14.1	13.652	12.6567	21.2114	22.1286	23.2065
ENSRNOG00000006148	4363.15	4298.24	4222.2	3247.53	3326.02	3224.71	4294.53	3266.09	0.394905	7.33079e-18	3.48555e-16	RGD1310352	10	37757146	37769776	+	2410	protein_coding	similar to HTGN29 protein; keratinocytes associated transmembrane protein 2 [Source:RGD Symbol;Acc:1310352]	-	3853	3934	4494	3690	3213	3465	104.427	102.555	100.512	78.001	79.909	77.6674
ENSRNOG00000032729	1227.52	1087.13	1117.09	1779.54	1739.1	1664.94	1143.91	1727.86	-0.595829	7.73451e-18	3.66482e-16	Bex2	X	106556838	106558366	-	775	protein_coding	brain expressed X-linked 2 [Source:RGD Symbol;Acc:1564466]	-	1084	995	1189	2022	1680	1789	91.3601	80.6604	82.6959	132.914	129.93	124.698
ENSRNOG00000009325	1554.79	1403.98	1492.9	919.692	945.116	1014.41	1483.89	959.74	0.628661	8.90129e-18	4.20318e-16	Fuca1	5	154269118	154286544	+	1666	protein_coding	fucosidase, alpha-L- 1, tissue [Source:RGD Symbol;Acc:2636]	Alpha_L_fucos	1373	1285	1589	1045	913	1090	53.83	48.4582	51.4106	31.9545	32.8472	35.343
ENSRNOG00000002610	1447.21	1369.01	1304.99	874.808	885.075	912.039	1373.74	890.641	0.624294	1.14725e-17	5.39874e-16	Carhsp1	10	7041510	7055101	+	3027	protein_coding	calcium regulated heat stable protein 1 [Source:RGD Symbol;Acc:708415]	CSD	1278	1253	1389	994	855	980	27.577	26.0062	24.7339	16.7288	16.93	17.489
ENSRNOG00000054420	2921.6	2595.99	2789.43	1944.11	1855.04	2003.69	2769.01	1934.28	0.517088	1.17538e-17	5.51227e-16	Vdr	7	139342063	139394166	-	4459	protein_coding	vitamin D (1,25- dihydroxyvitamin D3) receptor [Source:RGD Symbol;Acc:3959]	zf-C4	2580	2376	2969	2209	1792	2153	37.793	33.4771	35.8902	25.2377	24.0881	26.0831
ENSRNOG00000016758	1247.91	1178.9	1250.5	726.953	734.975	832.003	1225.77	764.644	0.680858	1.66019e-17	7.75941e-16	Loxl2	15	51303909	51365234	+	2249	protein_coding	lysyl oxidase-like 2 [Source:RGD Symbol;Acc:1308435]	SRCR	1102	1079	1331	826	710	894	32.0052	30.1419	31.9001	18.7103	18.9222	21.4734
ENSRNOG00000021276	721.34	794.312	787.318	461.166	432.704	416.002	767.657	436.624	0.814106	1.71411e-17	7.98425e-16	Bmp2	3	126335863	126346318	+	3194	protein_coding	bone morphogenetic protein 2 [Source:RGD Symbol;Acc:2211]	TGFb_propeptide	637	727	838	524	418	447	13.0267	14.3001	14.1421	8.35771	7.84411	7.56006
ENSRNOG00000006865	10832.6	11258	11059.1	8807.04	8986.36	8502.44	11049.9	8765.28	0.334312	1.72943e-17	8.02843e-16	Laptm4a	6	34028936	34059961	+	1872	protein_coding	lysosomal protein transmembrane 4 alpha [Source:RGD Symbol;Acc:735179]	-	9566	10304	11771	10007	8681	9136	333.775	345.811	338.931	272.326	277.95	263.635
ENSRNOG00000010540	3119.77	2972.93	3058.14	2161.5	2146.96	2322.91	3050.28	2210.45	0.464382	1.84765e-17	8.54836e-16	Mrpl45	10	85257876	85269806	+	2205	protein_coding	mitochondrial ribosomal protein L45 [Source:RGD Symbol;Acc:1304913]	-	2755	2721	3255	2456	2074	2496	81.6097	77.5281	79.5694	56.7428	56.3771	61.1489
ENSRNOG00000024620	123.432	108.166	103.347	16.7217	18.6332	20.4744	111.648	18.6097	2.585	1.97602e-17	9.11157e-16	Mamdc2	1	241072072	241155537	-	1986	protein_coding	MAM domain containing 2 [Source:MGI Symbol;Acc:MGI:1918988]	-	109	99	110	19	18	22	3.58489	3.13181	2.9855	0.487377	0.543245	0.598406
ENSRNOG00000051487	1592.16	1568.96	1522.02	1069.31	1058.99	939.959	1561.05	1022.75	0.609818	2.50584e-17	1.1516e-15	Kremen1	14	85438707	85484275	-	4421	protein_coding	kringle containing transmembrane protein 1 [Source:MGI Symbol;Acc:MGI:1933988]	CUB	1406	1436	1620	1215	1023	1010	20.7727	20.4067	19.7514	14.0006	13.8694	12.3411
ENSRNOG00000009360	2615.85	2469.25	2718.03	3525.63	3592.06	3498.32	2601.04	3538.67	-0.443383	2.66195e-17	1.21926e-15	Sh3bp1	7	120125633	120138196	+	2569	protein_coding	SH3-domain binding protein 1 [Source:RGD Symbol;Acc:1306275]	RhoGAP	2310	2260	2893	4006	3470	3759	58.7323	55.2692	60.6999	79.4397	80.9595	79.0425
ENSRNOG00000015423	3282.83	3337.86	3104.17	4588.78	4558.92	4160.95	3241.62	4436.21	-0.453045	3.20314e-17	1.46227e-15	Ccna2	2	123275881	123282214	-	2363	protein_coding	cyclin A2 [Source:RGD Symbol;Acc:621059]	Cyclin_C	2899	3055	3304	5214	4404	4471	80.1334	81.2244	75.3668	112.408	111.708	102.21
ENSRNOG00000025120	6999.38	7069.05	7304.77	8961.06	8840.4	9065.48	7124.4	8955.65	-0.329821	3.26489e-17	1.48552e-15	Gli1	7	70620766	70630338	-	3903	protein_coding	GLI family zinc finger 1 [Source:RGD Symbol;Acc:621673]	-	6181	6470	7775	10182	8540	9741	103.44	104.147	107.376	132.9	131.148	134.821
ENSRNOG00000010233	22725.1	23874.2	23829	18589.2	18977.9	19338	23476.1	18968.4	0.3077	3.3119e-17	1.50194e-15	Cald1	4	62220736	62291489	+	4465	protein_coding	caldesmon 1 [Source:RGD Symbol;Acc:2256]	-	20068	21851	25363	21122	18333	20779	293.57	307.46	306.184	240.993	246.102	251.394
ENSRNOG00000005193	2610.19	2908.47	2930.36	3837.18	3898.47	4322.88	2816.34	4019.51	-0.512667	3.59342e-17	1.62425e-15	Pfas	10	55571118	55589978	-	7023	protein_coding	phosphoribosylformylglycinamidine synthase [Source:RGD Symbol;Acc:1304926]	-	2305	2662	3119	4360	3766	4645	21.4377	23.8136	23.9385	31.6268	32.141	35.7286
ENSRNOG00000009066	1535.54	1577.7	1465.65	993.619	1053.81	1019.99	1526.3	1022.47	0.577969	3.62908e-17	1.63499e-15	Thra	10	86657285	86684933	+	3061	protein_coding	thyroid hormone receptor alpha [Source:RGD Symbol;Acc:3857]	zf-C4	1356	1444	1560	1129	1018	1096	28.9351	29.6376	27.4704	18.7898	19.9336	19.3419
ENSRNOG00000043304	759.842	768.09	698.063	438.284	389.226	320.144	741.998	382.551	0.954275	3.92781e-17	1.76379e-15	Apcdd1	18	58270410	58301002	+	3138	protein_coding	adenomatosis polyposis coli down-regulated 1 [Source:RGD Symbol;Acc:1589962]	-	671	703	743	498	376	344	13.9669	14.0748	12.7626	8.08476	7.18186	5.92186
ENSRNOG00000047712	151.742	179.185	216.09	45.7646	49.6884	52.1165	182.339	49.1899	1.89436	4.14608e-17	1.85574e-15	Dcx	X	115098675	115175299	-	8827	protein_coding	doublecortin [Source:RGD Symbol;Acc:620670]	-	134	164	230	52	48	56	0.991564	1.16727	1.40449	0.30011	0.325935	0.34271
ENSRNOG00000027468	3413.06	3706.06	3944.1	2630.58	2562.06	2694.24	3687.74	2628.96	0.48879	4.27703e-17	1.90814e-15	Slc6a15	7	45328105	45382229	+	3922	protein_coding	solute carrier family 6 (neutral amino acid transporter), member 15 [Source:RGD Symbol;Acc:628664]	SNF	3014	3392	4198	2989	2475	2895	50.1955	54.3359	57.695	38.8248	37.8242	39.8743
ENSRNOG00000014597	2724.56	2556.66	2626.9	1651.93	1792.92	1958.09	2636.04	1800.98	0.549797	5.11702e-17	2.2755e-15	Irs1	9	88033668	88086488	-	5354	protein_coding	insulin receptor substrate 1 [Source:RGD Symbol;Acc:2922]	PH	2406	2340	2796	1877	1732	2104	29.3526	27.4585	28.149	17.8598	19.3897	21.2285
ENSRNOG00000010091	1604.61	1589.72	1707.11	1126.51	1126.27	1068.39	1633.81	1107.06	0.562344	5.22244e-17	2.31489e-15	Efcab14	5	134593517	134633935	+	5673	protein_coding	EF-hand calcium binding domain 14 [Source:RGD Symbol;Acc:1310351]	-	1417	1455	1817	1280	1088	1148	16.315	16.1135	17.2642	11.4944	11.4952	10.9315
ENSRNOG00000025584	1779	1669.48	1712.74	1224.2	1140.76	1158.66	1720.41	1174.54	0.549807	5.41393e-17	2.39205e-15	Agap2	7	70364813	70377422	+	4884	protein_coding	ArfGAP with GTPase domain, ankyrin repeat and PH domain 2 [Source:RGD Symbol;Acc:628844]	Ras	1571	1528	1823	1391	1102	1245	21.0102	19.6556	20.1194	14.5092	13.5241	13.7704
ENSRNOG00000003018	1707.66	1783.1	1974.87	1240.04	1223.58	1120.51	1821.88	1194.71	0.609915	6.29865e-17	2.77403e-15	Olfml2b	13	88995316	89032487	+	3122	protein_coding	olfactomedin-like 2B [Source:RGD Symbol;Acc:1309257]	-	1508	1632	2102	1409	1182	1204	31.5499	32.8417	36.2914	22.9916	22.6927	20.8327
ENSRNOG00000023317	4754.96	4407.5	4590.49	3439.38	3561.01	3374.55	4584.32	3458.31	0.40683	6.93163e-17	3.04305e-15	Colgalt1	16	20039969	20052276	+	3012	protein_coding	collagen beta(1-O)galactosyltransferase 1 [Source:RGD Symbol;Acc:1309002]	-	4199	4034	4886	3908	3440	3626	91.0584	84.1434	87.4384	66.0983	68.4551	65.0317
ENSRNOG00000017962	1186.76	1212.77	1118.97	1693.29	1688.37	1740.32	1172.83	1707.33	-0.542779	8.82252e-17	3.85162e-15	Serpinb6	17	32190801	32209590	+	1351	protein_coding	serpin peptidase inhibitor, clade B (ovalbumin), member 6 [Source:RGD Symbol;Acc:735108]	Serpin	1048	1110	1191	1924	1631	1870	50.6681	51.6186	47.5182	72.5505	72.3604	74.7719
ENSRNOG00000020805	1310.19	1358.09	1222.32	1862.27	1859.18	1919.01	1296.86	1880.15	-0.53698	8.82949e-17	3.85162e-15	Sost	10	89897087	89900131	-	669	protein_coding	sclerostin [Source:RGD Symbol;Acc:69358]	-	1157	1243	1301	2116	1796	2062	112.963	116.73	104.823	161.131	160.91	166.5
ENSRNOG00000016810	6951.82	6845.07	6639.59	8358.2	8817.63	8893.31	6812.16	8689.71	-0.351299	9.35604e-17	4.0684e-15	Stmn1	5	152680407	152686806	+	1815	protein_coding	stathmin 1 [Source:RGD Symbol;Acc:2992]	-	6139	6265	7067	9497	8518	9556	220.928	216.862	209.876	266.563	281.296	284.415
ENSRNOG00000018145	1410.97	1377.75	1372.64	914.412	918.201	958.572	1387.12	930.395	0.575876	9.44601e-17	4.09456e-15	Crat	3	8968417	8981362	-	2215	protein_coding	carnitine O-acetyltransferase [Source:RGD Symbol;Acc:1303031]	-	1246	1261	1461	1039	887	1030	36.7429	35.7668	35.5533	23.8964	24.0023	25.1198
ENSRNOG00000055567	1198.08	1240.09	1191.31	800	759.819	805.945	1209.83	788.588	0.616586	9.60847e-17	4.15189e-15	Fmnl2	3	38559914	38675878	+	3319	protein_coding	formin-like 2 [Source:MGI Symbol;Acc:MGI:1918659]	FH2	1058	1135	1268	909	734	866	20.8213	21.4846	20.5928	13.9524	13.2553	14.0949
ENSRNOG00000014154	3573.86	3407.78	3703.59	2598.9	2720.44	2499.73	3561.74	2606.36	0.451335	9.91356e-17	4.27029e-15	Ilf2	2	189857587	189877743	+	2076	protein_coding	interleukin enhancer binding factor 2 [Source:RGD Symbol;Acc:1305734]	-	3156	3119	3942	2953	2628	2686	99.2976	94.3902	102.351	72.4648	75.8753	69.8926
ENSRNOG00000029055	1846.95	1954.64	1874.34	2665.79	2583.8	2550.92	1891.98	2600.17	-0.458939	1.08894e-16	4.67598e-15	Ttk	8	91368111	91405993	+	3382	protein_coding	Ttk protein kinase [Source:RGD Symbol;Acc:1305558]	Pkinase	1631	1789	1995	3029	2496	2741	31.4999	33.2335	31.796	45.6264	44.2357	43.7812
ENSRNOG00000014336	3866.02	3580.41	3626.55	4843.12	4848.76	4808.68	3690.99	4833.52	-0.389415	1.1058e-16	4.73357e-15	Mcm5	19	14523554	14561278	+	3163	protein_coding	minichromosome maintenance complex component 5 [Source:RGD Symbol;Acc:1306616]	MCM	3414	3277	3860	5503	4684	5167	70.5007	65.0903	65.7797	88.6321	88.7605	88.2453
ENSRNOG00000025604	8820.28	9731.69	9643.23	11844.2	12276.2	12242.7	9398.4	12121	-0.366725	1.29399e-16	5.52195e-15	Atad2	7	97984862	98026052	+	4122	protein_coding	ATPase family, AAA domain containing 2 [Source:RGD Symbol;Acc:1304849]	AAA	7789	8907	10264	13458	11859	13155	123.425	135.757	134.218	166.327	172.442	172.399
ENSRNOG00000016177	3204.7	3086.56	3032.77	2387.68	2123.15	2134.92	3108.01	2215.25	0.487506	1.34108e-16	5.70519e-15	Scara3	15	42605473	42638392	-	3373	protein_coding	scavenger receptor class A, member 3 [Source:RGD Symbol;Acc:1309269]	Collagen	2830	2825	3228	2713	2051	2294	54.8023	52.6188	51.5847	40.9755	36.4461	36.7392
ENSRNOG00000015594	364.634	398.795	383.324	161.936	144.925	195.437	382.251	167.433	1.18905	1.42512e-16	6.04401e-15	Rftn2	9	61756428	61810417	-	1491	protein_coding	raftlin family member 2 [Source:RGD Symbol;Acc:1307304]	-	322	365	408	184	140	210	14.1061	15.3799	14.7498	6.28682	5.62798	7.60841
ENSRNOG00000000527	3514.98	3696.23	3890.55	4791.2	4975.06	5002.26	3700.59	4922.84	-0.410897	1.63688e-16	6.92074e-15	Mtch1	20	6937348	6961143	-	1782	protein_coding	mitochondrial carrier 1 [Source:RGD Symbol;Acc:1309262]	Mito_carr	3104	3383	4141	5444	4806	5375	113.774	119.271	125.257	155.633	161.651	162.938
ENSRNOG00000002749	4936.14	5042.3	5189.91	3967.44	3849.82	3932.01	5056.12	3916.42	0.368625	1.64573e-16	6.93678e-15	Spag9	10	81693770	81827562	+	7367	protein_coding	sperm associated antigen 9 [Source:RGD Symbol;Acc:1311289]	-	4359	4615	5524	4508	3719	4225	38.6478	39.3568	40.4172	31.1734	30.2578	30.9805
ENSRNOG00000009267	1249.04	1214.96	1381.09	791.199	798.121	860.853	1281.7	816.724	0.651167	1.91284e-16	8.03803e-15	B3gnt2	14	107592336	107617161	-	2934	protein_coding	UDP-GlcNAc:betaGal beta-1,3-N-acetylglucosaminyltransferase 2 [Source:RGD Symbol;Acc:1310077]	Galactosyl_T	1103	1112	1470	899	771	925	24.5552	23.8113	27.006	15.6095	15.7506	17.0308
ENSRNOG00000010830	3153.74	2929.23	2869.29	3959.52	4163.48	3946.9	2984.09	4023.3	-0.43146	1.94232e-16	8.13701e-15	Slc25a4	16	49266903	49270698	+	1290	protein_coding	solute carrier family 25 (mitochondrial carrier; adenine nucleotide translocator), member 4 [Source:RGD Symbol;Acc:620352]	Mito_carr	2785	2681	3054	4499	4022	4241	141.015	130.571	127.609	177.671	186.876	177.595
ENSRNOG00000011504	979.528	1128.64	1130.24	1557.76	1707.01	1710.54	1079.47	1658.43	-0.617899	2.01736e-16	8.42569e-15	Akap2	5	74874306	74982401	+	3843	protein_coding	A kinase (PRKA) anchor protein 2 [Source:RGD Symbol;Acc:1305135]	-	865	1033	1203	1770	1649	1838	14.7019	16.8876	16.8733	23.4635	25.7189	25.8361
ENSRNOG00000058329	697.56	816.164	805.168	441.804	404.754	461.604	772.964	436.054	0.825672	2.45776e-16	1.0234e-14	Prrx2	3	9681871	9718051	+	1227	protein_coding	paired related homeobox 2 [Source:RGD Symbol;Acc:1311471]	Homeobox	616	747	857	502	391	496	32.7918	38.2486	37.6478	20.8425	19.1	21.8368
ENSRNOG00000053086	1215.07	1303.46	1401.76	815.842	840.563	866.437	1306.76	840.947	0.637327	2.48965e-16	1.03354e-14	Sepp1	2	53109684	53114858	+	609	protein_coding	selenoprotein P, plasma, 1 [Source:MGI Symbol;Acc:MGI:894288]	-	1073	1193	1492	927	812	931	115.083	123.073	132.055	77.5449	79.9173	82.5819
ENSRNOG00000012786	2165.15	2070.46	2137.41	2789	2934.72	2902.7	2124.34	2875.48	-0.436452	2.78921e-16	1.15441e-14	Pgrmc1	X	123205869	123213882	+	1850	protein_coding	progesterone receptor membrane component 1 [Source:RGD Symbol;Acc:70890]	-	1912	1895	2275	3169	2835	3119	67.5064	64.3541	66.2847	87.2652	91.8509	91.0743
ENSRNOG00000006052	144.948	125.648	107.105	333.553	285.709	317.352	125.9	312.205	-1.31661	3.79156e-16	1.56456e-14	Sulf2	3	162791355	162872831	-	4172	protein_coding	sulfatase 2 [Source:RGD Symbol;Acc:1305078]	Sulfatase	128	115	114	379	276	341	2.00399	1.73178	1.47287	4.62792	3.96522	4.41532
ENSRNOG00000021338	2376.91	2340.33	2311.22	1691.53	1690.44	1454.61	2342.82	1612.19	0.539273	3.94305e-16	1.6222e-14	Tmem132a	1	226912612	226924244	-	3409	protein_coding	transmembrane protein 132A [Source:RGD Symbol;Acc:727936]	-	2099	2142	2460	1922	1633	1563	40.2174	39.4758	38.8966	28.7222	28.7119	24.7676
ENSRNOG00000011068	1686.15	1727.38	1673.28	1208.36	1167.68	1183.79	1695.6	1186.61	0.514416	4.0356e-16	1.65532e-14	Papss2	1	251145253	251230715	+	3615	protein_coding	3'-phosphoadenosine 5'-phosphosulfate synthase 2 [Source:RGD Symbol;Acc:1307012]	-	1489	1581	1781	1373	1128	1272	26.9039	27.4766	26.5558	19.3488	18.7026	19.0078
ENSRNOG00000029071	936.497	865.33	960.189	550.935	572.452	577.935	920.672	567.108	0.70005	4.60801e-16	1.88448e-14	Unc5c	2	247248407	247397483	+	9346	protein_coding	unc-5 homolog C (C. elegans) [Source:RGD Symbol;Acc:735109]	Death	827	792	1022	626	553	621	5.77974	5.324	5.89425	3.41224	3.54651	3.58937
ENSRNOG00000005690	109.843	137.666	130.593	296.59	305.377	306.185	126.034	302.717	-1.26194	5.26705e-16	2.14761e-14	Lmcd1	4	144192989	144252551	+	1660	protein_coding	LIM and cysteine-rich domains 1 [Source:RGD Symbol;Acc:1308963]	LIM	97	126	139	337	295	329	3.81674	4.76872	4.51347	10.3422	10.6516	10.7063
ENSRNOG00000031916	1431.36	1447.68	1437.47	2066.45	2158.34	1929.24	1438.83	2051.34	-0.511237	6.81094e-16	2.76891e-14	Timeless	7	2643288	2667628	+	4776	protein_coding	timeless circadian clock [Source:RGD Symbol;Acc:620939]	TIMELESS_C	1264	1325	1530	2348	2085	2073	17.2867	17.4297	17.2675	25.0452	26.1664	23.447
ENSRNOG00000013090	1284.14	1303.46	1351.97	1853.47	1847.79	2116.3	1313.19	1939.19	-0.562024	8.01993e-16	3.25079e-14	Gadd45g	17	13391467	13393243	-	1090	protein_coding	growth arrest and DNA-damage-inducible, gamma [Source:RGD Symbol;Acc:1311796]	-	1134	1193	1439	2106	1785	2274	67.9541	68.7627	71.1603	98.4289	98.1553	112.698
ENSRNOG00000005608	178.92	197.759	183.206	408.361	436.844	357.37	186.628	400.859	-1.10231	9.45366e-16	3.82067e-14	Tead4	4	161540130	161587222	-	5253	protein_coding	TEA domain family member 4 [Source:RGD Symbol;Acc:1585671]	TEA	158	181	195	464	422	384	1.96462	2.16476	2.00092	4.49988	4.81512	3.9489
ENSRNOG00000024712	234.407	155.148	167.235	47.5248	32.0905	58.6311	185.596	46.0821	2.00166	9.48899e-16	3.8237e-14	Insc	1	184299250	184407480	+	5960	protein_coding	inscuteable homolog (Drosophila) [Source:RGD Symbol;Acc:1311379]	-	207	142	178	54	31	63	2.26857	1.49686	1.60982	0.461571	0.311758	0.571014
ENSRNOG00000005659	2229.7	2157.86	2177.81	2949.18	2930.58	2864.55	2188.46	2914.77	-0.413635	1.11521e-15	4.48074e-14	Aurkb	10	55626741	55634991	+	4404	protein_coding	aurora kinase B [Source:RGD Symbol;Acc:621625]	Pkinase	1969	1975	2318	3351	2831	3078	29.203	28.1747	28.3707	38.763	38.5296	37.7549
ENSRNOG00000013000	1651.04	1633.42	1566.18	2224.86	2255.65	2193.55	1616.88	2224.69	-0.460932	1.15003e-15	4.60717e-14	Ldhb	4	176701983	176720012	-	1340	protein_coding	lactate dehydrogenase B [Source:RGD Symbol;Acc:2997]	-	1458	1495	1667	2528	2179	2357	71.0692	70.0931	67.0555	96.1088	97.4663	95.0183
ENSRNOG00000016206	1064.46	1206.22	1124.61	755.996	704.955	700.781	1131.76	720.577	0.650825	1.15372e-15	4.60853e-14	Uvrag	1	163844818	164101578	-	3353	protein_coding	UV radiation resistance associated gene [Source:RGD Symbol;Acc:1589754]	-	940	1104	1197	859	681	753	18.3115	20.6859	19.2426	13.0512	12.1735	12.1315
ENSRNOG00000014623	1841.29	1937.16	1964.54	1308.69	1318.81	1409.01	1914.33	1345.5	0.509108	1.19096e-15	4.74349e-14	Smurf2	10	95018059	95062987	-	4527	protein_coding	SMAD specific E3 ubiquitin protein ligase 2 [Source:RGD Symbol;Acc:1310067]	HECT	1626	1773	2091	1487	1274	1514	23.4606	24.6058	24.897	16.7337	16.8679	18.0662
ENSRNOG00000033206	662.455	670.849	670.817	379.318	413.035	359.232	668.041	383.862	0.800823	1.21768e-15	4.83588e-14	Entpd5	6	108087418	108120579	-	5032	protein_coding	ectonucleoside triphosphate diphosphohydrolase 5 [Source:RGD Symbol;Acc:735219]	-	585	614	714	431	399	386	7.59354	7.66596	7.64823	4.36342	4.75264	4.1438
ENSRNOG00000016454	2074.56	2024.57	2077.28	2928.05	2885.04	2657.01	2058.8	2823.37	-0.455479	1.25619e-15	4.97443e-14	Nasp	5	135446962	135472116	-	2661	protein_coding	nuclear autoantigenic sperm protein (histone-binding) [Source:RGD Symbol;Acc:1359609]	-	1832	1853	2211	3327	2787	2855	44.9686	43.7491	44.7865	63.694	62.7761	57.958
ENSRNOG00000013215	858.361	819.442	779.801	1212.76	1284.65	1229.39	819.201	1242.27	-0.601472	1.43732e-15	5.67537e-14	Dctd	16	47177145	47208110	-	2488	protein_coding	dCMP deaminase [Source:RGD Symbol;Acc:1359671]	-	758	750	830	1378	1241	1321	19.8998	18.9387	17.9817	28.2156	29.8967	28.6817
ENSRNOG00000021047	2118.73	1849.75	2044.4	1372.94	1426.47	1362.48	2004.29	1387.29	0.531247	1.64016e-15	6.4577e-14	Lrrfip2	8	119382011	119483043	+	1811	protein_coding	leucine rich repeat (in FLII) interacting protein 2 [Source:RGD Symbol;Acc:1306234]	-	1871	1693	2176	1560	1378	1464	67.4814	58.7324	64.7655	43.8831	45.6072	43.6692
ENSRNOG00000019491	289.895	251.295	315.679	119.692	113.869	117.262	285.623	116.941	1.28915	2.1139e-15	8.29917e-14	Stard10	1	166428761	166457509	+	1492	protein_coding	StAR-related lipid transfer (START) domain containing 10 [Source:RGD Symbol;Acc:1306548]	START	256	230	336	136	110	126	11.2073	9.68496	12.1388	4.64366	4.41902	4.56199
ENSRNOG00000010362	12747.5	11998.8	12105.7	9894.83	9751.36	10053.8	12284	9900.01	0.311079	2.12148e-15	8.3052e-14	Anxa2	8	75687100	75723594	+	1376	protein_coding	annexin A2 [Source:RGD Symbol;Acc:621170]	-	11257	10982	12885	11243	9420	10803	534.359	501.42	504.742	416.25	410.331	424.11
ENSRNOG00000009683	3362.1	3465.69	3310.87	2593.62	2435.77	2595.59	3379.55	2541.66	0.410326	2.20928e-15	8.62434e-14	Sdcbp	5	19471664	19498485	+	2045	protein_coding	syndecan binding protein [Source:RGD Symbol;Acc:621497]	-	2969	3172	3524	2947	2353	2789	94.83	97.4493	92.8851	73.4138	68.9653	73.6729
ENSRNOG00000020525	54.3553	55.722	58.2502	162.816	179.085	283.849	56.1092	208.584	-1.89327	2.61515e-15	1.01798e-13	Col5a3	8	21786324	21831668	-	6052	protein_coding	collagen, type V, alpha 3 [Source:RGD Symbol;Acc:70922]	Collagen	48	51	62	185	173	305	0.518049	0.529432	0.5522	1.55727	1.71336	2.72241
ENSRNOG00000002244	2152.7	2168.79	2319.67	1591.2	1501.01	1638.88	2213.72	1577.03	0.489363	2.75324e-15	1.06871e-13	Pdgfra	14	35527927	35581031	-	6514	protein_coding	platelet derived growth factor receptor, alpha polypeptide [Source:RGD Symbol;Acc:3284]	Pkinase_Tyr	1901	1985	2469	1808	1450	1761	19.0618	19.1448	20.4304	14.1397	13.342	14.6037
ENSRNOG00000016064	7189.62	7042.83	7147.87	8685.59	8813.49	9280.47	7126.77	8926.51	-0.324839	3.02606e-15	1.1713e-13	Tkt	16	6609668	6634595	+	2077	protein_coding	transketolase [Source:RGD Symbol;Acc:621036]	-	6349	6446	7608	9869	8514	9972	199.663	194.981	197.441	242.062	245.697	259.357
ENSRNOG00000028072	210.627	195.573	198.239	57.2057	63.1457	80.9668	201.48	67.1061	1.58608	3.08442e-15	1.18779e-13	Chit1	13	50974872	50994643	+	2310	protein_coding	chitinase 1 (chitotriosidase) [Source:RGD Symbol;Acc:1305646]	CBM_14	186	179	211	65	61	87	5.25932	4.86833	4.9235	1.43348	1.58278	2.03451
ENSRNOG00000011535	2104	2024.57	2002.12	2652.59	2833.28	2808.71	2043.56	2764.86	-0.43618	3.08596e-15	1.18779e-13	Gcsh	19	49522054	49532811	-	1247	protein_coding	glycine cleavage system protein H (aminomethyl carrier) [Source:RGD Symbol;Acc:619946]	-	1858	1853	2131	3014	2737	3018	97.3214	93.3572	92.1129	123.131	131.556	130.739
ENSRNOG00000017977	1740.5	1600.64	1746.57	1218.04	1164.57	1118.64	1695.9	1167.09	0.539162	3.12556e-15	1.19967e-13	Smpd1	1	170383682	170387524	+	2309	protein_coding	sphingomyelin phosphodiesterase 1, acid lysosomal [Source:RGD Symbol;Acc:1549719]	Metallophos	1537	1465	1859	1384	1125	1202	43.4789	39.8614	43.3969	30.5354	29.2032	28.1211
ENSRNOG00000013552	4501.3	4775.71	4539.76	3568.76	3583.78	3265.66	4605.59	3472.73	0.407377	3.25176e-15	1.24463e-13	Scd1	1	264160129	264172729	-	4475	protein_coding	stearoyl-Coenzyme A desaturase 1 [Source:RGD Symbol;Acc:621176]	-	3975	4371	4832	4055	3462	3509	58.0194	61.3659	58.2019	46.1624	46.3699	42.3587
ENSRNOG00000009719	730.4	716.738	709.337	445.325	420.281	428.1	718.825	431.235	0.736145	3.44855e-15	1.31623e-13	C2cd2l	8	48641801	48652071	-	4063	protein_coding	C2CD2-like [Source:RGD Symbol;Acc:1310281]	-	645	656	755	506	406	460	10.3691	10.1437	10.0162	6.34446	5.98937	6.11594
ENSRNOG00000000701	2443.72	2125.09	2281.15	1477.67	1624.19	1635.16	2283.32	1579.01	0.532495	3.45795e-15	1.31623e-13	Iscu	12	48621454	48627297	-	924	protein_coding	iron-sulfur cluster assembly enzyme [Source:RGD Symbol;Acc:1309562]	-	2158	1945	2428	1679	1569	1757	152.549	132.247	141.638	92.5698	101.778	102.719
ENSRNOG00000024886	3673.51	3873.23	3808.81	2861.17	2912.99	2948.31	3785.18	2907.49	0.380851	3.46993e-15	1.31713e-13	Ext1	7	92605728	92882068	-	3430	protein_coding	exostosin glycosyltransferase 1 [Source:RGD Symbol;Acc:1587375]	-	3244	3545	4054	3251	2814	3168	61.7754	64.9323	63.7079	48.2852	49.1736	49.8934
ENSRNOG00000008857	3075.61	2852.75	2940.7	2268.87	2169.73	2121.89	2956.35	2186.83	0.434528	3.51638e-15	1.32888e-13	Adamts10	7	18409147	18439012	+	4381	protein_coding	ADAM metallopeptidase with thrombospondin type 1 motif, 10 [Source:EntrezGene;Acc:314655]	TSP_1	2716	2611	3130	2578	2096	2280	40.4935	37.4432	38.5101	29.9778	28.6761	28.1134
ENSRNOG00000012269	2781.18	2827.62	2810.1	2035.64	2091.06	2170.28	2806.3	2098.99	0.419148	3.52022e-15	1.32888e-13	Lpcat3	4	157181795	157222996	+	1903	protein_coding	lysophosphatidylcholine acyltransferase 3 [Source:RGD Symbol;Acc:1310223]	MBOAT	2456	2588	2991	2313	2020	2332	84.2982	85.4406	84.7191	61.9195	63.6231	66.1976
ENSRNOG00000046996	1617.07	1525.25	1723.08	2210.78	2307.41	2323.84	1621.8	2280.68	-0.490649	3.65771e-15	1.377e-13	Pea15	13	90579846	90589466	-	2304	protein_coding	phosphoprotein enriched in astrocytes 15 [Source:RGD Symbol;Acc:1306055]	-	1428	1396	1834	2512	2229	2497	40.4832	38.0664	42.9062	55.5428	57.9869	58.5448
ENSRNOG00000000827	268.379	296.092	342.925	128.493	116.975	133.083	302.465	126.184	1.26211	3.68493e-15	1.38346e-13	Ier3	20	3438798	3440769	-	1282	protein_coding	immediate early response 3 [Source:RGD Symbol;Acc:1303321]	-	237	271	365	146	113	143	12.0751	13.2807	15.3465	5.8017	5.28315	6.0256
ENSRNOG00000018457	5435.53	5197.44	5153.27	4103.85	4095.16	4187.94	5262.08	4128.98	0.349514	3.884e-15	1.45422e-13	Ppp2r4	3	8982122	9012585	+	2451	protein_coding	protein phosphatase 2A activator, regulatory subunit 4 [Source:RGD Symbol;Acc:1308354]	PTPA	4800	4757	5485	4663	3956	4500	127.917	121.935	120.625	96.9199	96.742	99.1794
ENSRNOG00000014182	1341.9	1271.77	1348.21	882.728	841.598	928.791	1320.63	884.372	0.578096	3.9349e-15	1.46928e-13	Tns1	9	81194119	81400987	-	6113	protein_coding	tensin 1 [Source:RGD Symbol;Acc:68427]	SH2	1185	1164	1435	1003	813	998	12.6617	11.9629	12.6532	8.35867	7.97147	8.81919
ENSRNOG00000017469	6811.4	6882.22	6790.85	5543.67	5474.01	5160.47	6828.16	5392.72	0.340453	3.99135e-15	1.48632e-13	Anxa1	1	237893966	237910012	-	1415	protein_coding	annexin A1 [Source:RGD Symbol;Acc:2118]	-	6015	6299	7228	6299	5288	5545	277.657	279.675	275.337	226.781	223.994	211.689
ENSRNOG00000053450	1460.8	1548.2	1567.12	1085.15	1052.77	979.977	1525.37	1039.3	0.553964	4.33614e-15	1.61035e-13	Myadm	1	64438472	64446818	-	2850	protein_coding	myeloid-associated differentiation marker [Source:RGD Symbol;Acc:727835]	-	1290	1417	1668	1233	1017	1053	29.5647	31.2366	31.5468	22.0399	21.3884	19.9589
ENSRNOG00000016878	170.993	179.185	165.355	352.035	345.749	430.892	171.844	376.225	-1.13194	4.52738e-15	1.67684e-13	Lppr5	2	219896765	220101791	-	2808	protein_coding	lipid phosphate phosphatase-related protein type 5 [Source:RGD Symbol;Acc:1309567]	-	151	164	176	400	334	463	3.51244	3.66932	3.37846	7.25694	7.12938	8.9071
ENSRNOG00000055089	2340.68	2428.82	2529.19	1827.94	1735.99	1595.14	2432.9	1719.69	0.500837	4.66053e-15	1.72151e-13	Slc44a1	5	70245843	70424112	+	5377	protein_coding	solute carrier family 44 (choline transporter), member 1 [Source:RGD Symbol;Acc:621426]	-	2067	2223	2692	2077	1677	1714	25.109	25.974	26.986	19.6783	18.6937	17.2196
ENSRNOG00000003720	368.031	305.925	326.013	161.936	138.714	142.39	333.323	147.68	1.17165	4.70156e-15	1.73201e-13	Prrx1	13	81147348	81214546	-	862	protein_coding	paired related homeobox 1 [Source:RGD Symbol;Acc:628884]	Homeobox	325	280	347	184	134	153	24.6266	20.4075	21.6983	10.8743	9.31751	9.58819
ENSRNOG00000036684	3841.11	3539.99	3626.55	2811.88	2783.59	2568.6	3669.21	2721.36	0.430976	4.73631e-15	1.74015e-13	Pcyt2	10	109788350	109795697	-	1879	protein_coding	phosphate cytidylyltransferase 2, ethanolamine [Source:RGD Symbol;Acc:619970]	CTP_transf_2	3392	3240	3860	3195	2689	2760	117.912	108.332	110.73	86.6233	85.7761	79.3478
ENSRNOG00000011101	1897.91	1912.03	1759.72	1279.65	1297.08	1348.52	1856.55	1308.41	0.50404	5.19077e-15	1.90204e-13	Twist1	6	53401109	53403214	+	1609	protein_coding	twist family bHLH transcription factor 1 [Source:RGD Symbol;Acc:621455]	HLH	1676	1750	1873	1454	1253	1449	68.0373	68.3315	62.7459	46.0362	46.6764	48.648
ENSRNOG00000018214	645.469	609.665	685.849	987.459	1058.99	1006.97	646.994	1017.8	-0.651742	5.51119e-15	2.01408e-13	Bok	9	100829552	100840504	+	1400	protein_coding	BCL2-related ovarian killer [Source:RGD Symbol;Acc:70984]	-	570	558	730	1122	1023	1082	26.5935	25.0406	28.106	40.8278	43.7976	41.7495
ENSRNOG00000013190	948.953	988.793	911.334	630.143	595.226	550.946	949.693	592.105	0.680606	5.58755e-15	2.03656e-13	Rnaset2	1	53174879	53192048	+	1185	protein_coding	ribonuclease T2 [Source:RGD Symbol;Acc:1309918]	Ribonuclease_T2	838	905	970	716	575	592	46.1907	47.981	44.1222	30.7812	29.0838	26.9871
ENSRNOG00000022911	1155.05	1149.4	1206.34	1661.61	1613.84	1744.04	1170.27	1673.16	-0.515401	6.4542e-15	2.34622e-13	Hjurp	9	95349086	95362014	-	2859	protein_coding	Holliday junction recognition protein [Source:RGD Symbol;Acc:1305846]	-	1020	1052	1284	1888	1559	1874	23.3032	23.1175	24.2078	33.6418	32.6839	35.4085
ENSRNOG00000026108	2072.3	2200.47	2209.75	2867.33	2866.4	2905.5	2160.84	2879.74	-0.413831	6.87603e-15	2.49297e-13	Tcof1	18	56082195	56115593	-	4188	protein_coding	Treacher Collins-Franceschetti syndrome 1 [Source:RGD Symbol;Acc:1309850]	-	1830	2014	2352	3258	2769	3122	28.5413	30.2129	30.2715	39.631	39.6295	40.2697
ENSRNOG00000016541	3274.91	3539.99	3358.78	4388.12	4392.25	4375	3391.23	4385.12	-0.370813	7.3314e-15	2.65107e-13	Enc1	2	28049217	28061029	+	4509	protein_coding	ectodermal-neural cortex 1 [Source:RGD Symbol;Acc:1303152]	BACK	2892	3240	3575	4986	4243	4701	41.8935	45.1444	42.7365	56.333	56.4021	56.32
ENSRNOG00000021440	1264.89	1232.44	1358.55	896.81	842.633	787.332	1285.29	842.258	0.610178	7.45044e-15	2.68705e-13	Pptc7	12	39731121	39769480	-	4220	protein_coding	PTC7 protein phosphatase homolog (S. cerevisiae) [Source:RGD Symbol;Acc:1310383]	SpoIIE	1117	1128	1446	1019	814	846	17.289	16.7933	18.4697	12.3013	11.5615	10.8295
ENSRNOG00000000571	13554.9	13057.5	13158	10270.6	10672.7	11070.1	13256.8	10671.1	0.313028	7.61234e-15	2.73825e-13	Psap	20	29831314	29856875	+	2568	protein_coding	prosaposin [Source:RGD Symbol;Acc:3423]	-	11970	11951	14005	11670	10310	11895	304.458	292.38	293.962	231.508	240.639	250.22
ENSRNOG00000015278	9978.73	9681.43	9769.13	7798.46	8066.09	8082.72	9809.76	7982.42	0.297458	9.11144e-15	3.26894e-13	Myl12a	9	119325283	119332967	-	974	protein_coding	myosin, light chain 12A, regulatory, non-sarcomeric [Source:RGD Symbol;Acc:1309537]	-	8812	8861	10398	8861	7792	8685	590.941	571.561	575.433	463.462	479.504	481.685
ENSRNOG00000016576	1575.17	1422.55	1651.68	1072.83	1048.63	999.521	1549.8	1040.33	0.575721	9.55374e-15	3.4187e-13	Lrrc16a	17	43050789	43339403	+	5320	protein_coding	leucine rich repeat containing 16A [Source:RGD Symbol;Acc:1306623]	-	1391	1302	1758	1219	1013	1074	17.0783	15.3758	17.8119	11.673	11.413	10.9055
ENSRNOG00000006370	2990.68	2753.32	2791.31	3753.58	3656.24	3831.5	2845.1	3747.1	-0.397897	1.14728e-14	4.09474e-13	RGD1310852	7	97889517	97944151	-	4349	protein_coding	similar to RIKEN cDNA 9130401M01 [Source:RGD Symbol;Acc:1310852]	-	2641	2520	2971	4265	3532	4117	39.665	36.4041	36.8228	49.9598	48.6781	51.138
ENSRNOG00000012062	4360.88	4073.17	4246.63	3070.63	3020.64	3379.2	4226.89	3156.82	0.420881	1.21035e-14	4.30867e-13	Npc2	6	108467410	108488330	-	1256	protein_coding	Niemann-Pick disease, type C2 [Source:RGD Symbol;Acc:628756]	-	3851	3728	4520	3489	2918	3631	200.269	186.477	193.978	141.515	139.251	156.167
ENSRNOG00000019752	448.431	418.461	472.578	771.837	709.096	930.652	446.49	803.862	-0.848032	1.35102e-14	4.797e-13	Slc29a1	9	17784468	17799005	+	2115	protein_coding	solute carrier family 29 (equilibrative nucleoside transporter), member 1 [Source:RGD Symbol;Acc:61899]	-	396	383	503	877	685	1000	12.2296	11.377	12.8192	21.1242	19.4125	25.5412
ENSRNOG00000015642	7262.1	7933.29	7660.84	9363.26	9706.85	9740.21	7618.74	9603.44	-0.333784	1.39447e-14	4.93852e-13	Pabpc4	5	140979435	140994732	+	2611	protein_coding	poly(A) binding protein, cytoplasmic 4 [Source:RGD Symbol;Acc:1305015]	RRM_1	6413	7261	8154	10639	9377	10466	160.429	174.714	168.332	207.58	215.258	216.534
ENSRNOG00000004332	623.954	614.035	672.696	1016.5	938.905	1100.96	636.895	1018.79	-0.677237	1.52041e-14	5.37068e-13	Egfr	14	99919485	100098796	+	4158	protein_coding	epidermal growth factor receptor [Source:RGD Symbol;Acc:2543]	Pkinase_Tyr	551	562	716	1155	907	1183	8.65558	8.49163	9.2818	14.151	13.0745	15.3692
ENSRNOG00000025504	2076.83	2178.62	2085.73	2805.72	2826.03	2764.97	2113.73	2798.91	-0.405147	1.56472e-14	5.51302e-13	Ankrd46	7	75279446	75288365	-	2239	protein_coding	ankyrin repeat domain 46 [Source:RGD Symbol;Acc:1309382]	-	1834	1994	2220	3188	2730	2971	53.5025	55.9513	53.4444	72.5362	73.0821	71.6805
ENSRNOG00000010260	1789.2	1745.96	1773.81	1323.65	1193.56	1123.3	1769.66	1213.5	0.543605	1.57994e-14	5.55241e-13	Dixdc1	8	55091235	55162421	-	5634	protein_coding	DIX domain containing 1 [Source:RGD Symbol;Acc:1309902]	DIX	1580	1598	1888	1504	1153	1207	18.3176	17.8196	18.063	13.5995	12.2663	11.5729
ENSRNOG00000017359	4006.44	4003.25	4058.73	3055.67	3000.98	3240.53	4022.8	3099.06	0.376254	1.60754e-14	5.63501e-13	Itm2c	9	92916469	92930279	+	1921	protein_coding	integral membrane protein 2C [Source:RGD Symbol;Acc:1309503]	-	3538	3664	4320	3472	2899	3482	120.298	119.83	121.216	92.0753	90.453	97.916
ENSRNOG00000010107	1451.74	1511.05	1589.67	1054.35	1002.05	1081.42	1517.49	1045.94	0.537128	1.73124e-14	6.05316e-13	Palld	16	31734944	31946242	+	3009	protein_coding	palladin, cytoskeletal associated protein [Source:RGD Symbol;Acc:2322545]	I-set	1282	1383	1692	1198	968	1162	27.8288	28.8761	30.3097	20.2827	19.2821	20.8611
ENSRNOG00000018273	23681.9	24276.2	24520.5	28275.5	29821.3	30069.4	24159.6	29388.7	-0.282548	1.75279e-14	6.11296e-13	Ncl	9	93368932	93377643	-	2582	protein_coding	nucleolin [Source:RGD Symbol;Acc:3153]	RRM_1	20913	22219	26099	32128	28808	32310	529.041	540.639	544.843	633.896	668.743	675.979
ENSRNOG00000046468	280.836	314.666	284.674	145.215	113.869	107.025	293.392	122.036	1.2622	1.773e-14	6.16779e-13	Ptgfr	2	257005829	257038105	-	3001	protein_coding	prostaglandin F receptor [Source:RGD Symbol;Acc:3436]	7tm_1	248	288	303	165	110	115	5.39777	6.02928	5.44227	2.80097	2.19699	2.07007
ENSRNOG00000060867	199.303	189.018	211.392	66.8867	75.5678	74.4522	199.904	72.3022	1.47002	1.80707e-14	6.27045e-13	Rln1	1	247483302	247486202	-	792	protein_coding	Prorelaxin 1 Relaxin B chain Relaxin A chain [Source:UniProtKB/Swiss-Prot;Acc:P01347]	-	176	173	225	76	73	80	14.515	13.7233	15.313	4.88854	5.52459	5.45654
ENSRNOG00000003203	1833.36	1664.01	1678.92	1263.81	1155.26	1149.36	1725.43	1189.47	0.535406	1.88221e-14	6.51471e-13	Hexim1	10	91200874	91202984	+	2111	protein_coding	hexamethylene bis-acetamide inducible 1 [Source:RGD Symbol;Acc:1559851]	-	1619	1523	1787	1436	1116	1235	50.0942	45.3263	45.6289	34.6543	31.6868	31.6032
ENSRNOG00000003890	14572.9	15395.7	15184.5	17929.2	18503.8	19011.4	15051	18481.4	-0.296098	2.07768e-14	7.17323e-13	Nap1l1	7	54213319	54236625	+	2105	protein_coding	nucleosome assembly protein 1-like 1 [Source:RGD Symbol;Acc:71094]	-	12869	14091	16162	20372	17875	20428	399.321	420.561	413.853	493.029	508.975	524.235
ENSRNOG00000017673	285.365	302.647	300.646	132.013	143.889	119.123	296.22	131.675	1.17189	2.15371e-14	7.41707e-13	Brsk1	1	72701610	72727112	-	2563	protein_coding	BR serine/threonine kinase 1 [Source:RGD Symbol;Acc:1563268]	Pkinase	252	277	320	150	139	128	6.42216	6.79001	6.72984	2.98149	3.25064	2.69782
ENSRNOG00000019128	670.382	651.183	697.124	377.558	348.854	429.961	672.896	385.458	0.803075	2.2032e-14	7.56856e-13	LOC501189	9	103117506	103207190	-	1600	protein_coding	similar to CMP-N-acetylneuraminate-poly-alpha-2,8-sialyltransferase (Alpha-2,8-sialyltransferase 8D) (ST8Sia IV) (Polysialyltransferase-1) [Source:RGD Symbol;Acc:1590766]	Glyco_transf_29	592	596	742	429	337	462	24.1674	23.4027	24.997	13.6593	12.6244	15.5982
ENSRNOG00000010895	2322.56	2350.16	2457.78	1686.25	1747.38	1811.05	2376.83	1748.23	0.44387	2.22913e-14	7.63854e-13	Tmem30a	8	87223948	87245951	-	1861	protein_coding	transmembrane protein 30A [Source:RGD Symbol;Acc:1303315]	-	2051	2151	2616	1916	1688	1946	71.986	72.6161	75.7696	52.4493	54.3661	56.487
ENSRNOG00000054352	3117.5	2965.29	3028.07	2157.98	2060	2389.92	3036.95	2202.63	0.462851	2.55829e-14	8.74465e-13	Atp6ap1	X	156407937	156415145	-	2203	protein_coding	ATPase, H+ transporting, lysosomal accessory protein 1 [Source:RGD Symbol;Acc:620423]	-	2753	2714	3223	2452	1990	2568	81.6245	77.3988	78.8587	56.7018	54.1428	62.9699
ENSRNOG00000009068	3586.32	3269.03	3213.16	2522.33	2526.86	2457.85	3356.17	2502.35	0.422975	2.59921e-14	8.86246e-13	Phlda3	13	52588917	52592001	+	1423	protein_coding	pleckstrin homology-like domain, family A, member 3 [Source:RGD Symbol;Acc:1310502]	-	3167	2992	3420	2866	2441	2641	145.369	132.098	129.546	102.603	102.817	100.257
ENSRNOG00000008478	323.867	331.054	400.235	162.816	155.276	170.309	351.719	162.801	1.11288	2.73412e-14	9.29941e-13	Mmp13	8	5522739	5533018	+	2602	protein_coding	matrix metallopeptidase 13 [Source:RGD Symbol;Acc:620196]	Hemopexin	286	303	426	185	150	183	7.17939	7.31601	8.82482	3.62206	3.4553	3.79924
ENSRNOG00000020695	3500.26	3473.34	3402.94	4575.58	4411.92	4299.61	3458.85	4429.04	-0.357102	3.08249e-14	1.04584e-12	Tead2	1	101213788	101230477	+	2194	protein_coding	TEA domain family member 2 [Source:RGD Symbol;Acc:1593252]	TEA	3091	3179	3622	5199	4262	4620	92.0219	91.0318	88.9847	120.719	116.434	113.752
ENSRNOG00000018358	6994.85	6878.94	6691.26	8489.33	8528.81	8304.21	6855.02	8440.79	-0.300451	3.1173e-14	1.05504e-12	Nt5dc2	16	7212488	7220540	+	1797	protein_coding	5'-nucleotidase domain containing 2 [Source:RGD Symbol;Acc:1305524]	-	6177	6296	7122	9646	8239	8923	224.522	220.118	213.628	273.458	274.808	268.235
ENSRNOG00000001228	1339.63	1336.24	1301.23	850.165	951.327	906.455	1325.7	902.649	0.555342	3.20747e-14	1.0829e-12	Pofut2	20	12117811	12128747	-	2259	protein_coding	protein O-fucosyltransferase 2 [Source:RGD Symbol;Acc:1307334]	-	1183	1223	1385	966	919	974	34.2056	34.0133	33.0474	21.7847	24.3838	23.2914
ENSRNOG00000036647	97.3866	80.8516	102.408	20.242	7.24623	14.8904	93.5486	14.1262	2.7083	3.24685e-14	1.0935e-12	LOC680907	1	212714179	212809714	+	3360	protein_coding	similar to scavenger receptor cysteine-rich type 1 protein M160 precursor [Source:RGD Symbol;Acc:1585882]	SRCR	86	74	109	23	7	16	1.67181	1.38367	1.7486	0.348722	0.124871	0.257237
ENSRNOG00000031965	6660.79	6841.79	6762.66	8238.5	8344.55	8996.62	6755.08	8526.56	-0.335975	3.80311e-14	1.27772e-12	Impdh2	8	117347029	117351610	+	1639	protein_coding	IMP (inosine 5'-monophosphate) dehydrogenase 2 [Source:RGD Symbol;Acc:735092]	-	5882	6262	7198	9361	8061	9667	234.409	240.034	236.721	290.961	294.79	318.614
ENSRNOG00000001518	2598.86	2884.43	2656.96	3563.48	3529.95	3747.74	2713.42	3613.72	-0.413605	4.40544e-14	1.47647e-12	Itga6	3	58443101	58515124	+	5964	protein_coding	integrin, alpha 6 [Source:RGD Symbol;Acc:621633]	-	2295	2640	2828	4049	3410	4027	25.1347	27.8103	25.5591	34.586	34.2704	36.4751
ENSRNOG00000048580	1782.4	1774.36	1830.18	2480.09	2348.81	2392.71	1795.65	2407.2	-0.422853	4.67151e-14	1.56183e-12	Trip6	12	22451596	22456003	+	1852	protein_coding	thyroid hormone receptor interactor 6 [Source:RGD Symbol;Acc:1583180]	LIM	1574	1624	1948	2818	2269	2571	55.5127	55.0914	56.6959	77.5159	73.4338	74.9917
ENSRNOG00000039902	558.274	533.183	570.289	276.348	342.643	295.947	553.915	304.979	0.86412	4.76797e-14	1.59021e-12	Lbh	6	24160226	24181866	+	464	protein_coding	limb bud and heart development [Source:RGD Symbol;Acc:1584525]	-	493	488	607	314	331	318	69.3997	66.0756	70.5138	34.4749	42.7575	37.0221
ENSRNOG00000048733	1515.15	1527.44	1525.78	2019.8	2186.29	2494.15	1522.79	2233.41	-0.552338	4.8512e-14	1.61405e-12	Nup62	1	100811755	100827111	+	2364	protein_coding	nucleoporin 62 [Source:RGD Symbol;Acc:619938]	-	1338	1398	1624	2295	2112	2680	36.969	37.1534	37.029	49.4568	53.5487	61.2406
ENSRNOG00000059059	1927.35	1809.33	1880.92	2695.71	2614.85	2404.81	1872.53	2571.79	-0.457878	5.0371e-14	1.67185e-12	Skp2	2	58506151	58534211	-	2967	protein_coding	S-phase kinase-associated protein 2, E3 ubiquitin protein ligase [Source:RGD Symbol;Acc:1562456]	-	1702	1656	2002	3063	2526	2584	37.4689	35.0656	36.3706	52.5921	51.0291	47.0465
ENSRNOG00000010958	3490.06	3791.28	3669.76	4639.82	4755.6	5267.49	3650.37	4887.64	-0.420959	5.14723e-14	1.70429e-12	Prdx3	1	282238773	282251257	-	1482	protein_coding	peroxiredoxin 3 [Source:RGD Symbol;Acc:620040]	-	3082	3470	3906	5272	4594	5660	135.836	147.103	142.065	181.225	185.8	206.31
ENSRNOG00000031173	5306.44	4841.26	4770.88	3698.13	3877.77	3829.63	4972.86	3801.84	0.387148	5.43037e-14	1.79372e-12	Snd1	4	55772377	56171668	+	3448	protein_coding	staphylococcal nuclease and tudor domain containing 1 [Source:RGD Symbol;Acc:631340]	-	4686	4431	5078	4202	3746	4115	88.7695	80.7372	79.3833	62.084	65.1183	64.4696
ENSRNOG00000049641	907.054	859.867	840.87	552.695	577.628	512.789	869.264	547.704	0.666463	6.28184e-14	2.06957e-12	Rab7l1	13	48644604	48650220	+	1744	protein_coding	RAB7, member RAS oncogene family-like 1 [Source:RGD Symbol;Acc:620892]	Ras	801	787	895	628	558	551	29.9996	28.3509	27.6618	18.3444	19.1774	17.067
ENSRNOG00000025235	88.3274	91.7775	119.319	239.384	242.231	289.433	99.808	257.016	-1.35863	6.29561e-14	2.06957e-12	Tmem130	12	11814071	11840100	+	2758	protein_coding	transmembrane protein 130 [Source:RGD Symbol;Acc:1563248]	-	78	84	127	272	234	311	1.84727	1.91348	2.48206	5.02418	5.08538	6.09142
ENSRNOG00000033658	2181.01	2168.79	2070.7	2891.09	2762.88	2814.29	2140.17	2822.76	-0.400282	7.84896e-14	2.57405e-12	Kntc1	12	38200463	38274036	-	6479	protein_coding	kinetochore associated 1 [Source:RGD Symbol;Acc:1307905]	-	1926	1985	2204	3285	2669	3024	19.4168	19.2483	18.3361	25.8296	24.6912	25.2131
ENSRNOG00000033280	2800.43	2847.29	2949.15	2221.34	2189.4	2120.03	2865.62	2176.92	0.396963	8.23037e-14	2.6927e-12	Pam	9	111028575	111177602	+	5038	protein_coding	peptidylglycine alpha-amidating monooxygenase [Source:RGD Symbol;Acc:3252]	Cu2_monoox_C	2473	2606	3139	2524	2115	2278	32.0623	32.4979	33.5843	25.5224	25.1625	24.4258
ENSRNOG00000002935	4272.55	4132.17	4263.54	3413.86	3273.23	3200.51	4222.76	3295.87	0.357376	8.56128e-14	2.79431e-12	Ankrd40	10	82032656	82045935	+	3382	protein_coding	ankyrin repeat domain 40 [Source:RGD Symbol;Acc:1594678]	-	3773	3782	4538	3879	3162	3439	72.8689	70.2566	72.326	58.4301	56.039	54.9302
ENSRNOG00000043094	3250	3456.95	3347.51	4191.86	4290.8	4467.13	3351.49	4316.6	-0.364956	8.58659e-14	2.79593e-12	Oxct1	2	53859737	54007756	+	3331	protein_coding	3-oxoacid CoA transferase 1 [Source:RGD Symbol;Acc:1584008]	-	2870	3164	3563	4763	4145	4800	56.2777	59.6762	57.656	72.8445	74.5851	77.8429
ENSRNOG00000015033	3425.52	3213.3	3462.13	2276.79	2208.03	2664.46	3366.98	2383.09	0.498458	1.00731e-13	3.2722e-12	Mxd4	14	81819415	81833456	+	4059	protein_coding	Max dimerization protein 4 [Source:RGD Symbol;Acc:1305093]	HLH	3025	2941	3685	2587	2133	2863	48.6783	45.5213	48.9353	32.4689	31.4974	38.1026
ENSRNOG00000004195	862.891	946.182	1020.32	1398.46	1357.12	1464.85	943.13	1406.81	-0.575374	1.03003e-13	3.33812e-12	Dtl	13	110220283	110257367	-	3208	protein_coding	denticleless E3 ubiquitin protein ligase homolog (Drosophila) [Source:RGD Symbol;Acc:1310439]	-	762	866	1086	1589	1311	1574	15.5149	16.9599	18.2473	25.2337	24.4946	26.5047
ENSRNOG00000019132	788.152	784.479	792.955	1154.68	1190.45	1491.84	788.529	1278.99	-0.697823	1.03266e-13	3.33878e-12	Fv1	1	100224401	100226725	+	1768	protein_coding	Friend virus susceptibility 1 [Source:RGD Symbol;Acc:1309326]	-	696	718	844	1312	1150	1603	25.7132	25.5142	25.7314	37.8044	38.9868	48.9783
ENSRNOG00000052038	468.815	435.943	446.272	694.39	740.151	837.587	450.343	757.376	-0.75021	1.04876e-13	3.38288e-12	Haus8	16	19654798	19669196	-	1466	protein_coding	HAUS augmin-like complex subunit 8 [Source:UniProtKB/Swiss-Prot;Acc:Q5BK57]	-	414	399	475	789	715	900	18.4457	17.0993	17.4648	27.4179	29.2331	33.1635
ENSRNOG00000019943	3377.96	3144.47	3233.83	2438.72	2543.43	2238.22	3252.08	2406.79	0.434524	1.05431e-13	3.38697e-12	Slc7a6	19	38162515	38179149	+	3652	protein_coding	solute carrier family 7 (amino acid transporter light chain, y+L system), member 6 [Source:RGD Symbol;Acc:1309193]	-	2983	2878	3442	2771	2457	2405	53.3521	49.5107	50.8023	38.6542	40.3252	35.5743
ENSRNOG00000014776	379.355	396.61	403.994	663.586	618	730.562	393.319	670.716	-0.769943	1.05496e-13	3.38697e-12	Adcy7	19	19704859	19727081	-	4164	protein_coding	adenylate cyclase 7 [Source:RGD Symbol;Acc:619966]	Guanylate_cyc	335	363	430	754	597	785	5.25488	5.4769	5.56623	9.22468	8.59342	10.1838
ENSRNOG00000007613	825.521	784.479	862.479	1191.64	1221.51	1436.93	824.16	1283.36	-0.638278	1.07963e-13	3.45345e-12	C1qtnf5	8	48443767	48445637	+	1335	protein_coding	C1q and tumor necrosis factor related protein 5 [Source:RGD Symbol;Acc:1308802]	Collagen	729	718	918	1354	1180	1544	35.6677	33.7895	37.0651	51.6688	52.9789	62.4767
ENSRNOG00000020533	950.086	868.608	900.999	608.141	569.347	569.559	906.564	582.349	0.637548	1.0807e-13	3.45345e-12	Htra1	1	201499028	201548513	+	2056	protein_coding	HtrA serine peptidase 1 [Source:RGD Symbol;Acc:69235]	-	839	795	959	691	550	612	26.6543	24.2931	25.142	17.1217	16.034	16.0798
ENSRNOG00000021262	1440.42	1444.4	1486.32	990.099	1042.42	1050.71	1457.05	1027.74	0.504392	1.10883e-13	3.53512e-12	Slc23a2	3	124632492	124724252	-	6297	protein_coding	solute carrier family 23 (ascorbic acid transporter), member 2 [Source:RGD Symbol;Acc:619876]	-	1272	1322	1582	1125	1007	1129	13.1942	13.1898	13.5418	9.10143	9.58513	9.68529
ENSRNOG00000016991	3042.77	2958.73	2815.74	3748.3	3850.85	3788.69	2939.08	3795.95	-0.36964	1.12563e-13	3.58039e-12	Arl2bp	19	10753681	10763110	-	1999	protein_coding	ADP-ribosylation factor-like 2 binding protein [Source:RGD Symbol;Acc:1561471]	-	2687	2708	2997	4259	3720	4071	87.7978	85.1089	80.8123	108.539	111.54	110.012
ENSRNOG00000007500	228.745	285.166	292.191	505.171	507.236	496.968	268.701	503.125	-0.901886	1.17446e-13	3.72707e-12	Top1mt	7	116688701	116712387	-	2360	protein_coding	topoisomerase (DNA) I, mitochondrial [Source:RGD Symbol;Acc:1303177]	-	202	261	311	574	490	534	5.59073	6.94812	7.10317	12.3906	12.4448	12.2231
ENSRNOG00000046168	1498.17	1369.01	1431.83	1022.66	1003.09	966.017	1433	997.255	0.522731	1.20478e-13	3.8145e-12	Ppm1l	2	166140112	166218774	+	8479	protein_coding	protein phosphatase, Mg2+/Mn2+ dependent, 1L [Source:RGD Symbol;Acc:1305220]	PP2C	1323	1253	1524	1162	969	1038	10.1916	9.28422	9.68822	6.98156	6.84986	6.6131
ENSRNOG00000020941	1209.41	1161.42	1159.37	804.401	792.945	820.835	1176.73	806.06	0.545232	1.40908e-13	4.45109e-12	Psenen	1	89016096	89017290	-	532	protein_coding	presenilin enhancer gamma secretase subunit [Source:RGD Symbol;Acc:1312037]	-	1068	1063	1234	914	766	882	131.126	125.534	125.028	87.5236	86.3017	89.559
ENSRNOG00000013656	1330.57	1316.57	1436.53	932.013	844.704	973.462	1361.22	916.726	0.570084	1.52909e-13	4.81908e-12	Lpar1	5	75557042	75676584	-	3294	protein_coding	lysophosphatidic acid receptor 1 [Source:RGD Symbol;Acc:620563]	7tm_1	1175	1205	1529	1059	816	1046	23.2993	22.9828	25.02	16.3781	14.848	17.1538
ENSRNOG00000016267	490.33	537.554	531.768	293.069	298.131	295.017	519.884	295.406	0.816374	1.60021e-13	5.03169e-12	Chst15	1	204245645	204322544	-	3505	protein_coding	carbohydrate (N-acetylgalactosamine 4-sulfate 6-O) sulfotransferase 15 [Source:RGD Symbol;Acc:628881]	-	433	492	566	333	288	317	8.06917	8.81893	8.70426	4.84002	4.92501	4.88566
ENSRNOG00000012999	9327.6	8912.25	8932.95	10916.6	10970.8	11085	9057.6	10990.8	-0.279256	1.66861e-13	5.23252e-12	Phb2	4	157230769	157235367	+	1342	protein_coding	prohibitin 2 [Source:RGD Symbol;Acc:620203]	-	8237	8157	9508	12404	10598	11911	400.909	381.871	381.892	470.869	473.34	479.455
ENSRNOG00000006490	3346.25	3369.54	3649.09	2597.14	2640.73	2674.69	3454.96	2637.52	0.390261	1.6717e-13	5.23252e-12	Neo1	8	63653266	63750531	-	4682	protein_coding	neogenin 1 [Source:RGD Symbol;Acc:619837]	fn3	2955	3084	3884	2951	2551	2874	41.2245	41.383	44.7148	32.1091	32.6574	33.1595
ENSRNOG00000007763	7324.38	7200.16	7451.33	8805.28	8901.48	9243.24	7325.29	8983.33	-0.294212	1.69563e-13	5.29539e-12	Plod1	5	164720587	164747083	-	2949	protein_coding	procollagen-lysine, 2-oxoglutarate 5-dioxygenase 1 [Source:RGD Symbol;Acc:621382]	2OG-FeII_Oxy	6468	6590	7931	10005	8599	9932	143.26	140.394	144.963	172.836	174.773	181.934
ENSRNOG00000059968	1827.7	1772.18	1967.35	1367.66	1286.72	1138.19	1855.74	1264.19	0.554212	1.72399e-13	5.37172e-12	Jak2	1	247398598	247458509	+	4788	protein_coding	Tyrosine-protein kinase JAK2 [Source:UniProtKB/Swiss-Prot;Acc:Q62689]	Pkinase_Tyr	1614	1622	2094	1554	1243	1223	22.018	21.2831	23.5736	16.5344	15.5603	13.7983
ENSRNOG00000012067	794.947	863.145	770.406	1215.4	1255.67	1150.29	809.499	1207.12	-0.576973	1.79939e-13	5.59398e-12	Fam111a	1	229003961	229019527	+	3191	protein_coding	family with sequence similarity 111, member A [Source:RGD Symbol;Acc:1560913]	-	702	790	820	1381	1213	1236	14.3694	15.5539	13.8513	22.0474	22.7843	20.924
ENSRNOG00000010265	174.39	169.351	150.323	319.472	341.608	362.954	164.688	341.345	-1.05394	1.95785e-13	6.07286e-12	Ada	3	160115842	160139947	-	1393	protein_coding	adenosine deaminase [Source:RGD Symbol;Acc:2031]	-	154	155	160	363	330	390	7.22102	6.99068	6.19117	13.2754	14.1992	15.124
ENSRNOG00000022802	2396.16	2391.68	2404.23	1811.22	1843.65	1650.05	2397.36	1768.31	0.439439	1.98613e-13	6.14673e-12	Tmem184b	7	120593336	120636592	-	3345	protein_coding	transmembrane protein 184B [Source:RGD Symbol;Acc:1306591]	-	2116	2189	2559	2058	1781	1773	41.3189	41.1139	41.2361	31.343	31.9132	28.6329
ENSRNOG00000013690	366.898	323.406	349.501	154.015	171.839	180.547	346.602	168.8	1.03902	2.01338e-13	6.21705e-12	RGD1307315	6	137386422	137393506	+	1963	protein_coding	LOC362793 [Source:RGD Symbol;Acc:1307315]	-	324	296	372	175	166	194	10.7809	9.4735	10.2147	4.5416	5.06862	5.33868
ENSRNOG00000005041	755.312	716.738	735.644	1079.87	1084.86	1090.72	735.898	1085.15	-0.56045	2.04075e-13	6.28743e-12	Crip2	6	137953545	137958490	+	1154	protein_coding	cysteine-rich protein 2 [Source:RGD Symbol;Acc:1302959]	LIM	667	656	783	1227	1048	1172	37.7528	35.7139	36.5729	54.1663	54.4324	54.8623
ENSRNOG00000023633	1455.14	1434.57	1352.91	1883.39	1992.71	1946.92	1414.2	1941.01	-0.457335	2.12974e-13	6.54691e-12	Crabp1	8	59344083	59352132	+	766	protein_coding	cellular retinoic acid binding protein 1 [Source:RGD Symbol;Acc:2400]	-	1285	1313	1440	2140	1925	2092	109.573	107.69	101.33	142.323	150.627	147.532
ENSRNOG00000008703	5255.48	5421.43	5172.06	6532.89	6551.63	6464.31	5282.99	6516.28	-0.302888	2.41844e-13	7.4178e-12	Rnps1	10	13786459	13796717	+	1822	protein_coding	RNA binding protein S1 [Source:RGD Symbol;Acc:1307522]	RRM_1	4641	4962	5505	7423	6329	6946	166.377	171.099	162.859	207.55	208.204	205.939
ENSRNOG00000024602	412.195	407.536	373.929	644.224	639.739	730.562	397.886	671.508	-0.756904	2.43855e-13	7.46282e-12	Plekha7	1	185356975	185538694	+	4568	protein_coding	pleckstrin homology domain containing, family A member 7 [Source:RGD Symbol;Acc:1598216]	PH	364	373	398	732	618	785	5.2048	5.13005	4.69635	8.16349	8.10895	9.28316
ENSRNOG00000005960	267.247	252.388	255.549	452.365	486.533	464.396	258.395	467.765	-0.856047	2.48662e-13	7.59304e-12	RGD1311744	8	43315592	43336304	-	3591	protein_coding	similar to RIKEN cDNA 5830475I06 [Source:RGD Symbol;Acc:1311744]	-	236	231	272	514	470	499	4.29265	4.04143	4.08279	7.29186	7.84485	7.5065
ENSRNOG00000013167	6686.84	6937.94	6676.23	8725.19	8502.94	8067.83	6767	8431.98	-0.317477	2.53033e-13	7.70937e-12	Hmgb2	16	36077617	36080191	-	1152	protein_coding	high mobility group box 2 [Source:RGD Symbol;Acc:69291]	HMG_box	5905	6350	7106	9914	8214	8669	334.808	346.306	332.488	438.417	427.37	406.508
ENSRNOG00000053923	1567.25	1558.03	1539.87	2078.77	2139.71	2045.57	1555.05	2088.02	-0.425119	2.57667e-13	7.83319e-12	Prkrir	1	163663407	163679191	+	3354	protein_coding	protein-kinase, interferon-inducible double stranded RNA dependent inhibitor, repressor of (P58 repressor) [Source:MGI Symbol;Acc:MGI:1920231]	hATC	1384	1426	1639	2362	2067	2198	26.9527	26.7113	26.3402	35.8763	36.9385	35.4011
ENSRNOG00000016103	306.881	301.554	310.042	569.417	574.523	490.454	306.159	544.798	-0.830803	2.64262e-13	8.01596e-12	Nkd2	1	32058044	32084877	+	4017	protein_coding	naked cuticle homolog 2 (Drosophila) [Source:RGD Symbol;Acc:1311459]	-	271	276	330	647	555	527	4.40653	4.31664	4.42808	8.20528	8.2812	7.08698
ENSRNOG00000027722	1354.35	1386.5	1428.07	1893.07	1857.11	1928.31	1389.64	1892.83	-0.445375	2.76116e-13	8.35706e-12	H1fx	4	119889371	119889949	-	579	protein_coding	H1 histone family, member X [Source:RGD Symbol;Acc:1565596]	-	1196	1269	1520	2151	1794	2072	134.922	137.696	141.504	189.257	185.715	193.314
ENSRNOG00000017093	852.699	824.905	822.08	456.766	412	571.421	833.228	480.062	0.793922	3.10347e-13	9.37249e-12	Pxdc1	17	30965942	30994410	+	1787	protein_coding	PX domain containing 1 [Source:RGD Symbol;Acc:1311307]	-	753	755	875	519	398	614	27.5232	26.5437	26.3929	14.7956	13.3494	18.5608
ENSRNOG00000002514	2370.12	2321.75	2285.85	1705.61	1798.1	1744.97	2325.91	1749.56	0.410974	3.1728e-13	9.56084e-12	Ccdc93	13	37400476	37468840	+	2376	protein_coding	coiled-coil domain containing 93 [Source:RGD Symbol;Acc:1560504]	-	2093	2125	2433	1938	1737	1875	57.5376	56.189	55.1949	41.5526	43.8183	42.6292
ENSRNOG00000024688	55.4877	78.6664	63.8873	166.337	190.472	272.681	66.0138	209.83	-1.66813	3.28885e-13	9.88886e-12	Fam132b	9	98505259	98511160	+	1026	protein_coding	family with sequence similarity 132, member B [Source:RGD Symbol;Acc:1584688]	-	49	72	68	189	184	293	3.11945	4.40884	3.57244	9.38437	10.7491	15.4267
ENSRNOG00000004226	1018.03	1037.96	1028.77	1440.7	1409.91	1605.38	1028.25	1485.33	-0.530861	3.37646e-13	1.01301e-11	Irak3	7	64923615	64982281	-	3165	protein_coding	interleukin-1 receptor-associated kinase 3 [Source:RGD Symbol;Acc:1308846]	Pkinase	899	950	1095	1637	1362	1725	18.553	18.8577	18.6485	26.3491	25.7932	29.442
ENSRNOG00000008765	1381.53	1361.37	1369.82	1013.86	937.869	895.288	1370.91	949.006	0.52999	3.46776e-13	1.03814e-11	Zfhx4	2	98423569	98610368	-	13927	protein_coding	zinc finger homeobox 4 [Source:RGD Symbol;Acc:1563022]	Homeobox	1220	1246	1458	1152	906	962	5.72178	5.62082	5.64292	4.21391	3.89918	3.73138
ENSRNOG00000019181	203.832	189.018	193.541	417.162	364.382	367.608	195.464	383.05	-0.972229	3.79001e-13	1.13214e-11	Synpo	18	55865467	55916220	-	3581	protein_coding	synaptopodin [Source:RGD Symbol;Acc:620668]	-	180	173	206	474	352	395	3.2832	3.03515	3.10075	6.74318	5.8917	5.95861
ENSRNOG00000025527	1108.62	1071.83	1126.48	785.919	730.834	705.434	1102.31	740.729	0.573204	3.87475e-13	1.1541e-11	Mtcl1	9	114491419	114619711	-	7399	protein_coding	microtubule crosslinking factor 1 [Source:RGD Symbol;Acc:1308319]	-	979	981	1199	893	706	758	8.64248	8.32981	8.73473	6.1485	5.71918	5.53412
ENSRNOG00000006911	210.627	197.759	250.852	93.2893	79.7086	83.7587	219.746	85.5855	1.36042	3.88031e-13	1.1541e-11	Sptb	6	99659651	99783047	-	7313	protein_coding	spectrin, beta, erythrocytic [Source:RGD Symbol;Acc:1303243]	CH	186	181	267	106	77	90	1.66129	1.55497	1.96797	0.738416	0.631099	0.664813
ENSRNOG00000019229	2153.83	1995.07	1889.37	2673.71	2735.97	2716.57	2012.76	2708.75	-0.429453	3.97548e-13	1.17985e-11	Fbl	1	85103519	85112619	+	1181	protein_coding	fibrillarin [Source:RGD Symbol;Acc:1305542]	-	1902	1826	2011	3038	2643	2919	105.194	97.1382	91.7837	131.047	134.137	133.517
ENSRNOG00000014786	1059.93	1138.48	966.766	1655.45	1713.22	1431.34	1055.06	1600	-0.601565	4.07184e-13	1.20584e-11	Ccne1	1	94485832	94494980	-	1954	protein_coding	cyclin E1 [Source:RGD Symbol;Acc:2294]	Cyclin_C	936	1042	1029	1881	1655	1538	31.2882	33.5029	28.3854	49.0405	50.7663	42.5191
ENSRNOG00000005854	375.958	350.721	343.864	192.739	178.05	145.182	356.848	171.99	1.05177	4.32989e-13	1.27951e-11	Angpt1	7	81342280	81592206	-	1891	protein_coding	angiopoietin 1 [Source:RGD Symbol;Acc:628896]	Fibrinogen_C	332	321	366	219	172	156	11.4677	10.6648	10.4326	5.89988	5.45179	4.45641
ENSRNOG00000008055	971.601	1035.77	1086.08	1592.08	1610.73	1382.95	1031.15	1528.59	-0.56662	4.37815e-13	1.29099e-11	Ccne2	5	24434872	24446406	+	3027	protein_coding	cyclin E2 [Source:RGD Symbol;Acc:1307783]	Cyclin_C	858	948	1156	1809	1556	1486	18.5142	19.6759	20.5849	30.4451	30.8105	26.5191
ENSRNOG00000020006	885.539	797.59	824.898	1281.41	1304.32	1154.01	836.009	1246.58	-0.576607	4.45804e-13	1.31173e-11	Wdr90	10	15211960	15228235	-	5676	protein_coding	WD repeat domain 90 [Source:RGD Symbol;Acc:7520481]	-	782	730	878	1456	1260	1240	8.99898	8.08015	8.33788	13.068	13.3055	11.8013
ENSRNOG00000010311	1134.67	1200.76	1147.15	1575.36	1620.05	1632.36	1160.86	1609.26	-0.471145	4.71408e-13	1.38411e-11	Dzip1	15	104118279	104168638	-	2740	protein_coding	DAZ interacting zinc finger protein 1 [Source:RGD Symbol;Acc:1307701]	-	1002	1099	1221	1790	1565	1754	23.8861	25.1992	24.0198	33.2808	34.2347	34.5805
ENSRNOG00000016367	1476.65	1517.61	1623.49	1038.5	1107.64	1110.27	1539.25	1085.47	0.505357	4.77127e-13	1.39791e-11	Vasp	1	80170619	80185882	-	2106	protein_coding	vasodilator-stimulated phosphoprotein [Source:RGD Symbol;Acc:1311542]	-	1304	1389	1728	1180	1070	1193	40.4434	41.4365	44.2271	28.544	30.4528	30.6009
ENSRNOG00000019651	3597.64	3438.38	3387.91	4352.92	4342.56	4600.21	3474.64	4431.9	-0.351551	5.33176e-13	1.5588e-11	Slc12a4	19	37917014	37938857	-	3724	protein_coding	solute carrier family 12 (potassium/chloride transporter), member 4 [Source:RGD Symbol;Acc:3687]	AA_permease	3177	3147	3606	4946	4195	4943	55.7233	53.0916	52.1939	67.6605	67.5188	71.7023
ENSRNOG00000016414	827.786	840.201	759.132	521.892	526.905	489.523	809.04	512.773	0.657081	5.73774e-13	1.67393e-11	Slc22a17	15	33569843	33576331	-	2337	protein_coding	solute carrier family 22, member 17 [Source:RGD Symbol;Acc:631405]	Sugar_tr	731	769	808	593	509	526	20.4309	20.6731	18.6362	12.9267	13.0545	12.1585
ENSRNOG00000002636	132.491	127.833	140.928	275.468	283.638	307.115	133.751	288.74	-1.10853	5.80627e-13	1.69034e-11	Abat	10	7093405	7200499	-	2638	protein_coding	4-aminobutyrate aminotransferase [Source:RGD Symbol;Acc:620948]	Aminotran_3	117	117	150	313	274	330	2.89694	2.78644	3.06493	6.0445	6.22555	6.75759
ENSRNOG00000010591	5016.54	5491.35	5473.64	3944.55	4099.3	4302.41	5327.18	4115.42	0.372743	5.95968e-13	1.73133e-11	Kdm5a	4	152892388	152972201	+	11279	protein_coding	lysine (K)-specific demethylase 5A [Source:RGD Symbol;Acc:1305429]	JmjC	4430	5026	5826	4482	3960	4623	25.6544	27.9957	27.8422	20.2438	21.0439	22.1414
ENSRNOG00000002052	343.118	408.628	357.957	188.339	188.402	186.13	369.901	187.624	0.979101	6.29832e-13	1.82585e-11	Ccdc80	11	60645661	60679249	-	4096	protein_coding	coiled-coil domain containing 80 [Source:RGD Symbol;Acc:69421]	-	303	374	381	214	182	200	4.83183	5.73655	5.01382	2.66161	2.66326	2.63768
ENSRNOG00000016753	165.331	186.833	218.908	67.7668	66.2513	73.5215	190.357	69.1799	1.46241	6.42324e-13	1.85814e-11	Slc14a1	18	74461055	74485139	-	3535	protein_coding	solute carrier family 14 (urea transporter), member 1 [Source:RGD Symbol;Acc:3688]	-	146	171	233	77	64	79	2.69769	3.0391	3.55279	1.10967	1.08516	1.20723
ENSRNOG00000003439	151.742	127.833	99.5891	36.0836	21.7387	33.5035	126.388	30.4419	2.04169	6.56029e-13	1.8938e-11	Il15	19	23542889	23554594	-	489	protein_coding	interleukin 15 [Source:RGD Symbol;Acc:2887]	-	134	117	106	41	21	36	17.8988	15.032	11.6842	4.27136	2.57402	3.97691
ENSRNOG00000061216	27065.6	25595	26217.3	30766.1	31580.1	32501.2	26292.6	31615.8	-0.265999	6.71387e-13	1.93407e-11	Tubb5	20	3422461	3426371	+	2156	protein_coding	tubulin, beta 5 class I [Source:RGD Symbol;Acc:628596]	Tubulin	23901	23426	27905	34958	30507	34923	724.096	682.635	697.649	826.016	848.112	875.014
ENSRNOG00000023257	3296.42	3427.45	3424.55	2664.91	2669.72	2461.58	3382.81	2598.73	0.380756	6.81925e-13	1.96032e-11	Adamts9	4	124660262	124858250	-	7965	protein_coding	ADAM metallopeptidase with thrombospondin type 1 motif, 9 [Source:RGD Symbol;Acc:1306889]	TSP_1	2911	3137	3645	3028	2579	2645	23.8718	24.7439	24.6669	19.3669	19.4074	17.9388
ENSRNOG00000028640	1562.72	1553.66	1463.77	2033	2272.21	2038.13	1526.72	2114.45	-0.469826	6.90243e-13	1.98009e-11	Siva1	6	137210052	137214388	+	1767	protein_coding	SIVA1, apoptosis-inducing factor [Source:RGD Symbol;Acc:1561872]	-	1380	1422	1558	2310	2195	2190	51.0119	50.5594	47.5264	66.5988	74.4561	66.9514
ENSRNOG00000009845	854.964	775.738	748.797	504.29	480.322	509.997	793.166	498.203	0.669064	7.09647e-13	2.03124e-11	Acadm	2	260124418	260148589	-	1953	protein_coding	acyl-CoA dehydrogenase, C-4 to C-12 straight chain [Source:RGD Symbol;Acc:2012]	-	755	710	797	573	464	548	25.2507	22.8399	21.9968	14.9466	14.2403	15.1576
ENSRNOG00000008246	7966.45	7283.2	7634.54	6212.54	6078.55	5677.91	7628.06	5989.67	0.348763	7.1103e-13	2.03124e-11	Emilin1	6	26821255	26828972	-	3836	protein_coding	elastin microfibril interfacer 1 [Source:RGD Symbol;Acc:1311209]	Collagen	7035	6666	8126	7059	5872	6101	119.788	109.176	114.183	93.7466	91.7508	85.9161
ENSRNOG00000008749	6085.53	5740.46	5888.91	4795.6	4705.91	4788.21	5904.97	4763.24	0.309768	7.25175e-13	2.06735e-11	Col5a1	3	6430201	6578882	+	6507	protein_coding	collagen, type V, alpha 1 [Source:RGD Symbol;Acc:70920]	Collagen	5374	5254	6268	5449	4546	5145	53.9443	50.7281	51.922	42.6606	41.8746	42.7127
ENSRNOG00000020264	909.319	787.756	875.632	543.014	565.206	460.673	857.569	522.964	0.714396	7.2879e-13	2.07336e-11	Dhrs1	15	34424016	34431325	-	1598	protein_coding	dehydrogenase/reductase (SDR family) member 1 [Source:RGD Symbol;Acc:1359172]	adh_short	803	721	932	617	546	495	32.8222	28.3464	31.4371	19.6698	20.4794	16.7333
ENSRNOG00000003289	2723.43	2772.99	2628.78	3442.02	3443	3485.29	2708.4	3456.77	-0.352474	7.32858e-13	2.08062e-11	Lap3	14	70102814	70121797	-	2186	protein_coding	leucine aminopeptidase 3 [Source:RGD Symbol;Acc:1307985]	-	2405	2538	2798	3911	3326	3745	71.8611	72.9425	68.9924	91.1441	91.1957	92.5452
ENSRNOG00000017981	916.114	957.108	939.52	1361.5	1323.99	1299.19	937.58	1328.23	-0.502497	8.22197e-13	2.32944e-11	Mcm10	17	77224112	77246478	+	5043	protein_coding	minichromosome maintenance complex component 10 [Source:RGD Symbol;Acc:1311330]	-	809	876	1000	1547	1279	1396	10.4782	10.9133	10.6884	15.6276	15.2014	14.9537
ENSRNOG00000012346	3641.81	3862.3	3582.39	2920.13	2853.98	2869.2	3695.5	2881.1	0.358694	9.23473e-13	2.611e-11	Epb41l2	1	20893995	20962526	-	2996	protein_coding	erythrocyte membrane protein band 4.1-like 2 [Source:RGD Symbol;Acc:1563977]	Band_41	3216	3535	3813	3318	2757	3083	70.1137	74.1287	68.6007	56.419	55.1566	55.5884
ENSRNOG00000061499	7716.19	7219.83	7638.3	6284.71	5724.52	5680.7	7524.77	5896.64	0.351506	9.32418e-13	2.63087e-11	Prkag1	7	140489492	140546908	-	18552	protein_coding	5'-AMP-activated protein kinase subunit gamma-1 [Source:UniProtKB/Swiss-Prot;Acc:P80385]	FYRC	6814	6608	8130	7141	5530	6104	23.9906	22.3778	23.6213	19.6092	17.8664	17.7736
ENSRNOG00000005274	2202.52	2188.46	2142.11	2756.44	2873.65	2828.25	2177.69	2819.45	-0.372651	9.83909e-13	2.77047e-11	Vrk1	6	129835919	129902793	+	1877	protein_coding	vaccinia related kinase 1 [Source:RGD Symbol;Acc:1306069]	Pkinase	1945	2003	2280	3132	2776	3039	67.6837	67.0433	65.4748	85.0057	88.6457	87.4619
ENSRNOG00000050282	3320.2	3102.95	3317.44	2559.3	2438.87	2510.9	3246.87	2503.02	0.375203	1.03897e-12	2.91954e-11	Srcap	1	198960542	199007347	+	10099	protein_coding	Snf2-related CREBBP activator protein [Source:MGI Symbol;Acc:MGI:2444036]	SNF2_N	2932	2840	3531	2908	2356	2698	18.9633	17.6677	18.8462	14.6692	13.983	14.4316
ENSRNOG00000046283	4186.49	3980.3	3951.62	3217.6	3181.1	3183.76	4039.47	3194.15	0.338306	1.12893e-12	3.16584e-11	Tmem41a	11	82734613	82741428	+	1580	protein_coding	transmembrane protein 41a [Source:RGD Symbol;Acc:1591692]	-	3697	3643	4206	3656	3073	3421	152.834	144.858	143.488	117.88	116.576	116.963
ENSRNOG00000004292	976.131	1062	938.58	1426.62	1528.95	1366.2	992.236	1440.59	-0.538199	1.13156e-12	3.16675e-11	Sptssa	6	75540174	75551625	-	1293	protein_coding	serine palmitoyltransferase, small subunit A [Source:RGD Symbol;Acc:1565821]	-	862	972	999	1621	1477	1468	43.5449	47.2288	41.6457	63.8668	68.4675	61.331
ENSRNOG00000020897	3512.71	3418.71	3268.59	4212.98	4453.33	4311.71	3400	4326.01	-0.347791	1.27608e-12	3.56395e-11	Prpf19	1	226947105	226958144	+	2114	protein_coding	pre-mRNA processing factor 19 [Source:RGD Symbol;Acc:708496]	WD40	3102	3129	3479	4787	4302	4633	95.8442	92.9907	88.706	115.358	121.974	118.389
ENSRNOG00000010891	568.466	706.905	631.357	1030.58	976.171	969.74	635.576	992.165	-0.642465	1.33447e-12	3.71946e-11	Lrrcc1	2	88384796	88414012	-	3532	protein_coding	leucine rich repeat and coiled-coil centrosomal protein 1 [Source:RGD Symbol;Acc:628722]	-	502	647	672	1171	943	1042	9.2835	11.5086	10.2554	16.8899	16.0027	15.9367
ENSRNOG00000005804	4820.64	4892.61	4889.26	5804.18	6156.19	6133	4867.5	6031.12	-0.308927	1.3981e-12	3.88892e-11	Eif3d	7	119188185	119200623	-	1894	protein_coding	eukaryotic translation initiation factor 3, subunit D [Source:RGD Symbol;Acc:1303255]	-	4257	4478	5204	6595	5947	6590	146.809	148.54	148.102	177.389	188.2	187.957
ENSRNOG00000014143	420.121	390.054	383.324	224.422	214.281	181.477	397.833	206.727	0.943511	1.457e-12	4.04458e-11	Col24a1	2	251200686	251434932	+	4059	protein_coding	collagen, type XXIV, alpha 1 [Source:RGD Symbol;Acc:1565539]	Collagen	371	357	408	255	207	195	5.97013	5.52571	5.41807	3.20046	3.05671	2.59518
ENSRNOG00000005309	298.954	286.258	277.158	491.969	479.286	543.501	287.457	504.919	-0.814284	1.47053e-12	4.06734e-11	Scn8a	7	142575672	142684114	+	6847	protein_coding	sodium channel, voltage gated, type VIII, alpha subunit [Source:RGD Symbol;Acc:3638]	Ion_trans	264	262	295	559	463	584	2.51845	2.40403	2.32234	4.15913	4.05306	4.6075
ENSRNOG00000053047	9887.01	10359.9	10263.3	12051.9	12244.1	12726.7	10170.1	12340.9	-0.278997	1.47112e-12	4.06734e-11	Top2a	10	86901007	86932154	-	5589	protein_coding	topoisomerase (DNA) II alpha [Source:MGI Symbol;Acc:MGI:98790]	DNA_gyraseB	8731	9482	10924	13694	11828	13675	102.037	106.587	105.354	124.821	126.847	132.174
ENSRNOG00000022261	296.689	241.462	259.307	452.365	481.357	536.056	265.82	489.926	-0.883137	1.53273e-12	4.22917e-11	Cenpu	16	48897982	48921242	-	1653	protein_coding	centromere protein U [Source:RGD Symbol;Acc:1562566]	-	262	221	276	514	465	576	10.3528	8.3996	8.99994	15.8409	16.861	18.8236
ENSRNOG00000018371	2680.4	2471.44	2493.49	3801.1	3642.78	3150.26	2548.44	3531.38	-0.470955	1.57411e-12	4.33463e-11	Tubb6	18	63130542	63140181	+	1751	protein_coding	tubulin, beta 6 class V [Source:RGD Symbol;Acc:1305887]	Tubulin	2367	2262	2654	4319	3519	3385	88.296	81.1606	81.6993	125.657	120.458	104.43
ENSRNOG00000025140	860.626	839.108	818.322	564.136	456.513	547.224	839.352	522.624	0.680823	1.72679e-12	4.74558e-11	Zfat	7	109037788	109205369	-	4444	protein_coding	zinc finger and AT hook domain containing [Source:RGD Symbol;Acc:1310886]	-	760	768	871	641	441	588	11.1704	10.8574	10.5645	7.34809	5.94794	7.14752
ENSRNOG00000010275	1473.26	1363.55	1400.82	1909.79	1957.52	1868.75	1412.54	1912.02	-0.436911	1.8907e-12	5.18564e-11	Slc17a9	3	176230378	176246953	+	2276	protein_coding	solute carrier family 17 (vesicular nucleotide transporter), member 9 [Source:RGD Symbol;Acc:1311940]	MFS_1	1301	1248	1491	2170	1891	2008	37.3365	34.4494	35.3109	48.5711	49.7991	47.6589
ENSRNOG00000013970	1021.43	1084.94	1073.87	1419.58	1496.86	1608.17	1060.08	1508.2	-0.508063	1.94545e-12	5.32517e-11	Cdt1	19	55381565	55386511	+	2239	protein_coding	chromatin licensing and DNA replication factor 1 [Source:RGD Symbol;Acc:1309211]	-	902	993	1143	1613	1446	1728	26.3137	27.8634	27.5167	36.7004	38.7094	41.691
ENSRNOG00000025892	4604.35	4766.96	5014.22	5883.39	6004.02	6141.37	4795.18	6009.59	-0.325081	1.96842e-12	5.37734e-11	Pkn3	3	8628033	8659117	+	7249	protein_coding	protein kinase N3 [Source:RGD Symbol;Acc:1305921]	Pkinase	4066	4363	5337	6685	5800	6599	36.6369	37.8134	39.6847	46.9801	47.957	49.1759
ENSRNOG00000019145	2894.42	2735.84	2862.72	2232.78	2179.05	2040.92	2830.99	2150.92	0.396363	1.98036e-12	5.39924e-11	Kdm2a	1	219566156	219640294	-	6783	protein_coding	lysine (K)-specific demethylase 2A [Source:RGD Symbol;Acc:1309419]	zf-CXXC	2556	2504	3047	2537	2105	2193	24.6132	23.1927	24.2133	19.0541	18.6008	17.465
ENSRNOG00000001700	729.267	679.59	699.942	469.087	426.493	417.863	702.933	437.814	0.681864	2.04405e-12	5.56184e-11	Dfnb31	5	79234950	79317206	-	3399	protein_coding	deafness, autosomal recessive 31 [Source:RGD Symbol;Acc:631330]	PDZ	644	622	745	533	412	449	12.3755	11.4968	11.8143	7.98853	7.26521	7.13588
ENSRNOG00000010646	670.382	647.905	716.854	413.641	425.457	429.961	678.38	423.02	0.682665	2.06805e-12	5.61591e-11	Tmem229b	6	102152147	102196138	-	3767	protein_coding	transmembrane protein 229B [Source:RGD Symbol;Acc:1562622]	-	592	593	763	470	411	462	10.2649	9.89004	10.9177	6.35613	6.53956	6.6252
ENSRNOG00000032297	4975.78	5101.3	5196.48	4023.76	4175.9	3717.03	5091.19	3972.23	0.358558	2.07209e-12	5.61591e-11	Msmo1	16	26859397	26875973	+	1849	protein_coding	methylsterol monooxygenase 1 [Source:RGD Symbol;Acc:620281]	-	4394	4669	5531	4572	4034	3994	155.222	158.645	161.239	125.968	130.768	116.687
ENSRNOG00000042912	250.261	285.166	275.279	489.329	457.548	486.731	270.235	477.869	-0.822087	2.17746e-12	5.88986e-11	Mycbpap	10	82232107	82252963	-	3440	protein_coding	Mycbp associated protein [Source:RGD Symbol;Acc:1359123]	-	221	261	293	556	442	523	4.19626	4.76674	4.59106	8.23393	7.70134	8.21288
ENSRNOG00000026037	185.714	164.981	172.872	340.594	343.678	338.757	174.522	341.01	-0.96701	2.25474e-12	6.08692e-11	Plb1	6	25397537	25507073	-	3333	protein_coding	phospholipase B1 [Source:RGD Symbol;Acc:621565]	Lipase_GDSL	164	151	184	387	332	364	3.21394	2.8463	2.97568	5.91516	5.97042	5.89954
ENSRNOG00000042068	2144.77	2081.38	2213.51	1429.26	1350.9	1684.48	2146.55	1488.22	0.528126	2.37171e-12	6.39013e-11	Otud7b	2	198231291	198300201	+	6078	protein_coding	OTU deubiquitinase 7B [Source:RGD Symbol;Acc:1308111]	OTU	1894	1905	2356	1624	1305	1810	20.3539	19.6912	20.8938	13.6118	12.8692	16.0868
ENSRNOG00000003338	673.779	607.479	620.083	917.052	950.292	1069.32	633.781	978.888	-0.627858	2.41885e-12	6.50438e-11	Pmp22	10	49538588	49568583	+	1982	protein_coding	peripheral myelin protein 22 [Source:RGD Symbol;Acc:3359]	-	595	556	660	1042	918	1149	19.6084	17.6242	17.9491	26.7827	27.7614	31.3162
ENSRNOG00000002824	53.2229	76.4812	99.5891	5.28053	10.3518	13.9598	76.4311	9.86402	2.96663	2.55031e-12	6.84449e-11	Rlim	X	73762691	73778674	-	2607	protein_coding	ring finger protein, LIM domain interacting [Source:RGD Symbol;Acc:1559832]	-	47	70	106	6	10	15	1.17757	1.68693	2.19164	0.117247	0.229912	0.310815
ENSRNOG00000010534	1355.49	1338.42	1509.81	961.936	958.573	1013.48	1401.24	977.997	0.519834	2.74927e-12	7.36409e-11	Ankrd50	2	125288693	125323454	-	8378	protein_coding	ankyrin repeat domain 50 [Source:RGD Symbol;Acc:1311665]	-	1197	1225	1607	1093	926	1089	9.33217	9.18618	10.339	6.64616	6.6248	7.02166
ENSRNOG00000014867	396.341	405.35	411.51	209.461	207.035	239.178	404.4	218.558	0.887593	2.9669e-12	7.93156e-11	Synpo2	2	227255902	227411964	-	4147	protein_coding	synaptopodin 2 [Source:RGD Symbol;Acc:1564779]	PDZ	350	371	438	238	200	257	5.51268	5.62055	5.69303	2.92371	2.89067	3.34774
ENSRNOG00000019459	10372.8	9665.04	9636.65	8182.18	8100.25	7875.18	9891.5	8052.54	0.296516	3.14963e-12	8.4037e-11	Oaz1	7	11752412	11754508	-	681	protein_coding	ornithine decarboxylase antizyme 1 [Source:RGD Symbol;Acc:3219]	-	9160	8846	10257	9297	7825	8462	878.572	816.091	811.852	695.483	688.715	671.241
ENSRNOG00000005931	955.748	1040.14	952.673	660.946	663.548	663.555	982.855	662.683	0.568305	3.16977e-12	8.44106e-11	Cpq	7	71709157	72167417	+	1908	protein_coding	carboxypeptidase Q [Source:RGD Symbol;Acc:628610]	-	844	952	1014	751	641	713	28.893	31.3471	28.6459	20.0518	20.1364	20.1866
ENSRNOG00000016067	2802.7	2841.82	2990.49	3765.02	3536.16	3913.39	2878.34	3738.19	-0.376933	3.18284e-12	8.45947e-11	Ckap5	3	80468154	80526593	+	5650	protein_coding	cytoskeleton associated protein 5 [Source:RGD Symbol;Acc:1563596]	-	2475	2601	3183	4278	3416	4205	28.6125	28.9222	30.3663	38.573	36.2386	40.2041
ENSRNOG00000008061	2231.97	2091.21	2202.23	1606.16	1527.92	1698.44	2175.14	1610.84	0.432826	3.417e-12	9.0643e-11	Nuak1	7	25039335	25113664	+	5411	protein_coding	NUAK family, SNF1-like kinase, 1 [Source:RGD Symbol;Acc:1309956]	Pkinase	1971	1914	2344	1825	1476	1825	23.7924	22.223	23.3498	17.1821	16.3497	18.2196
ENSRNOG00000004132	6669.85	6487.79	6841.58	7924.31	8245.18	8229.76	6666.41	8133.08	-0.286524	3.69244e-12	9.77606e-11	Lasp1	10	85744568	85785133	+	3499	protein_coding	LIM and SH3 protein 1 [Source:RGD Symbol;Acc:68408]	LIM	5890	5938	7282	9004	7965	8843	109.951	106.619	112.179	131.094	136.441	136.524
ENSRNOG00000045892	1865.07	2019.1	2031.24	2701.87	2670.75	2497.87	1971.8	2623.5	-0.411317	3.71687e-12	9.82182e-11	Cfl2	6	75759140	75763185	-	2924	protein_coding	cofilin 2, muscle [Source:RGD Symbol;Acc:1306982]	Cofilin_ADF	1647	1848	2162	3070	2580	2684	36.7913	39.7067	39.8549	53.4874	52.8865	49.5858
ENSRNOG00000037225	1075.78	1092.59	1073.87	1478.55	1516.53	1461.12	1080.75	1485.4	-0.458673	3.89983e-12	1.02855e-10	Tyms	9	121918947	121931564	-	1531	protein_coding	thymidylate synthetase [Source:RGD Symbol;Acc:3921]	-	950	1000	1143	1680	1465	1570	40.5301	41.0359	40.2415	55.9017	57.3541	55.3958
ENSRNOG00000011653	6124.03	6266	6552.21	4965.46	4927.44	5266.56	6314.08	5053.15	0.321632	3.91447e-12	1.03043e-10	Fam21c	4	148139537	148197361	+	4256	protein_coding	family with sequence similarity 21, member C [Source:RGD Symbol;Acc:735230]	-	5408	5735	6974	5642	4760	5659	82.9973	84.6585	88.3251	67.534	67.0359	71.8275
ENSRNOG00000052498	861.758	843.479	919.79	1236.52	1270.16	1233.11	875.009	1246.6	-0.509231	3.96926e-12	1.04286e-10	Grb14	3	50937669	51054378	-	1617	protein_coding	growth factor receptor bound protein 14 [Source:RGD Symbol;Acc:61869]	-	761	772	979	1405	1227	1325	30.74	29.9948	32.6344	44.2647	45.4817	44.2648
ENSRNOG00000029178	1374.74	1137.38	1192.25	850.165	809.508	672.862	1234.79	777.511	0.666693	4.0478e-12	1.06147e-10	Abcc5	11	84396033	84490211	+	5938	protein_coding	ATP-binding cassette, subfamily C (CFTR/MRP), member 5 [Source:RGD Symbol;Acc:70913]	ABC_membrane	1214	1041	1269	966	782	723	13.3539	11.0141	11.5193	8.28758	7.89349	6.57734
ENSRNOG00000014744	1614.81	1632.33	1683.62	1242.68	1053.81	1183.79	1643.58	1160.09	0.501552	4.09362e-12	1.07144e-10	Pacs2	6	137824213	137887418	+	3520	protein_coding	phosphofurin acidic cluster sorting protein 2 [Source:RGD Symbol;Acc:1597262]	-	1426	1494	1792	1412	1018	1272	26.461	26.6653	27.4409	20.4354	17.3343	19.5208
ENSRNOG00000013514	2844.6	2770.81	2810.1	2039.16	2116.93	2267.07	2808.5	2141.06	0.39157	4.14217e-12	1.08208e-10	Maf1	7	117417687	117420719	+	1624	protein_coding	MAF1 homolog (S. cerevisiae) [Source:RGD Symbol;Acc:1359315]	-	2512	2536	2991	2317	2045	2436	101.033	98.1075	99.2736	72.6827	75.4761	81.0296
ENSRNOG00000038140	2640.76	3007.9	3010.22	3798.46	3718.35	3877.1	2886.29	3797.97	-0.39544	4.16848e-12	1.08689e-10	Whsc1	14	82119210	82171480	-	5698	protein_coding	Wolf-Hirschhorn syndrome candidate 1 [Source:RGD Symbol;Acc:1307955]	PWWP	2332	2753	3204	4316	3592	4166	26.7322	30.3545	30.3091	38.5878	37.7847	39.4956
ENSRNOG00000016551	1087.11	1234.63	1106.75	786.799	797.086	745.453	1142.83	776.446	0.557634	4.40434e-12	1.14621e-10	Bcl2l11	3	120726906	120764192	+	5141	protein_coding	BCL2-like 11 (apoptosis facilitator) [Source:RGD Symbol;Acc:628774]	-	960	1130	1178	894	770	801	12.197	13.8092	12.351	8.85892	8.97729	8.41661
ENSRNOG00000009173	1245.64	1263.03	1308.75	917.932	922.342	851.547	1272.48	897.274	0.504776	4.85173e-12	1.26026e-10	Smad6	8	68898296	68966108	-	1371	protein_coding	SMAD family member 6 [Source:RGD Symbol;Acc:1305069]	MH2	1100	1156	1393	1043	891	915	52.4064	52.9736	54.7668	38.7559	38.9531	36.0526
ENSRNOG00000020652	2519.6	2623.31	2594.95	1937.07	1954.41	2053.95	2579.28	1981.81	0.380283	4.90591e-12	1.27193e-10	Tgfb1	1	82480195	82497199	+	2140	protein_coding	transforming growth factor, beta 1 [Source:RGD Symbol;Acc:69051]	TGFb_propeptide	2225	2401	2762	2201	1888	2207	67.9118	70.4884	69.5686	52.3959	52.8799	55.711
ENSRNOG00000002553	3191.11	3328.03	3256.38	2273.27	2380.9	2658.87	3258.5	2437.68	0.418817	5.02517e-12	1.30039e-10	Smim14	14	44413636	44457239	+	1047	protein_coding	small integral membrane protein 14 [Source:RGD Symbol;Acc:1311122]	-	2818	3046	3466	2583	2300	2857	175.802	182.777	178.437	125.681	131.669	147.406
ENSRNOG00000007090	808.535	807.423	766.648	546.535	506.201	455.089	794.202	502.608	0.658954	5.03617e-12	1.30079e-10	Cacna1c	4	150641066	150829913	-	8000	protein_coding	calcium channel, voltage-dependent, L type, alpha 1C subunit [Source:RGD Symbol;Acc:2245]	Ion_trans	714	739	816	621	489	489	5.82958	5.80355	5.49799	3.95451	3.66371	3.30196
ENSRNOG00000021264	3029.18	3005.71	2834.53	3838.06	4041.33	3629.54	2956.47	3836.31	-0.376056	5.34946e-12	1.37912e-10	Pcna	3	124880698	124884570	-	1160	protein_coding	proliferating cell nuclear antigen [Source:RGD Symbol;Acc:3269]	PCNA_C	2675	2751	3017	4361	3904	3900	150.624	148.995	140.191	191.522	201.722	181.618
ENSRNOG00000011946	887.804	975.682	981.798	1361.5	1367.47	1302.91	948.428	1343.96	-0.501767	5.78429e-12	1.48843e-10	Ptn	4	64239158	64330996	-	1310	protein_coding	pleiotrophin [Source:RGD Symbol;Acc:3444]	-	784	893	1045	1547	1321	1400	39.0907	42.8271	42.998	60.1603	60.4413	57.731
ENSRNOG00000016488	10941.3	10872.4	10900.3	8228.82	8421.16	9365.15	10904.6	8671.71	0.330535	5.80469e-12	1.49088e-10	Pltp	3	161304469	161322289	-	2025	protein_coding	phospholipid transfer protein [Source:RGD Symbol;Acc:1306695]	-	9662	9951	11602	9350	8135	10063	311.653	308.731	308.824	235.222	240.788	268.445
ENSRNOG00000021137	1637.45	1516.51	1516.38	1132.67	1066.23	1156.8	1556.78	1118.57	0.475694	5.88768e-12	1.50938e-10	Kctd15	1	90506697	90520344	-	2658	protein_coding	potassium channel tetramerization domain containing 15 [Source:RGD Symbol;Acc:1583737]	K_tetra	1446	1388	1614	1287	1030	1243	35.5338	32.8075	32.7305	24.6669	23.2265	25.262
ENSRNOG00000008639	29655.4	32337.3	31729.5	36477.9	39729	41190.7	31240.7	39132.5	-0.32486	5.93574e-12	1.51886e-10	Pabpc1	7	75409581	75422268	-	2775	protein_coding	poly(A) binding protein, cytoplasmic 1 [Source:RGD Symbol;Acc:619838]	RRM_1	26188	29597	33772	41448	38379	44260	616.408	670.075	655.99	760.907	828.959	861.59
ENSRNOG00000001214	1497.04	1419.27	1307.81	1938.83	2029.98	1862.24	1408.04	1943.68	-0.46608	6.45862e-12	1.64959e-10	Pfkl	20	11393877	11415882	+	2753	protein_coding	phosphofructokinase, liver [Source:RGD Symbol;Acc:3311]	PFK	1322	1299	1392	2203	1961	2001	31.3656	29.6444	27.2544	40.7661	42.6947	39.2639
ENSRNOG00000019456	4623.6	4491.63	4551.03	5488.23	5575.46	5645.34	4555.42	5569.67	-0.290008	6.90799e-12	1.76109e-10	Kars	19	44212206	44231157	-	2142	protein_coding	lysyl-tRNA synthetase [Source:RGD Symbol;Acc:1359653]	tRNA-synt_2	4083	4111	4844	6236	5386	6066	124.506	120.578	121.896	148.312	150.712	152.98
ENSRNOG00000055028	2380.31	2286.79	2345.04	1841.14	1783.61	1729.15	2337.38	1784.63	0.389052	7.35003e-12	1.86883e-10	Setd1a	1	199225100	199247988	+	6066	protein_coding	SET domain containing 1A [Source:MGI Symbol;Acc:MGI:2446244]	SET	2102	2093	2496	2092	1723	1858	22.6339	21.6773	22.1792	17.5691	17.0249	16.5461
ENSRNOG00000000024	785.887	676.312	761.011	1093.95	1143.87	1057.22	741.07	1098.35	-0.566998	7.3578e-12	1.86883e-10	Hebp1	4	168903565	168933079	-	1062	protein_coding	heme binding protein 1 [Source:RGD Symbol;Acc:1304581]	-	694	619	810	1243	1105	1136	42.6839	36.6189	41.1116	59.6262	62.3649	57.7838
ENSRNOG00000012927	1427.96	1391.96	1362.3	1863.15	1828.12	1886.43	1394.07	1859.23	-0.416145	7.40847e-12	1.87823e-10	Rrp9	8	115179893	115188588	+	1593	protein_coding	ribosomal RNA processing 9, small subunit (SSU) processome component, homolog (yeast) [Source:RGD Symbol;Acc:1307881]	-	1261	1274	1450	2117	1766	2027	51.7045	50.245	49.0632	67.7011	66.4473	68.737
ENSRNOG00000016217	1362.28	1496.85	1449.68	1848.19	2014.45	2030.68	1436.27	1964.44	-0.450975	7.48183e-12	1.89333e-10	Gtpbp4	17	63110254	63145577	-	2995	protein_coding	GTP binding protein 4 [Source:RGD Symbol;Acc:620783]	-	1203	1370	1543	2100	1946	2182	26.236	28.7384	27.7698	35.7201	38.9447	39.3559
ENSRNOG00000022523	974.999	1003	926.367	1379.98	1295.01	1426.69	968.121	1367.22	-0.499423	8.16388e-12	2.06213e-10	Fkbp5	20	7976713	8019020	-	3387	protein_coding	FK506 binding protein 5 [Source:RGD Symbol;Acc:1309155]	FKBP_C	861	918	986	1568	1251	1533	16.6042	17.0281	15.6915	23.5842	22.1383	24.45
ENSRNOG00000019568	3536.49	3417.62	3512.86	2551.38	2732.86	2836.63	3488.99	2706.96	0.366508	8.40586e-12	2.11936e-10	Jund	16	20485029	20486707	-	1679	protein_coding	jun D proto-oncogene [Source:RGD Symbol;Acc:2945]	Jun	3123	3128	3739	2899	2640	3048	121.493	117.046	120.035	87.9606	94.2444	98.0656
ENSRNOG00000009381	4146.86	3982.49	4164.89	3220.24	3376.74	3174.46	4098.08	3257.15	0.331858	8.48753e-12	2.13603e-10	Mapk6	8	82328020	82351108	-	4173	protein_coding	mitogen-activated protein kinase 6 [Source:RGD Symbol;Acc:62087]	Pkinase	3662	3645	4433	3659	3262	3411	57.319	54.8767	57.2602	44.6689	46.853	44.1556
ENSRNOG00000004904	4030.22	4074.26	4182.74	5082.51	5334.26	4932.46	4095.74	5116.41	-0.320437	8.93072e-12	2.24346e-10	Pa2g4	7	2979588	2987055	-	1575	protein_coding	proliferation-associated 2G4 [Source:RGD Symbol;Acc:1302994]	Peptidase_M24	3559	3729	4452	5775	5153	5300	147.597	148.748	152.363	186.794	196.102	181.781
ENSRNOG00000051499	2871.77	2817.79	2731.18	3486.91	3618.98	3519.73	2806.91	3541.87	-0.335767	9.02268e-12	2.26242e-10	Tcf3	7	12144162	12168410	+	3044	protein_coding	transcription factor 3 [Source:EntrezGene;Acc:171046]	HLH	2536	2579	2907	3962	3496	3782	54.4169	53.2287	51.4759	66.3072	68.8381	67.1165
ENSRNOG00000001420	2925	2877.88	2876.81	2247.75	2267.04	2309.88	2893.23	2274.89	0.346796	9.07618e-12	2.27169e-10	Fis1	12	22750485	22765308	-	1237	protein_coding	fission 1 (mitochondrial outer membrane) homolog (S. cerevisiae) [Source:RGD Symbol;Acc:1306668]	-	2583	2634	3062	2554	2190	2482	136.39	133.778	133.426	105.182	106.115	108.389
ENSRNOG00000032659	116.637	123.463	143.747	39.604	37.2663	41.8794	127.949	39.5832	1.69354	9.65531e-12	2.41225e-10	Plcl1	9	62291405	62349309	+	4728	protein_coding	phospholipase C-like 1 [Source:RGD Symbol;Acc:708420]	PI-PLC-X	103	113	153	45	36	45	1.42295	1.50155	1.74429	0.484871	0.456381	0.514147
ENSRNOG00000001457	1578.57	1586.44	1491.96	2146.53	2129.36	1972.98	1552.32	2082.96	-0.424857	9.68937e-12	2.41636e-10	Rfc2	12	25130377	25143480	-	1526	protein_coding	replication factor C (activator 1) 2 [Source:RGD Symbol;Acc:621198]	AAA	1394	1452	1588	2439	2057	2120	59.6674	59.7793	56.0918	81.4232	80.7945	75.0471
ENSRNOG00000004305	995.382	993.163	1033.47	720.792	664.583	687.752	1007.34	691.042	0.543289	1.02983e-11	2.56358e-10	Abl2	13	74154835	74333244	+	3764	protein_coding	ABL proto-oncogene 2, non-receptor tyrosine kinase [Source:RGD Symbol;Acc:1590898]	Pkinase_Tyr	879	909	1100	819	642	739	15.2535	15.1724	15.7524	11.0847	10.2232	10.6059
ENSRNOG00000014684	352.177	303.74	357.018	174.257	182.191	161.003	337.645	172.484	0.970724	1.06608e-11	2.64901e-10	Npr1	2	189840403	189856090	-	4068	protein_coding	natriuretic peptide receptor 1 [Source:RGD Symbol;Acc:3195]	Guanylate_cyc	311	278	380	198	176	173	4.99354	4.29341	5.03508	2.47956	2.59319	2.2973
ENSRNOG00000002461	438.24	434.85	462.244	698.79	669.759	723.117	445.111	697.222	-0.646912	1.12307e-11	2.78558e-10	Nid1	17	90553394	90627101	-	5699	protein_coding	nidogen 1 [Source:RGD Symbol;Acc:3178]	EGF_CA	387	398	492	794	647	777	4.43549	4.38756	4.6534	7.09762	6.80468	7.36503
ENSRNOG00000014502	41.8989	61.185	60.1293	0.880088	0	3.72261	54.4044	1.53423	5.11774	1.1271e-11	2.79054e-10	Triml1	16	52169450	52177586	+	1897	protein_coding	tripartite motif family-like 1 [Source:RGD Symbol;Acc:1305337]	SPRY	37	56	64	1	0	4	1.27398	1.85464	1.81851	0.0268549	0	0.113906
ENSRNOG00000007821	2643.03	2790.47	2636.29	2130.69	2004.1	2085.59	2689.93	2073.46	0.374824	1.2233e-11	3.02327e-10	Dyrk2	7	61786309	61798729	-	5705	protein_coding	dual-specificity tyrosine-(Y)-phosphorylation regulated kinase 2 [Source:RGD Symbol;Acc:1312039]	Pkinase	2334	2554	2806	2421	1936	2241	26.7223	28.1258	26.5116	21.6187	20.34	21.2197
ENSRNOG00000046794	3308.88	3520.32	3603.06	4315.07	4435.73	4368.48	3477.42	4373.09	-0.329904	1.25051e-11	3.08496e-10	Khdrbs1	5	147927152	147953093	-	2622	protein_coding	KH domain containing, RNA binding, signal transduction associated 1 [Source:RGD Symbol;Acc:621459]	KH_1	2922	3222	3835	4903	4285	4694	72.7908	77.2026	78.8381	95.2621	97.9536	96.7081
ENSRNOG00000024849	1476.65	1412.72	1420.55	1029.7	1010.33	788.263	1436.64	942.766	0.607791	1.25671e-11	3.09469e-10	Tor1aip2	13	73708815	73735339	+	5079	protein_coding	torsin A interacting protein 2 [Source:RGD Symbol;Acc:735059]	-	1304	1293	1512	1170	976	847	16.7698	15.9941	16.0464	11.7354	11.5179	9.00861
ENSRNOG00000024998	2185.54	2363.27	2295.25	1791.86	1684.23	1706.82	2281.35	1727.64	0.400822	1.36031e-11	3.34383e-10	Trps1	7	90090828	90318221	-	4577	protein_coding	trichorhinophalangeal syndrome I [Source:RGD Symbol;Acc:1311883]	GATA	1930	2163	2443	2036	1627	1834	27.5426	29.6903	28.7704	22.6614	21.3063	21.6457
ENSRNOG00000010466	1972.65	1838.83	1871.52	1473.27	1379.89	1362.48	1894.33	1405.21	0.430096	1.50246e-11	3.68666e-10	Chpf2	4	7108462	7113919	-	4162	protein_coding	chondroitin polymerizing factor 2 [Source:RGD Symbol;Acc:1306404]	-	1742	1683	1992	1674	1333	1464	27.3385	25.4051	25.7983	20.4901	19.1969	19.0017
ENSRNOG00000053428	1018.03	1060.9	1102.06	646.865	651.126	787.332	1060.33	695.107	0.609482	1.50533e-11	3.68713e-10	Ccpg1	8	79660657	79692039	+	3260	protein_coding	Cell cycle progression 1 (Predicted), isoform CRA_b; Protein Ccpg1 [Source:UniProtKB/TrEMBL;Acc:D4AE99]	-	899	971	1173	735	629	846	18.0124	18.7129	19.3947	11.4858	11.5647	14.0186
ENSRNOG00000017406	737.194	720.016	666.12	458.526	439.95	460.673	707.777	453.05	0.64189	1.51991e-11	3.71621e-10	Atrnl1	1	278557792	278815473	+	7017	protein_coding	attractin like 1 [Source:RGD Symbol;Acc:1563485]	Lectin_C	651	659	709	521	425	495	6.0598	5.90028	5.44626	3.78248	3.63028	3.81071
ENSRNOG00000021573	1012.37	1032.5	1090.78	1452.15	1508.25	1393.19	1045.22	1451.19	-0.472055	1.71189e-11	4.17817e-10	Dpy19l3	1	92002927	92069160	-	7610	protein_coding	dpy-19-like 3 (C. elegans) [Source:RGD Symbol;Acc:1308334]	-	894	945	1161	1650	1457	1497	7.67329	7.80164	8.22339	11.0456	11.4756	10.6265
ENSRNOG00000028636	314.808	375.851	343.864	566.777	554.854	598.409	344.841	573.347	-0.733332	1.7502e-11	4.26409e-10	Xkr5	16	75744786	75762693	+	2179	protein_coding	XK, Kell blood group complex subunit-related family, member 5 [Source:RGD Symbol;Acc:1359335]	-	278	344	366	644	536	643	8.33329	9.91837	9.05373	15.0563	14.7438	15.9407
ENSRNOG00000002396	619.424	582.35	643.571	396.92	375.769	297.809	615.115	356.832	0.786135	1.844e-11	4.48467e-10	Serpinb8	13	27889345	27914006	+	4161	protein_coding	serpin peptidase inhibitor, clade B (ovalbumin), member 8 [Source:RGD Symbol;Acc:1309833]	Serpin	547	533	685	451	363	320	8.58655	8.04764	8.87353	5.52166	5.22891	4.15436
ENSRNOG00000002050	1118.81	1099.14	1263.65	755.996	776.382	836.656	1160.54	789.678	0.556819	1.91025e-11	4.63759e-10	Igfbp7	14	33010300	33070190	+	1102	protein_coding	insulin-like growth factor binding protein 7 [Source:RGD Symbol;Acc:1306201]	I-set	988	1006	1345	859	750	899	58.5604	57.3529	65.7876	39.7102	40.7926	44.0687
ENSRNOG00000006412	4614.54	4658.8	4733.3	3817.82	3846.71	3571.84	4668.88	3745.46	0.318241	1.94628e-11	4.71672e-10	Zhx1	7	97915581	97944491	-	4529	protein_coding	zinc fingers and homeoboxes 1 [Source:RGD Symbol;Acc:620010]	Homeobox	4075	4264	5038	4338	3716	3838	58.7698	59.1499	59.9597	48.7953	49.1785	45.7778
ENSRNOG00000020770	392.944	363.832	388.961	219.142	203.93	207.535	381.912	210.202	0.86072	1.96267e-11	4.74807e-10	Arl4d	10	89578212	89580368	+	1382	protein_coding	ADP-ribosylation factor-like 4D [Source:RGD Symbol;Acc:1306875]	Arf	347	333	414	249	197	223	16.4002	15.1382	16.1471	9.17872	8.54398	8.71664
ENSRNOG00000017495	3091.46	2991.51	3046.86	2238.94	2367.45	2474.6	3043.28	2360.33	0.366879	2.03078e-11	4.9042e-10	Klhdc3	9	16612433	16618761	+	1977	protein_coding	kelch domain containing 3 [Source:RGD Symbol;Acc:1307105]	Kelch_2	2730	2738	3243	2544	2287	2659	90.1955	87.0093	88.4186	65.5543	69.3365	72.6548
ENSRNOG00000008108	1771.08	1856.31	1818.91	2364.8	2301.2	2395.5	1815.43	2353.83	-0.374797	2.05307e-11	4.94934e-10	Ubr7	6	126636491	126656507	+	3475	protein_coding	ubiquitin protein ligase E3 component n-recognin 7 (putative) [Source:RGD Symbol;Acc:1359144]	zf-UBR1	1564	1699	1936	2687	2223	2574	29.3975	30.7169	30.0299	39.3916	38.3431	40.0135
ENSRNOG00000021248	1106.36	1017.2	954.552	1518.15	1532.06	1362.48	1026.04	1470.9	-0.520838	2.09119e-11	5.03241e-10	Cdc25b	3	123731539	123741339	+	2795	protein_coding	cell division cycle 25B [Source:RGD Symbol;Acc:621500]	Rhodanese	977	931	1016	1725	1480	1464	22.8319	20.927	19.5937	31.4411	31.7382	28.2951
ENSRNOG00000032034	3813.93	3674.38	3689.49	2844.44	2847.77	3091.63	3725.93	2927.95	0.347434	2.12889e-11	5.11416e-10	Supt5h	1	85438105	85466635	+	3252	protein_coding	suppressor of Ty 5 homolog (S. cerevisiae) [Source:RGD Symbol;Acc:1563807]	KOW	3368	3363	3927	3232	2751	3322	67.6473	64.9704	65.0899	50.6304	50.704	55.1825
ENSRNOG00000013783	613.762	646.813	587.2	906.491	1060.02	882.258	615.925	949.59	-0.624162	2.1555e-11	5.16906e-10	Efhd2	5	160407778	160423811	-	2107	protein_coding	EF-hand domain family, member D2 [Source:RGD Symbol;Acc:1307585]	-	542	592	625	1030	1024	948	16.8021	17.6521	15.9889	24.9037	29.1298	24.305
ENSRNOG00000023383	18643.9	19014.3	19201.9	16108.3	16428.2	15705.7	18953.4	16080.7	0.237267	2.39956e-11	5.74431e-10	Ddx3x	X	10400366	10413995	-	4634	protein_coding	DEAD (Asp-Glu-Ala-Asp) box helicase 3, X-linked [Source:RGD Symbol;Acc:1564771]	DEAD	16464	17403	20438	18303	15870	16876	232.064	235.943	237.731	201.213	205.269	196.728
ENSRNOG00000012181	428.048	429.387	399.296	650.385	654.231	659.833	418.91	654.816	-0.645705	2.71886e-11	6.48682e-10	Lpl	16	22537056	22561496	-	3671	protein_coding	lipoprotein lipase [Source:RGD Symbol;Acc:3017]	Lipase	378	393	425	739	632	709	6.72568	6.72585	6.24034	10.2554	10.3189	10.4331
ENSRNOG00000008961	766.637	630.424	667.999	417.162	414.07	445.782	688.353	425.672	0.692316	2.71917e-11	6.48682e-10	Mapre3	6	26878744	26889882	-	1807	protein_coding	microtubule-associated protein, RP/EB family, member 3 [Source:RGD Symbol;Acc:1359297]	CH	677	577	711	474	400	479	24.4714	20.0612	21.2087	13.3632	13.268	14.3196
ENSRNOG00000020851	1669.16	1698.98	1896.89	1300.77	1261.88	1277.79	1755.01	1280.15	0.456115	2.79176e-11	6.64846e-10	Aplp1	1	88897532	88908750	-	2254	protein_coding	amyloid beta (A4) precursor-like protein 1 [Source:RGD Symbol;Acc:69257]	-	1474	1555	2019	1478	1219	1373	42.7142	43.3427	48.2821	33.405	32.4154	32.9055
ENSRNOG00000045752	4765.15	4785.54	4684.45	5935.31	5836.32	5609.97	4745.04	5793.87	-0.288293	3.11797e-11	7.41246e-10	Rrm1	1	167538387	167562687	+	3010	protein_coding	ribonucleotide reductase M1 [Source:RGD Symbol;Acc:1592569]	Ribonuc_red_lgC	4208	4380	4986	6744	5638	6028	91.3142	91.4211	89.2872	114.141	112.269	108.183
ENSRNOG00000014098	1072.39	1131.92	1062.6	1501.43	1462.7	1480.67	1088.97	1481.6	-0.444821	3.23265e-11	7.67182e-10	Pold2	14	86111294	86117578	-	1692	protein_coding	polymerase (DNA directed), delta 2, accessory subunit [Source:RGD Symbol;Acc:1304954]	-	947	1036	1131	1706	1413	1591	36.5577	38.4679	36.0301	51.3653	50.0546	50.7951
ENSRNOG00000003269	2164.02	1973.22	1857.43	1444.22	1517.57	1311.29	1998.22	1424.36	0.488027	3.30201e-11	7.82292e-10	Atp6v0e1	10	16769666	16792909	-	2323	protein_coding	ATPase, H+ transporting, lysosomal, V0 subunit e1 [Source:RGD Symbol;Acc:621393]	-	1911	1806	1977	1641	1466	1409	53.7329	48.8436	45.8734	35.9874	37.8257	32.7653
ENSRNOG00000018780	176.655	194.481	202.936	347.635	347.819	375.984	191.357	357.146	-0.898266	3.4549e-11	8.17106e-10	Sh3rf2	18	36371041	36471015	+	2408	protein_coding	SH3 domain containing ring finger 2 [Source:RGD Symbol;Acc:1308415]	SH3_2	156	178	216	395	336	404	4.23153	4.64411	4.83505	8.35663	8.36344	9.06311
ENSRNOG00000032398	1543.46	1537.27	1538.93	1111.55	1195.63	1078.63	1539.89	1128.6	0.449138	3.48204e-11	8.22109e-10	RGD1562136	9	111327402	111347430	+	2730	protein_coding	similar to D1Ertd622e protein [Source:RGD Symbol;Acc:1562136]	-	1363	1407	1638	1263	1155	1159	32.6109	32.3795	32.3411	23.5685	25.3584	22.9336
ENSRNOG00000000622	6208.96	6341.39	6247.81	7471.07	7573.35	7429.4	6266.05	7491.27	-0.257584	3.5598e-11	8.39026e-10	Hint1-ps1	10	40208223	40211975	+	590	protein_coding	histidine triad nucleotide binding protein 1, pseudogene 1 [Source:RGD Symbol;Acc:620960]	HIT	5483	5804	6650	8489	7316	7983	607.009	618.037	607.538	732.985	743.231	730.914
ENSRNOG00000019328	5535.18	5971	5884.21	9594.72	10038.1	12746.2	5796.8	10793	-0.89675	3.56667e-11	8.39206e-10	Phgdh	2	200484246	200513564	-	1803	protein_coding	phosphoglycerate dehydrogenase [Source:RGD Symbol;Acc:61987]	2-Hacid_dh_C	4888	5465	6263	10902	9697	13696	177.078	190.429	187.236	308.036	322.362	410.346
ENSRNOG00000038047	168.728	187.925	217.969	340.594	364.382	411.348	191.541	372.108	-0.953884	3.84082e-11	9.02167e-10	Mt1	17	78793336	78793724	+	389	protein_coding	metallothionein 1 [Source:RGD Symbol;Acc:3117]	-	149	172	232	387	352	442	25.0187	27.7791	32.1471	50.6818	54.237	61.3797
ENSRNOG00000009019	5719.77	6546.79	6737.3	4584.38	4545.46	5147.44	6334.62	4759.09	0.41284	3.99163e-11	9.35989e-10	Slc6a6	4	123642210	123713464	-	2725	protein_coding	solute carrier family 6 (neurotransmitter transporter), member 6 [Source:RGD Symbol;Acc:61912]	SNF	5051	5992	7171	5209	4391	5531	121.071	138.148	141.846	97.382	96.5827	109.645
ENSRNOG00000019740	421.254	490.572	494.187	704.07	755.678	743.591	468.671	734.447	-0.64584	4.18185e-11	9.78924e-10	Hdgfrp3	1	143702853	143751789	-	3885	protein_coding	hepatoma-derived growth factor, related protein 3 [Source:RGD Symbol;Acc:628773]	PWWP	372	449	526	800	730	799	6.25433	7.26096	7.29791	10.4903	11.2625	11.1098
ENSRNOG00000013147	275.174	350.721	281.856	150.495	123.186	157.28	302.584	143.654	1.07133	4.39189e-11	1.02634e-09	Cacna1d	16	6112150	6405117	-	9810	protein_coding	calcium channel, voltage-dependent, L type, alpha 1D subunit [Source:RGD Symbol;Acc:70973]	Ion_trans	243	321	300	171	119	169	1.61795	2.05577	1.64837	0.88801	0.727077	0.930615
ENSRNOG00000027787	1057.66	1086.03	1010.92	1444.22	1520.67	1387.6	1051.54	1450.83	-0.464634	4.61246e-11	1.07606e-09	Cdc6	10	86819472	86833402	+	3050	protein_coding	cell division cycle 6 [Source:RGD Symbol;Acc:1309157]	-	934	994	1076	1641	1469	1491	20.0021	20.4751	19.0159	27.4094	28.8685	26.4077
ENSRNOG00000005621	1487.98	1554.75	1495.72	1151.16	1071.41	1117.71	1512.82	1113.43	0.441388	4.79691e-11	1.11719e-09	Gxylt2	4	133179309	133262841	+	1335	protein_coding	glucoside xylosyltransferase 2 [Source:RGD Symbol;Acc:1586482]	Glyco_transf_8	1314	1423	1592	1308	1035	1201	64.2899	66.9673	64.2784	49.9134	46.4688	48.5975
ENSRNOG00000010199	211.759	178.092	209.513	68.6469	98.3417	76.3135	199.788	81.1007	1.30675	5.04444e-11	1.17285e-09	Glrb	2	179769009	179842547	-	3712	protein_coding	glycine receptor, beta [Source:RGD Symbol;Acc:2706]	Neur_chan_LBD	187	163	223	78	95	82	3.29051	2.75879	3.23818	1.07048	1.53397	1.19332
ENSRNOG00000014419	3736.93	3908.19	3945.04	4778.88	4653.12	5060.89	3863.39	4830.96	-0.322316	5.12906e-11	1.19051e-09	Brd7	19	19672856	19701484	+	2266	protein_coding	bromodomain containing 7 [Source:RGD Symbol;Acc:1309891]	-	3300	3577	4199	5430	4495	5438	95.1224	99.174	99.8825	122.076	118.897	129.638
ENSRNOG00000023197	799.476	703.627	781.68	525.413	464.794	482.078	761.595	490.762	0.632939	5.16171e-11	1.19607e-09	Zfp608	18	49829650	49937522	-	6072	protein_coding	zinc finger protein 608 [Source:RGD Symbol;Acc:1306824]	-	706	644	832	597	449	518	7.59455	6.66336	7.38576	5.0088	4.43217	4.6084
ENSRNOG00000046005	36754.4	38094.2	38197.1	31941	32710.5	30166.2	37681.9	31605.9	0.253758	5.26875e-11	1.21882e-09	Scd2	1	264059374	264072433	+	5046	protein_coding	stearoyl-Coenzyme A desaturase 2 [Source:RGD Symbol;Acc:621177]	-	32457	34866	40656	36293	31599	32414	420.136	434.104	434.291	366.409	375.343	347.007
ENSRNOG00000016156	704.354	662.109	636.994	1078.11	1105.57	891.565	667.819	1025.08	-0.61878	5.6579e-11	1.30546e-09	Nptxr	7	121011680	121029754	-	4853	protein_coding	neuronal pentraxin receptor [Source:RGD Symbol;Acc:628898]	-	622	606	678	1225	1068	958	8.37161	7.84515	7.53049	12.8593	13.1906	10.6637
ENSRNOG00000018397	1244.51	1066.37	1020.32	1599.12	1654.21	1512.31	1110.4	1588.55	-0.517959	5.66227e-11	1.30546e-09	Dnph1	9	16845525	16848503	-	773	protein_coding	2'-deoxynucleoside 5'-phosphate N-hydrolase 1 [Source:RGD Symbol;Acc:620382]	-	1099	976	1086	1817	1598	1625	92.8639	79.3249	75.7275	119.747	123.908	113.56
ENSRNOG00000001992	2447.12	2468.16	2676.69	1925.63	1949.24	1974.84	2530.66	1949.9	0.376996	5.84926e-11	1.34631e-09	Atp6v1a	11	61531578	61584634	+	4069	protein_coding	ATPase, H+ transporting, lysosomal V1 subunit A [Source:RGD Symbol;Acc:1596464]	ATP-synt_ab	2161	2259	2849	2188	1883	2122	34.6893	34.8793	37.7406	27.3937	27.7373	28.1715
ENSRNOG00000001795	1546.86	1511.05	1619.73	1159.96	1128.34	1178.21	1559.21	1155.5	0.432598	6.57406e-11	1.5106e-09	Itgb5	11	70056500	70172372	-	3889	processed_transcript	integrin, beta 5 [Source:RGD Symbol;Acc:628869]	-	1366	1383	1724	1318	1090	1266	22.9425	22.3421	23.8948	17.2651	16.7993	17.5852
ENSRNOG00000005917	713.414	824.905	759.132	1069.31	1090.04	1208.92	765.817	1122.75	-0.551872	6.6702e-11	1.53014e-09	Pawr	7	51273771	51353068	-	2111	protein_coding	PRKC, apoptosis, WT1, regulator [Source:RGD Symbol;Acc:69065]	-	630	755	808	1215	1053	1299	19.4931	22.4697	20.6313	29.321	29.898	33.2409
ENSRNOG00000007529	383.884	457.795	436.877	250.825	221.528	245.692	426.185	239.348	0.831539	6.69275e-11	1.53275e-09	Bmf	3	110306067	110324084	-	2084	protein_coding	Bcl2 modifying factor [Source:RGD Symbol;Acc:628658]	-	339	419	465	285	214	264	10.625	12.6315	12.027	6.96687	6.15486	6.84319
ENSRNOG00000015727	797.211	784.479	828.656	530.693	538.292	555.599	803.449	541.528	0.569825	6.82625e-11	1.56072e-09	Loxl4	1	261835992	261853495	-	2953	protein_coding	lysyl oxidase-like 4 [Source:RGD Symbol;Acc:1308588]	SRCR	704	718	882	603	520	597	15.5718	15.2757	16.0994	10.4027	10.5546	10.921
ENSRNOG00000056786	10396.6	10343.5	10540.5	8523.65	8604.38	9050.59	10426.9	8726.21	0.256939	7.40593e-11	1.69045e-09	Piezo1	19	55305496	55367353	-	8203	protein_coding	piezo-type mechanosensitive ion channel component 1 [Source:MGI Symbol;Acc:MGI:3603204]	-	9181	9467	11219	9685	8312	9725	73.1049	72.5068	73.7199	60.1475	60.7344	64.0426
ENSRNOG00000019721	407.665	361.647	350.441	207.701	181.156	214.981	373.251	201.279	0.887622	7.60987e-11	1.73412e-09	Ypel3	1	198210525	198213816	+	943	protein_coding	yippee-like 3 (Drosophila) [Source:RGD Symbol;Acc:1564579]	-	360	331	373	236	175	231	24.9356	22.0524	21.3207	12.7494	11.1232	13.2328
ENSRNOG00000057616	1714.46	1642.16	1693.01	2333.11	2162.48	2134.92	1683.21	2210.17	-0.393359	7.63995e-11	1.73809e-09	Ptch2	5	135962911	135983816	+	4892	protein_coding	Patched homolog 1 (Predicted), isoform CRA_a; Protein Ptch2 [Source:UniProtKB/TrEMBL;Acc:M0RA51]	-	1514	1503	1802	2651	2089	2294	20.2147	19.3024	19.8551	27.6067	25.5949	25.3314
ENSRNOG00000015986	605.835	732.034	682.091	929.373	1050.7	1119.57	673.32	1033.22	-0.616635	7.7236e-11	1.75421e-09	Rassf8	4	180062799	180135966	+	5241	protein_coding	Ras association (RalGDS/AF-6) domain family (N-terminal) member 8 [Source:RGD Symbol;Acc:1308820]	RA	535	670	726	1056	1015	1203	6.66758	8.03156	7.46665	10.2646	11.6079	12.3995
ENSRNOG00000013376	2795.9	2689.95	2772.52	2163.26	2194.57	2177.73	2752.79	2178.52	0.337719	8.18824e-11	1.85668e-09	Mvd	19	55258905	55268951	-	1697	protein_coding	mevalonate (diphospho) decarboxylase [Source:RGD Symbol;Acc:621292]	-	2469	2462	2951	2458	2120	2340	95.0316	91.1476	93.7327	73.7889	74.8783	74.488
ENSRNOG00000005016	1894.51	1659.64	1887.5	1295.49	1201.84	1392.26	1813.88	1296.53	0.484053	8.7591e-11	1.98285e-09	Tmed4	14	86390338	86395135	-	2189	protein_coding	transmembrane emp24 protein transport domain containing 4 [Source:RGD Symbol;Acc:1306319]	-	1673	1519	2009	1472	1161	1496	49.9205	43.5964	49.4695	34.2573	31.7899	36.918
ENSRNOG00000005008	380.487	383.499	426.542	605.501	621.106	778.956	396.843	668.521	-0.751044	8.99197e-11	2.03221e-09	Angpt4	3	147422095	147455670	+	2328	protein_coding	angiopoietin 4 [Source:RGD Symbol;Acc:1307539]	Fibrinogen_C	336	351	454	688	600	837	9.42725	9.47247	10.5118	15.0555	15.4479	19.422
ENSRNOG00000018051	1304.53	1221.51	1269.29	911.771	849.879	644.011	1265.11	801.887	0.657689	9.24592e-11	2.08618e-09	Farp2	9	100660394	100767940	+	4318	protein_coding	FERM, RhoGEF and pleckstrin domain protein 2 [Source:RGD Symbol;Acc:1308003]	RhoGEF	1152	1118	1351	1036	821	692	17.426	16.2667	16.8646	12.2227	11.3963	8.65717
ENSRNOG00000024186	7763.75	8205.34	8017.86	9506.71	9575.38	10523.8	7995.65	9868.64	-0.303614	1.00911e-10	2.27313e-09	Eef1b2	9	69953440	69956160	+	1017	protein_coding	eukaryotic translation elongation factor 1 beta 2 [Source:RGD Symbol;Acc:1311415]	-	6856	7510	8534	10802	9250	11308	440.331	463.936	452.309	541.096	545.159	600.644
ENSRNOG00000012206	4040.41	4137.63	4211.87	3371.62	3186.27	3408.05	4129.97	3321.98	0.313939	1.01597e-10	2.28122e-09	Dennd5a	1	174524047	174588529	-	4928	protein_coding	DENN/MADD domain containing 5A [Source:RGD Symbol;Acc:1306759]	DENN	3568	3787	4483	3831	3078	3662	47.2915	48.2796	49.0345	39.6034	37.4369	40.1421
ENSRNOG00000018584	22608.4	24692.5	23093.4	28211.2	31830.6	28051.7	23464.8	29364.5	-0.323491	1.01602e-10	2.28122e-09	Ptma	9	93545396	93549436	+	1164	protein_coding	prothymosin alpha [Source:RGD Symbol;Acc:61829]	-	19965	22600	24580	32055	30749	30142	1120.33	1219.82	1138.24	1402.92	1583.36	1398.85
ENSRNOG00000009722	11700	11374.9	11813.5	9352.7	9009.14	10092.9	11629.5	9484.92	0.293988	1.02476e-10	2.2971e-09	Chd3	10	55943446	55965216	-	6993	protein_coding	chromodomain helicase DNA binding protein 3 [Source:RGD Symbol;Acc:1311923]	SNF2_N	10332	10411	12574	10627	8703	10845	96.505	93.5337	96.92	77.4173	74.5947	83.7758
ENSRNOG00000020361	1592.16	1595.18	1704.29	1216.28	1205.98	1234.98	1630.54	1219.08	0.42022	1.04571e-10	2.34025e-09	Ip6k2	8	117574161	117599848	+	1868	protein_coding	inositol hexakisphosphate kinase 2 [Source:RGD Symbol;Acc:620529]	-	1406	1460	1814	1382	1165	1327	49.1629	49.1038	52.3436	37.6896	37.381	38.3748
ENSRNOG00000005410	935.364	981.145	943.278	1307.81	1326.06	1279.65	953.262	1304.51	-0.45251	1.07537e-10	2.40271e-09	Cdca7l	6	145740035	145785606	+	2587	protein_coding	cell division cycle associated 7 like [Source:RGD Symbol;Acc:1564080]	-	826	898	1004	1486	1281	1375	20.8551	21.8082	20.919	29.2626	29.6794	28.7117
ENSRNOG00000009956	7351.56	7209.99	7399.66	6258.31	6087.87	5891.96	7320.4	6079.38	0.267993	1.20076e-10	2.67851e-09	Wnk1	4	152452848	152578446	-	10912	protein_coding	WNK lysine deficient protein kinase 1 [Source:RGD Symbol;Acc:621141]	Pkinase	6492	6599	7876	7111	5881	6331	38.86	37.9938	38.905	33.1984	32.3035	31.3415
ENSRNOG00000014297	1583.1	1812.6	1740.93	1247.08	1221.51	1299.19	1712.21	1255.93	0.447299	1.21747e-10	2.7114e-09	Sdc4	3	160872503	160891190	-	2488	protein_coding	syndecan 4 [Source:RGD Symbol;Acc:3650]	-	1398	1659	1853	1417	1180	1396	36.7017	41.8924	40.1447	29.0142	28.4272	30.3101
ENSRNOG00000008555	10891.4	11286.4	10418.3	12646.9	13570.1	13288.8	10865.4	13168.6	-0.277426	1.26268e-10	2.80752e-09	Rps20	5	16706082	16706909	-	357	protein_coding	ribosomal protein S20 [Source:RGD Symbol;Acc:621037]	Ribosomal_S10	9618	10330	11089	14370	13109	14279	1759.73	1817.9	1674.28	2050.59	2200.92	2160.64
ENSRNOG00000031479	13929.7	13720.7	14262.8	12054.6	11599.1	11921.7	13971.1	11858.5	0.236517	1.36857e-10	3.03806e-09	Hdlbp	9	100554563	100624638	-	6911	protein_coding	high density lipoprotein binding protein [Source:RGD Symbol;Acc:620962]	KH_1	12301	12558	15181	13697	11205	12810	116.259	114.161	118.403	100.966	97.1792	100.129
ENSRNOG00000019383	1458.53	1354.81	1368.88	1029.7	1050.7	963.225	1394.07	1014.54	0.458397	1.44367e-10	3.1996e-09	Tef	7	123043503	123058604	+	4163	protein_coding	thyrotrophic embryonic factor [Source:RGD Symbol;Acc:3841]	bZIP_2	1288	1240	1457	1170	1015	1035	20.2087	18.7135	18.865	14.3176	14.6138	13.4303
ENSRNOG00000006733	2297.64	2387.31	2299	1834.1	1747.38	1846.41	2327.99	1809.3	0.363044	1.46435e-10	3.24019e-09	Srgap2	13	48068158	48286720	-	4328	protein_coding	SLIT-ROBO Rho GTPase activating protein 2 [Source:RGD Symbol;Acc:1566016]	RhoGAP	2029	2185	2447	2084	1688	1984	30.6213	31.7178	30.4755	24.5302	23.3769	24.7632
ENSRNOG00000061238	585.452	588.905	610.688	399.56	377.839	351.787	595.015	376.395	0.660755	1.51517e-10	3.34726e-09	Wnt10b	7	140448465	140454268	-	2234	protein_coding	wingless-type MMTV integration site family, member 10B [Source:RGD Symbol;Acc:1304988]	wnt	517	539	650	454	365	378	15.116	15.1581	15.6832	10.3529	9.79291	9.14031
ENSRNOG00000025701	5712.97	5989.57	6196.13	7273.05	7462.58	7094.36	5966.23	7276.66	-0.285913	1.52373e-10	3.36076e-09	Nifk	13	34267471	34277274	+	1465	protein_coding	nucleolar protein interacting with the FHA domain of MKI67 [Source:RGD Symbol;Acc:708462]	RRM_1	5045	5482	6595	8264	7209	7623	224.933	235.093	242.65	287.371	294.944	281.087
ENSRNOG00000052386	79.2682	90.6849	96.7705	197.14	185.297	268.959	88.9079	217.132	-1.28613	1.57178e-10	3.4612e-09	Nlrx1	8	48584071	48597867	-	2916	protein_coding	NLR family member X1 [Source:MGI Symbol;Acc:MGI:2429611]	NACHT	70	83	103	224	179	289	1.56798	1.78826	1.90394	3.91337	3.67932	5.35381
ENSRNOG00000015780	3614.63	3552.01	3544.81	4274.59	4473	4361.97	3570.48	4369.85	-0.291337	1.60776e-10	3.53476e-09	Rcn2	8	60709851	60726936	+	2013	protein_coding	reticulocalbin 2, EF-hand calcium binding domain [Source:RGD Symbol;Acc:3548]	-	3192	3251	3773	4857	4321	4687	103.573	101.464	101.029	122.918	128.66	125.778
ENSRNOG00000017123	6744.59	6828.68	6823.73	5605.28	5562	5834.26	6799	5667.18	0.262648	1.67644e-10	3.67987e-09	B2m	3	114087287	114093309	+	1827	protein_coding	beta-2 microglobulin [Source:RGD Symbol;Acc:2189]	C1-set	5956	6250	7263	6369	5373	6269	212.934	214.922	214.28	177.592	176.271	185.358
ENSRNOG00000016066	2742.68	2768.62	2691.72	2118.37	2091.06	2242.87	2734.34	2150.77	0.345911	1.7001e-10	3.72584e-09	Bambi	17	56905112	56909992	-	1466	protein_coding	BMP and activin membrane-bound inhibitor [Source:RGD Symbol;Acc:621831]	-	2422	2534	2865	2407	2020	2410	107.912	108.595	105.34	83.6436	82.5885	88.8046
ENSRNOG00000012478	1073.52	1221.51	1166.88	741.914	750.503	872.021	1153.97	788.146	0.55022	1.8169e-10	3.97547e-09	Shox2	2	164118191	164126783	-	1553	protein_coding	short stature homeobox 2 [Source:RGD Symbol;Acc:3674]	Homeobox	948	1118	1242	843	725	937	39.8718	45.2282	43.1076	27.6533	27.9814	32.5927
ENSRNOG00000046858	189.111	222.888	189.783	375.798	380.945	341.549	200.594	366.097	-0.868665	1.83222e-10	4.00263e-09	MGC109340	X	106487870	106489387	+	1518	protein_coding	similar to Microsomal signal peptidase 23 kDa subunit (SPase 22 kDa subunit) (SPC22/23) [Source:RGD Symbol;Acc:1563536]	-	167	204	202	427	368	367	7.18578	8.44301	7.17271	14.33	14.5304	13.0601
ENSRNOG00000012991	4530.74	4528.78	4594.25	3595.16	3798.06	3772.86	4551.26	3722.03	0.29062	2.1057e-10	4.59277e-09	Adgra2	16	69095936	69132584	-	4011	protein_coding	adhesion G protein-coupled receptor A2 [Source:RGD Symbol;Acc:2323365]	7tm_2	4001	4145	4890	4085	3669	4054	65.1546	64.9248	65.7143	51.8836	54.8274	54.5988
ENSRNOG00000040257	1311.32	1373.38	1381.09	1016.5	1007.23	975.324	1355.27	999.684	0.439465	2.16507e-10	4.71477e-09	Chmp2b	11	2665285	2692198	-	2377	protein_coding	charged multivesicular body protein 2B [Source:RGD Symbol;Acc:1306781]	ESCRT-III	1158	1257	1470	1155	973	1048	31.8206	33.2235	33.3343	24.7539	24.535	23.8169
ENSRNOG00000023993	2389.37	2602.55	2585.56	2025.96	1939.92	1816.63	2525.82	1927.51	0.390252	2.19769e-10	4.77823e-09	Kif1a	9	100171772	100253609	-	5731	protein_coding	kinesin family member 1A [Source:RGD Symbol;Acc:1304996]	Kinesin	2110	2382	2752	2302	1874	1952	24.0481	26.1126	25.8834	20.4628	19.5993	18.3993
ENSRNOG00000016818	1580.83	1564.59	1683.62	1166.12	1162.5	1256.38	1609.68	1195	0.4303	2.25437e-10	4.89372e-09	Fgfr3	14	82273070	82287706	-	3581	protein_coding	fibroblast growth factor receptor 3 [Source:RGD Symbol;Acc:620714]	Pkinase_Tyr	1396	1432	1792	1325	1123	1350	25.463	25.1234	26.9735	18.8496	18.7965	20.3649
ENSRNOG00000009862	2124.39	2083.57	2091.37	2645.54	2582.76	2792.89	2099.77	2673.73	-0.348983	2.25994e-10	4.89809e-09	Olfm1	3	6773813	6798737	+	3088	protein_coding	olfactomedin 1 [Source:RGD Symbol;Acc:620320]	-	1876	1907	2226	3006	2495	3001	39.6812	38.7983	38.8554	49.591	48.4279	52.4978
ENSRNOG00000023258	1389.46	1320.94	1449.68	1020.9	993.769	1037.68	1386.69	1017.45	0.447053	2.26823e-10	4.9083e-09	Nfkb1	2	240773456	240866689	-	3866	protein_coding	nuclear factor of kappa light polypeptide gene enhancer in B-cells 1 [Source:RGD Symbol;Acc:70498]	RHD	1227	1209	1543	1160	960	1115	20.7306	19.6473	21.5133	15.2858	14.8837	15.5799
ENSRNOG00000060568	1466.46	1496.85	1485.38	1108.91	1124.2	1109.34	1482.9	1114.15	0.41271	2.40057e-10	5.18652e-09	Ptpn21	6	122656500	122721496	-	5543	protein_coding	protein tyrosine phosphatase, non-receptor type 21 [Source:EntrezGene;Acc:171070]	Y_phosphatase	1295	1370	1581	1260	1086	1192	15.26	15.528	15.3741	11.5802	11.7432	11.6167
ENSRNOG00000033835	876.48	854.404	894.423	626.623	603.508	585.38	875.102	605.17	0.532169	2.4478e-10	5.28026e-09	Dnm1	3	11338083	11382043	-	3199	protein_coding	dynamin 1 [Source:RGD Symbol;Acc:71096]	PH	774	782	952	712	583	629	15.8036	15.3579	16.0408	11.3385	10.9234	10.6216
ENSRNOG00000005284	237.805	241.462	216.09	378.438	398.543	454.158	231.785	410.38	-0.825863	2.46878e-10	5.31716e-09	Itpka	3	111545007	111553604	+	1813	protein_coding	inositol-trisphosphate 3-kinase A [Source:RGD Symbol;Acc:619950]	-	210	221	230	430	385	488	7.56572	7.65832	6.83807	12.0826	12.7281	14.5403
ENSRNOG00000013133	194.773	172.629	223.606	346.755	351.96	425.308	197.003	374.674	-0.924516	2.48967e-10	5.35377e-09	Foxa2	3	142383278	142387481	+	2224	protein_coding	forkhead box A2 [Source:RGD Symbol;Acc:2808]	Fork_head	172	158	238	394	340	457	5.05153	4.46335	5.76827	9.0251	9.16318	11.1003
ENSRNOG00000050819	1767.68	1732.85	1697.71	2218.7	2178.01	2259.62	1732.75	2218.78	-0.357346	2.72033e-10	5.84064e-09	Birc5	10	106856097	106864413	+	873	protein_coding	baculoviral IAP repeat-containing 5 [Source:RGD Symbol;Acc:70499]	BIR	1561	1586	1807	2521	2104	2428	116.793	114.137	111.57	147.112	144.455	150.24
ENSRNOG00000046700	133.623	162.796	138.109	290.429	284.673	275.473	144.843	283.525	-0.969846	2.78266e-10	5.96513e-09	Wbscr27	12	24767351	24775891	-	762	protein_coding	Williams Beuren syndrome chromosome region 27 [Source:RGD Symbol;Acc:1588881]	-	118	149	147	330	275	296	10.1148	12.2849	10.3984	22.0622	21.6312	20.984
ENSRNOG00000004956	639.807	576.887	615.385	370.517	416.141	380.637	610.693	389.098	0.651716	2.89305e-10	6.19211e-09	Jade2	10	37270183	37311625	-	3179	protein_coding	jade family PHD finger 2 [Source:RGD Symbol;Acc:1309152]	-	565	528	655	421	402	409	11.6088	10.4348	11.1059	6.74656	7.57945	6.95001
ENSRNOG00000002828	685.104	765.905	695.245	414.521	490.673	478.355	715.418	461.183	0.634794	3.37291e-10	7.20796e-09	Tob1	10	81913689	81915716	+	2028	protein_coding	transducer of ErbB-2.1 [Source:RGD Symbol;Acc:621126]	-	605	701	740	471	474	514	19.4857	21.7165	19.6683	11.8316	14.0092	13.6914
ENSRNOG00000006236	1554.79	1756.88	1681.74	2150.06	2143.85	2292.2	1664.47	2195.37	-0.399105	3.39235e-10	7.23824e-09	Dsn1	3	153101036	153114520	-	3232	protein_coding	DSN1, MIS12 kinetochore complex component [Source:RGD Symbol;Acc:1565179]	-	1373	1608	1790	2443	2071	2463	27.7478	31.2575	29.8528	38.5073	38.4071	41.1666
ENSRNOG00000017752	990.852	950.552	1029.71	1285.81	1381.96	1415.52	990.373	1361.1	-0.457554	3.68165e-10	7.84334e-09	Mccc2	2	30175018	30246010	-	2221	protein_coding	methylcrotonoyl-CoA carboxylase 2 (beta) [Source:RGD Symbol;Acc:1310279]	Carboxyl_trans	875	870	1096	1461	1335	1521	25.7329	24.6099	26.599	33.5114	36.0276	36.9941
ENSRNOG00000027894	2217.24	2133.83	2145.86	2857.65	2613.82	2811.5	2165.64	2760.99	-0.35119	3.88216e-10	8.25769e-09	Iqgap3	2	187447501	187489630	+	5795	protein_coding	IQ motif containing GTPase activating protein 3 [Source:RGD Symbol;Acc:1305951]	CH	1958	1953	2284	3247	2525	3021	22.0693	21.1733	21.2445	28.5443	26.1162	28.1611
ENSRNOG00000005174	131.359	149.685	138.109	305.391	283.638	246.623	139.718	278.551	-0.995673	4.15773e-10	8.83019e-09	Tmem121	6	137997335	137998291	+	957	protein_coding	transmembrane protein 121 [Source:RGD Symbol;Acc:1597216]	-	116	137	147	347	274	265	7.91726	8.99389	8.27959	18.4718	17.1609	14.9584
ENSRNOG00000019742	2653.22	2752.23	2731.18	2099.01	2108.65	2229.84	2712.21	2145.84	0.338025	4.18298e-10	8.87012e-09	Stat3	10	88790408	88842233	-	4428	protein_coding	signal transducer and activator of transcription 3 (acute-phase response factor) [Source:RGD Symbol;Acc:3772]	STAT_alpha	2343	2519	2907	2385	2037	2396	34.5616	35.7404	35.3868	27.4392	27.5731	29.2302
ENSRNOG00000042753	117.77	138.759	129.654	276.348	266.04	237.316	128.727	259.901	-1.01297	4.34864e-10	9.2072e-09	Fgf13	X	142053654	142248369	-	2898	protein_coding	fibroblast growth factor 13 [Source:RGD Symbol;Acc:620164]	-	104	127	138	314	257	255	2.34403	2.75324	2.56675	5.51978	5.31541	4.75329
ENSRNOG00000003755	374.825	372.573	410.57	218.262	170.804	237.316	385.989	208.794	0.884362	4.4524e-10	9.41238e-09	Clgn	19	24545318	24576798	+	2274	protein_coding	calmegin [Source:RGD Symbol;Acc:1592643]	-	331	341	437	248	165	255	9.5075	9.42113	10.3584	5.55587	4.34906	6.05762
ENSRNOG00000018916	853.831	830.367	786.378	1221.56	1079.69	1174.48	823.526	1158.58	-0.49445	4.72426e-10	9.97175e-09	Bcl7c	1	199155296	199159125	-	986	protein_coding	B-cell CLL/lymphoma 7C [Source:RGD Symbol;Acc:1308439]	-	754	760	837	1388	1043	1262	49.9486	48.4257	45.7564	71.7139	63.403	69.1409
ENSRNOG00000001892	211.759	175.907	207.634	397.8	420.281	313.63	198.433	377.237	-0.925375	4.73533e-10	9.97978e-09	Tbx1	11	86552022	86560969	+	1855	protein_coding	T-box 1 [Source:RGD Symbol;Acc:1307734]	T-box	187	161	221	452	406	337	6.58456	5.45282	6.42173	12.4132	13.1185	9.81383
ENSRNOG00000012568	727.002	709.09	790.136	463.806	525.869	485.801	742.076	491.825	0.595958	4.94615e-10	1.04081e-08	Madd	3	79960301	80003032	-	5661	protein_coding	MAP-kinase activating death domain [Source:RGD Symbol;Acc:619922]	DENN	642	649	841	527	508	522	7.40749	7.20262	8.00767	4.74251	5.37864	4.98115
ENSRNOG00000007408	360.104	321.221	323.195	202.42	174.945	160.072	334.84	179.146	0.899965	5.03708e-10	1.05833e-08	Ebf4	3	122836446	122890663	+	1683	protein_coding	early B-cell factor 4 [Source:RGD Symbol;Acc:1588215]	TIG	318	294	344	230	169	172	12.3416	10.9749	11.0174	6.96201	6.01873	5.52073
ENSRNOG00000032942	585.452	588.905	624.781	351.155	351.96	422.516	599.713	375.21	0.676868	5.04713e-10	1.05882e-08	Neu1	20	4610995	4615247	+	2383	protein_coding	neuraminidase 1 [Source:RGD Symbol;Acc:3163]	-	517	539	665	399	340	454	14.1708	14.2103	15.0418	8.52982	8.55179	10.2916
ENSRNOG00000012406	1861.67	1862.86	1894.07	2286.47	2426.45	2474.6	1872.87	2395.84	-0.354748	5.24323e-10	1.09828e-08	Pcbp4	8	115155470	115165706	+	2022	protein_coding	poly(rC) binding protein 4 [Source:RGD Symbol;Acc:1307910]	KH_1	1644	1705	2016	2598	2344	2659	53.1067	52.9764	53.7419	65.4559	69.483	71.0378
ENSRNOG00000018630	25414.5	24723.1	24032.9	30676.4	30466.3	27916.8	24723.5	29686.5	-0.263989	5.44207e-10	1.1382e-08	Gapdh	4	157676595	157679962	-	1002	protein_coding	glyceraldehyde-3-phosphate dehydrogenase [Source:RGD Symbol;Acc:2661]	-	22443	22628	25580	34856	29431	29997	1462.99	1418.79	1376.06	1772.15	1760.51	1617.2
ENSRNOG00000016678	996.514	952.737	914.153	678.548	689.427	584.45	954.468	650.808	0.552199	5.49008e-10	1.14649e-08	Angptl2	3	12262822	12292663	+	2127	protein_coding	angiopoietin-like 2 [Source:RGD Symbol;Acc:620004]	Fibrinogen_C	880	872	973	771	666	628	27.0237	25.7566	24.6575	18.4662	18.7676	15.9494
ENSRNOG00000020585	300.087	294.999	294.07	469.087	469.97	502.552	296.385	480.536	-0.697575	5.70503e-10	1.18957e-08	Tbxa2r	7	11253180	11257977	-	1893	protein_coding	thromboxane A2 receptor [Source:RGD Symbol;Acc:3825]	7tm_1	265	270	313	533	454	540	9.14375	8.96091	8.91245	14.3439	14.375	15.4097
ENSRNOG00000005506	494.86	525.535	552.438	344.114	322.975	313.63	524.278	326.906	0.681983	5.74894e-10	1.19691e-08	Arhgef5	4	72718458	72735007	+	4912	protein_coding	Rho guanine nucleotide exchange factor (GEF) 5 [Source:RGD Symbol;Acc:620718]	RhoGEF	437	481	588	391	312	337	5.81101	6.15213	6.45242	4.05517	3.80714	3.70616
ENSRNOG00000006519	344.25	314.666	354.199	551.815	540.362	521.165	337.705	537.781	-0.670273	5.76808e-10	1.19908e-08	Tmem107	10	55653946	55656270	+	1038	protein_coding	transmembrane protein 107 [Source:RGD Symbol;Acc:1595972]	-	304	288	377	627	522	560	19.1296	17.4315	19.5771	30.7724	30.1422	29.1436
ENSRNOG00000028941	474.477	478.554	527.071	719.032	729.799	938.098	493.367	795.643	-0.688463	6.05292e-10	1.25495e-08	Zbed3	2	25041185	25052127	+	1810	protein_coding	zinc finger, BED-type containing 3 [Source:RGD Symbol;Acc:1309665]	-	419	438	561	817	705	1008	15.1204	15.2032	16.7066	22.995	23.346	30.0839
ENSRNOG00000059900	914.981	734.22	720.612	1104.51	1184.24	1247.07	789.938	1178.61	-0.578861	6.05508e-10	1.25495e-08	Bst2	16	19938784	19942353	-	837	protein_coding	bone marrow stromal cell antigen 2 [Source:RGD Symbol;Acc:727849]	-	808	672	767	1255	1144	1340	63.0543	50.4409	49.3939	76.3852	81.9224	86.4832
ENSRNOG00000003084	4472.99	4375.82	4472.11	5370.3	5387.06	5236.78	4440.31	5331.38	-0.263733	6.07504e-10	1.25718e-08	Parp1	13	98857177	98889716	+	3886	protein_coding	poly (ADP-ribose) polymerase 1 [Source:RGD Symbol;Acc:2053]	WGR	3950	4005	4760	6102	5204	5627	66.3931	64.7498	66.0249	79.9945	80.2669	78.2216
ENSRNOG00000009334	1210.54	1091.5	1127.42	1548.96	1468.91	1644.46	1143.15	1554.11	-0.444029	6.25869e-10	1.29324e-08	Knstrn	3	110618298	110638046	+	1549	protein_coding	kinetochore-localized astrin/SPAG5 binding protein [Source:RGD Symbol;Acc:1303240]	-	1069	999	1200	1760	1419	1767	45.077	40.5185	41.7574	57.8831	54.9077	61.6222
ENSRNOG00000001134	1716.72	1718.64	1724.96	2249.51	2276.35	2106.07	1720.11	2210.64	-0.361712	6.40315e-10	1.32111e-08	Rfc5	12	44931494	44941324	+	2092	protein_coding	replication factor C (activator 1) 5 [Source:RGD Symbol;Acc:1309280]	AAA	1516	1573	1836	2556	2199	2263	47.3333	47.2396	47.3058	62.2429	63.0037	58.4353
ENSRNOG00000017777	4526.21	4319	4371.59	5358.86	5233.85	5325.19	4405.6	5305.97	-0.268585	6.50126e-10	1.33934e-08	Ahcy	3	150587833	150603082	-	2054	protein_coding	adenosylhomocysteinase [Source:RGD Symbol;Acc:69260]	-	3997	3953	4653	6089	5056	5722	127.105	120.911	122.106	151.021	147.54	150.487
ENSRNOG00000016924	16151.5	16047.9	15753.9	13688.9	13887.9	12803	15984.4	13459.9	0.248002	6.52474e-10	1.34216e-08	Acly	10	88392248	88442845	-	4327	protein_coding	ATP citrate lyase [Source:RGD Symbol;Acc:2018]	Citrate_synt	14263	14688	16768	15554	13416	13757	215.304	213.263	208.881	183.124	185.84	171.747
ENSRNOG00000061085	2962.36	3119.34	3122.96	3912.87	3791.85	3687.24	3068.22	3797.32	-0.307352	6.6192e-10	1.35763e-08	Fancd2	4	145489869	145551479	+	4362	protein_coding	Fanconi anemia, complementation group D2 [Source:RGD Symbol;Acc:1303172]	-	2616	2855	3324	4446	3663	3962	39.1725	41.1206	41.0751	51.9248	50.3331	49.0661
ENSRNOG00000000977	1355.49	1307.83	1313.45	1020.02	965.819	959.503	1325.59	981.781	0.432418	6.61969e-10	1.35763e-08	Pnpla6	12	2069959	2097904	+	4155	protein_coding	patatin-like phospholipase domain containing 6 [Source:RGD Symbol;Acc:1564611]	cNMP_binding	1197	1197	1398	1159	933	1031	18.8171	18.0993	18.1359	14.2103	13.459	13.4042
ENSRNOG00000018642	1910.36	1822.44	2039.7	1464.47	1506.18	1382.02	1924.17	1450.89	0.408424	6.69481e-10	1.37099e-08	Leng8	1	73722088	73733788	-	5708	protein_coding	leukocyte receptor cluster (LRC) member 8 [Source:RGD Symbol;Acc:1306180]	SAC3_GANP	1687	1668	2171	1664	1455	1485	19.3046	18.3591	20.5012	14.8512	15.2785	14.0538
ENSRNOG00000019451	1937.54	1778.73	1696.77	1343.01	1390.24	1174.48	1804.35	1302.58	0.469785	6.73192e-10	1.37654e-08	Smtn	14	83755142	83776863	-	3307	protein_coding	smoothelin [Source:RGD Symbol;Acc:1310216]	CH	1711	1628	1806	1526	1343	1262	33.7944	30.9285	29.4366	23.5078	24.3413	20.6147
ENSRNOG00000019629	14780.1	15037.3	15560.3	12298.4	12531.8	13264.6	15125.9	12698.3	0.252539	6.93707e-10	1.41638e-08	Lamp1	16	81689590	81706561	-	1991	protein_coding	lysosomal-associated membrane protein 1 [Source:RGD Symbol;Acc:2989]	-	13052	13763	16562	13974	12106	14253	428.188	434.291	448.379	357.553	364.445	386.712
ENSRNOG00000006483	1145.99	1045.61	1161.25	829.043	785.699	782.679	1117.62	799.14	0.483927	7.22622e-10	1.47323e-08	Heatr5a	6	72648662	72750170	-	7710	protein_coding	HEAT repeat containing 5A [Source:RGD Symbol;Acc:1561116]	-	1012	957	1236	942	759	841	8.57344	7.79824	8.64107	6.22425	5.90051	5.89242
ENSRNOG00000020247	50.9581	41.5184	41.3389	134.653	121.116	122.846	44.6051	126.205	-1.5049	7.4867e-10	1.52407e-08	Cnih2	1	220474493	220480132	-	1329	protein_coding	cornichon family AMPA receptor auxiliary protein 2 [Source:RGD Symbol;Acc:1304930]	-	45	38	44	153	117	132	2.21165	1.79638	1.78456	5.86485	5.27671	5.36539
ENSRNOG00000003123	1983.97	2046.42	2039.7	2464.25	2586.9	2633.75	2023.36	2561.63	-0.339836	7.58144e-10	1.54107e-08	Rpa1	10	62140423	62191512	-	3099	protein_coding	replication protein A1 [Source:RGD Symbol;Acc:1307376]	tRNA_anti	1752	1873	2171	2800	2499	2830	36.9268	37.9713	37.7609	46.0285	48.3334	49.3307
ENSRNOG00000016248	55.4877	101.611	77.9801	177.778	225.668	191.714	78.3595	198.387	-1.33688	7.60783e-10	1.54415e-08	Sox18	3	177177310	177179127	-	1634	protein_coding	SRY (sex determining region Y)-box 18 [Source:RGD Symbol;Acc:1311718]	HMG_box	49	93	83	202	218	206	1.95872	3.57577	2.73798	6.29782	7.99662	6.81032
ENSRNOG00000016207	1916.03	1991.79	1963.6	1524.31	1552.76	1363.41	1957.14	1480.16	0.40346	8.00938e-10	1.62326e-08	Galnt1	18	16146447	16185496	+	1979	protein_coding	polypeptide N-acetylgalactosaminyltransferase 1 [Source:RGD Symbol;Acc:620358]	Glycos_transf_2	1692	1823	2090	1732	1500	1465	55.8449	57.8735	56.9251	44.5854	45.4305	39.9893
ENSRNOG00000001861	211.759	251.295	213.271	368.757	391.297	429.961	225.442	396.672	-0.815901	8.32929e-10	1.68561e-08	Ydjc	11	88090921	88093516	-	1410	protein_coding	YdjC homolog (bacterial) [Source:RGD Symbol;Acc:1359227]	-	187	230	227	419	378	462	8.66266	10.2482	8.67781	15.1386	16.0685	17.7001
ENSRNOG00000025705	158.536	134.388	137.17	277.228	259.829	295.017	143.365	277.358	-0.954657	8.48481e-10	1.71456e-08	Armcx2	X	105617385	105622156	-	3295	protein_coding	armadillo repeat containing, X-linked 2 [Source:RGD Symbol;Acc:1359132]	-	140	123	146	315	251	317	2.77525	2.34525	2.38837	4.87019	4.56584	5.19704
ENSRNOG00000007089	1803.92	1727.38	1884.68	1218.04	1179.07	1463.92	1805.33	1287.01	0.488167	8.61225e-10	1.73775e-08	Lgmn	6	126282233	126320726	-	1984	protein_coding	legumain [Source:RGD Symbol;Acc:619832]	-	1593	1581	2006	1384	1139	1573	52.4449	50.0644	54.4995	35.5374	34.41	42.8291
ENSRNOG00000058249	6305.22	6156.74	5998.83	7440.26	7198.61	7330.75	6153.6	7323.21	-0.251496	8.74143e-10	1.76123e-08	Pgk1	X	77263359	77279367	+	1693	protein_coding	phosphoglycerate kinase 1 [Source:RGD Symbol;Acc:619878]	-	5568	5635	6385	8454	6954	7877	214.818	209.111	203.286	254.388	246.195	251.337
ENSRNOG00000042189	2271.6	2326.12	2376.99	1885.15	1827.09	1755.21	2324.9	1822.48	0.351486	8.78793e-10	1.76801e-08	Rab31	9	113370033	113504605	-	3345	protein_coding	RAB31, member RAS oncogene family [Source:RGD Symbol;Acc:628598]	Ras	2006	2129	2530	2142	1765	1886	39.1709	39.987	40.7688	32.6223	31.6265	30.4578
ENSRNOG00000001115	81.533	88.4997	80.7987	175.138	184.261	206.605	83.6105	188.668	-1.17478	8.95243e-10	1.79847e-08	Slc29a4	12	13914114	13924531	-	2401	protein_coding	solute carrier family 29 (equilibrative nucleoside transporter), member 4 [Source:RGD Symbol;Acc:1310545]	-	72	81	86	199	178	222	1.95871	2.11949	1.93068	4.22233	4.44355	4.99474
ENSRNOG00000029510	796.079	759.349	875.632	571.177	528.975	543.501	810.354	547.884	0.56521	9.05689e-10	1.8168e-08	Plxnb1	8	117836701	117856689	+	6727	protein_coding	plexin B1 [Source:RGD Symbol;Acc:1310564]	Sema	703	695	932	649	511	584	6.82595	6.49086	7.46789	4.91489	4.55304	4.68969
ENSRNOG00000014836	3741.46	3798.93	4010.81	3152.48	3057.91	3158.63	3850.4	3123.01	0.302385	9.08473e-10	1.81973e-08	Ralgapb	3	154905141	154983021	+	8156	protein_coding	Ral GTPase activating protein, beta subunit (non-catalytic) [Source:RGD Symbol;Acc:1306861]	-	3304	3477	4269	3582	2954	3394	26.4601	26.7834	28.2132	22.3738	21.7088	22.4795
ENSRNOG00000061650	61.1497	38.2406	45.0969	0.880088	1.03518	0.930652	48.1624	0.948639	5.67023	9.11596e-10	1.82333e-08	Cdhr4	8	116771982	116773868	+	588	protein_coding	cadherin-related family member 4 [Source:MGI Symbol;Acc:MGI:1916648]	-	54	35	48	1	1	1	5.99854	3.73964	4.40015	0.086639	0.101935	0.0918703
ENSRNOG00000025702	990.852	992.071	927.306	1354.46	1260.84	1332.69	970.076	1316	-0.441557	9.20033e-10	1.83752e-08	Kdm2b	12	39078119	39161956	+	4313	protein_coding	lysine (K)-specific demethylase 2B [Source:RGD Symbol;Acc:1310217]	zf-CXXC	875	908	987	1539	1218	1432	13.2513	13.2265	12.3351	18.1782	16.9266	17.9356
ENSRNOG00000016888	602.438	561.591	639.813	858.086	844.704	940.89	601.281	881.226	-0.550477	9.26999e-10	1.84847e-08	Pask	9	100450586	100479868	-	4622	protein_coding	PAS domain containing serine/threonine kinase [Source:RGD Symbol;Acc:1306146]	Pkinase	532	514	681	975	816	1011	7.51814	6.9867	7.94183	10.7465	10.5819	11.8161
ENSRNOG00000037085	45.2961	52.4443	83.6173	151.375	174.945	173.101	60.4525	166.474	-1.44871	9.28204e-10	1.84847e-08	Xirp1	8	128702133	128711221	-	6017	protein_coding	xin actin-binding repeat containing 1 [Source:RGD Symbol;Acc:1304776]	-	40	48	89	172	169	186	0.434219	0.501187	0.797285	1.45626	1.68348	1.66988
ENSRNOG00000003743	6852.17	7184.86	7185.45	8325.63	8728.6	8294.9	7074.16	8449.71	-0.255958	9.42531e-10	1.87429e-08	Dars	13	45074042	45127840	-	2214	protein_coding	aspartyl-tRNA synthetase [Source:RGD Symbol;Acc:621167]	tRNA-synt_2	6051	6576	7648	9460	8432	8913	178.517	186.605	186.197	217.673	228.273	217.47
ENSRNOG00000027520	3880.74	3763.97	4011.75	3234.32	3159.36	3048.82	3885.49	3147.5	0.304158	9.47739e-10	1.88192e-08	Pls3	X	119030419	119124250	+	3071	protein_coding	plastin 3 [Source:RGD Symbol;Acc:621409]	CH	3427	3445	4270	3675	3052	3276	72.8892	70.4772	74.9465	60.9633	59.5672	57.6257
ENSRNOG00000056940	1068.99	1070.74	1113.33	779.758	808.472	774.303	1084.35	787.511	0.462449	9.52869e-10	1.88938e-08	Cited2	1	12823363	12825786	+	1949	protein_coding	Cbp/p300-interacting transactivator, with Glu/Asp-rich carboxy-terminal domain, 2 [Source:RGD Symbol;Acc:620112]	-	944	980	1185	886	781	832	31.6365	31.5903	32.7725	23.1586	24.0183	23.0602
ENSRNOG00000029939	628.483	638.072	656.724	382.838	433.739	440.199	641.093	418.925	0.615552	9.56818e-10	1.89447e-08	Gypc	18	25312387	25344614	-	2192	protein_coding	glycophorin C (Gerbich blood group) [Source:RGD Symbol;Acc:1310295]	-	555	584	699	435	419	473	16.5379	16.7383	17.1886	10.1097	11.4571	11.6566
ENSRNOG00000014296	220.818	189.018	206.694	64.2464	110.764	83.7587	205.51	86.2563	1.25942	9.58447e-10	1.89497e-08	Syt10	7	130768841	130827152	-	1892	protein_coding	synaptotagmin X [Source:RGD Symbol;Acc:62041]	C2	195	173	220	73	107	90	6.73197	5.74466	6.26766	1.96559	3.38973	2.56965
ENSRNOG00000029330	89.4598	103.796	92.0729	27.2827	32.0905	24.197	95.1096	27.8567	1.77523	9.75394e-10	1.9257e-08	Car5b	X	32232142	32292072	+	2837	protein_coding	carbonic anhydrase 5b, mitochondrial [Source:RGD Symbol;Acc:1549783]	-	79	95	98	31	31	26	1.81885	2.10379	1.86196	0.556664	0.654945	0.49507
ENSRNOG00000011015	605.835	614.035	620.083	388.119	403.719	419.724	613.318	403.854	0.603379	1.04613e-09	2.06239e-08	Hivep2	1	8310577	8333885	+	9395	protein_coding	human immunodeficiency virus type I enhancer binding protein 2 [Source:RGD Symbol;Acc:61988]	-	535	562	660	441	390	451	3.71951	3.75819	3.78661	2.39129	2.48811	2.59318
ENSRNOG00000000657	1114.28	1229.16	1190.37	789.439	847.809	893.426	1177.94	843.558	0.482526	1.06096e-09	2.08862e-08	Nek7	13	55488531	55561750	-	1101	protein_coding	NIMA-related kinase 7 [Source:RGD Symbol;Acc:1311160]	Pkinase	984	1125	1267	897	819	960	58.3763	64.1954	62.0287	41.5046	44.586	47.1017
ENSRNOG00000033740	181.184	199.944	155.021	77.4478	82.8141	66.0763	178.716	75.446	1.24365	1.1129e-09	2.18775e-08	Lurap1l	5	98469047	98515125	+	1146	protein_coding	leucine rich adaptor protein 1-like [Source:RGD Symbol;Acc:1308059]	-	160	183	165	88	80	71	9.11936	10.0324	7.76074	3.91191	4.18415	3.34677
ENSRNOG00000021638	3482.14	3470.06	3489.38	4158.42	4274.24	4190.73	3480.53	4207.8	-0.273544	1.14466e-09	2.24696e-08	Eef1d	7	116928265	116936674	-	2017	protein_coding	eukaryotic translation elongation factor 1 delta (guanine nucleotide exchange protein) [Source:RGD Symbol;Acc:621174]	-	3075	3176	3714	4725	4129	4503	99.5791	98.9267	99.2521	119.34	122.699	120.6
ENSRNOG00000004757	183.449	219.61	154.081	337.074	388.191	331.312	185.714	352.192	-0.925881	1.17705e-09	2.30673e-08	Tmem158	8	132344710	132345708	-	999	protein_coding	transmembrane protein 158 [Source:RGD Symbol;Acc:708473]	-	162	201	164	383	375	356	10.592	12.6407	8.84875	19.531	22.4992	19.2503
ENSRNOG00000000599	1681.62	1692.42	1676.1	1277.01	1221.51	1343.86	1683.38	1280.79	0.393702	1.17846e-09	2.30673e-08	Lama4	20	44060731	44209614	+	5947	protein_coding	laminin, alpha 4 [Source:RGD Symbol;Acc:1560062]	Laminin_G_2	1485	1549	1784	1451	1180	1444	16.3101	16.3641	16.1696	12.4297	11.8929	13.1166
ENSRNOG00000008377	1632.92	1623.59	1662.01	1212.76	1103.5	1312.22	1639.51	1209.49	0.438088	1.22074e-09	2.38609e-08	Wdtc1	5	151487577	151536518	-	3942	protein_coding	WD and tetratricopeptide repeats 1 [Source:RGD Symbol;Acc:1310362]	WD40	1442	1486	1769	1378	1066	1410	23.8934	23.6832	24.1888	17.8083	16.2085	19.3221
ENSRNOG00000031475	1314.72	1219.33	1327.54	1689.77	1763.94	1649.12	1287.2	1700.94	-0.401248	1.22824e-09	2.39734e-08	Col16a1	5	148257642	148311645	+	5241	protein_coding	collagen, type XVI, alpha 1 [Source:RGD Symbol;Acc:1310982]	Collagen	1161	1116	1413	1920	1704	1772	14.4693	13.3779	14.5322	18.6628	19.4876	18.2643
ENSRNOG00000015971	1314.72	1399.61	1443.1	1016.5	1072.44	980.908	1385.81	1023.28	0.438961	1.23261e-09	2.40246e-08	Slc12a2	18	52917124	52985261	+	6401	protein_coding	solute carrier family 12 (sodium/potassium/chloride transporter), member 2 [Source:RGD Symbol;Acc:620809]	AA_permease	1161	1281	1536	1155	1036	1054	11.8471	12.573	12.9344	9.19232	9.70095	8.89498
ENSRNOG00000008788	796.079	742.96	768.527	535.974	536.221	514.651	769.189	528.949	0.540151	1.26232e-09	2.45687e-08	Mpp5	6	101923785	102028592	+	4739	protein_coding	membrane protein, palmitoylated 5 (MAGUK p55 subfamily member 5) [Source:RGD Symbol;Acc:1308071]	SH3_2	703	680	818	609	518	553	9.68941	9.01491	9.30401	6.54668	6.55157	6.30363
ENSRNOG00000010880	16.986	24.037	10.3347	74.8075	102.482	65.1457	17.1192	80.8119	-2.25076	1.27764e-09	2.48318e-08	Gpr27	4	132137793	132138926	+	1134	protein_coding	G protein-coupled receptor 27 [Source:RGD Symbol;Acc:71067]	7tm_1	15	22	11	85	99	70	0.863987	1.21885	0.522857	3.81853	5.23268	3.33455
ENSRNOG00000001720	588.849	631.516	605.99	851.925	851.95	910.178	608.785	871.351	-0.517372	1.30651e-09	2.5357e-08	Hes1	11	74312806	74315248	-	1444	protein_coding	hes family bHLH transcription factor 1 [Source:RGD Symbol;Acc:62081]	Hairy_orange	520	578	645	968	823	978	23.5215	25.1478	24.0767	34.1506	34.1613	36.5868
ENSRNOG00000050539	244.599	238.184	226.424	388.119	386.121	425.308	236.403	399.849	-0.759756	1.35464e-09	2.62541e-08	Fbln5	6	125644804	125723944	-	2483	protein_coding	fibulin 5 [Source:RGD Symbol;Acc:2594]	EGF_CA	216	218	241	441	373	457	5.68206	5.51593	5.23171	9.048	9.00398	9.94241
ENSRNOG00000032136	985.19	1103.51	1100.18	726.073	712.201	802.222	1062.96	746.832	0.509579	1.37186e-09	2.65503e-08	Cdc42ep3	6	1922500	1942972	-	1904	protein_coding	CDC42 effector protein (Rho GTPase binding) 3 [Source:RGD Symbol;Acc:1305858]	PBD	870	1010	1171	825	688	862	29.8457	33.3268	33.1508	22.0738	21.6583	24.4564
ENSRNOG00000009449	2263.67	2219.05	2318.73	2789	2841.56	2822.67	2267.15	2817.74	-0.313147	1.38421e-09	2.67448e-08	Trim35	15	42960307	42976792	+	3674	protein_coding	tripartite motif-containing 35 [Source:RGD Symbol;Acc:1564642]	SPRY	1999	2031	2468	3169	2745	3033	35.5388	34.7304	36.2084	43.9414	44.7822	44.5949
ENSRNOG00000011696	775.696	797.59	835.233	563.256	512.412	573.282	802.84	549.65	0.546218	1.3858e-09	2.67448e-08	Lifr	2	56426367	56489415	+	5388	protein_coding	leukemia inhibitory factor receptor alpha [Source:RGD Symbol;Acc:621431]	fn3	685	730	889	640	495	616	8.30409	8.51205	8.8936	6.05122	5.50655	6.17597
ENSRNOG00000003300	1906.97	1898.92	1857.43	1357.98	1523.78	1450.89	1887.77	1444.21	0.387118	1.43172e-09	2.75923e-08	Btg2	13	50913180	50916982	-	2562	protein_coding	BTG family, member 2 [Source:RGD Symbol;Acc:2225]	-	1684	1738	1977	1543	1472	1559	42.9331	42.6196	41.594	30.6816	34.4374	32.8715
ENSRNOG00000011474	488.065	498.22	509.22	298.35	338.503	240.108	498.502	292.32	0.772434	1.43383e-09	2.75941e-08	Ppp1r3b	16	60415229	60427474	-	4398	protein_coding	protein phosphatase 1, regulatory subunit 3B [Source:RGD Symbol;Acc:621600]	-	431	456	542	339	327	258	6.40105	6.51401	6.64275	3.92677	4.45651	3.16896
ENSRNOG00000014819	2294.25	2161.14	2040.64	1691.53	1627.3	1684.48	2165.34	1667.77	0.375432	1.51378e-09	2.9092e-08	Hap1	10	88257976	88266210	-	3609	protein_coding	huntingtin-associated protein 1 [Source:RGD Symbol;Acc:68327]	-	2026	1978	2172	1922	1572	1810	36.6675	34.4333	32.4397	27.1305	26.1077	27.0922
ENSRNOG00000008797	3789.02	3904.91	3805.06	4693.51	4690.38	4506.22	3833	4630.04	-0.272562	1.65099e-09	3.16847e-08	Tmpo	7	31847410	31872423	-	3549	protein_coding	thymopoietin [Source:RGD Symbol;Acc:3875]	-	3346	3574	4050	5333	4531	4842	61.5813	63.2685	61.511	76.552	76.5227	73.7006
ENSRNOG00000008305	3783.36	3876.5	3746.8	3141.03	3034.1	2620.72	3802.22	2931.95	0.374886	1.6623e-09	3.18572e-08	Sc5d	8	46525400	46537050	-	4877	protein_coding	sterol-C5-desaturase [Source:RGD Symbol;Acc:620775]	-	3341	3548	3988	3569	2931	2816	44.7458	45.7056	44.0764	37.2807	36.0218	31.1912
ENSRNOG00000045629	406.533	421.739	392.719	584.378	633.528	642.15	406.997	620.019	-0.60752	1.67885e-09	3.21297e-08	Xrcc6bp1	7	70183625	70198655	-	1081	protein_coding	XRCC6 binding protein 1 [Source:RGD Symbol;Acc:1588587]	-	359	386	418	664	612	690	21.6919	22.4337	20.8427	31.292	33.9334	34.4807
ENSRNOG00000009539	4393.72	4240.34	4630.89	3697.25	3552.72	3532.76	4421.65	3594.24	0.299163	1.74441e-09	3.33378e-08	Khdrbs3	7	110031696	110179468	+	1679	protein_coding	KH domain containing, RNA binding, signal transduction associated 3 [Source:RGD Symbol;Acc:620921]	KH_1	3880	3881	4929	4201	3432	3796	150.942	145.222	158.238	127.466	122.518	122.132
ENSRNOG00000020640	431.445	388.962	384.264	207.701	222.563	261.513	401.557	230.592	0.799548	1.75541e-09	3.35015e-08	Zbtb7b	2	188704687	188718704	-	2416	protein_coding	zinc finger and BTB domain containing 7B [Source:RGD Symbol;Acc:1305963]	BTB	381	356	409	236	215	281	10.3005	9.25746	9.12494	4.97629	5.33389	6.28292
ENSRNOG00000007688	420.121	559.405	472.578	753.355	847.809	708.226	484.035	769.797	-0.668356	1.83067e-09	3.48894e-08	Sms	X	40363646	40415109	+	1619	protein_coding	spermine synthase [Source:RGD Symbol;Acc:1564826]	-	371	512	503	856	819	761	14.9677	19.8684	16.7465	26.935	30.3207	25.3916
ENSRNOG00000000614	1903.57	1858.49	1900.65	1420.46	1485.48	1501.14	1887.57	1469.03	0.362094	1.91438e-09	3.64343e-08	Bicc1	20	18780605	18940408	+	5202	protein_coding	BicC family RNA binding protein 1 [Source:RGD Symbol;Acc:1307459]	KH_1	1681	1701	2023	1614	1435	1613	21.107	20.5434	20.9618	15.8061	16.5342	16.7501
ENSRNOG00000004291	10235.8	10208.1	10578.1	8875.69	8815.56	8886.8	10340.6	8859.35	0.223203	1.93828e-09	3.6838e-08	Cltc	10	74014562	74070266	-	6069	protein_coding	clathrin, heavy chain (Hc) [Source:RGD Symbol;Acc:2364]	-	9039	9343	11259	10085	8516	9549	97.2819	96.7182	99.9968	84.6544	84.1048	84.995
ENSRNOG00000009642	9424.99	9554.69	9748.46	10933.3	11324.8	11823	9576.04	11360.4	-0.246316	1.96467e-09	3.7288e-08	Cct4	14	107767392	107780270	+	2110	protein_coding	chaperonin containing Tcp1, subunit 4 (delta) [Source:RGD Symbol;Acc:727937]	-	8323	8745	10376	12423	10940	12704	257.648	260.385	265.064	299.94	310.769	325.245
ENSRNOG00000013898	1748.43	1823.53	1734.35	2182.62	2283.6	2265.21	1768.77	2243.81	-0.343185	1.99889e-09	3.78851e-08	Cdca4	6	137396140	137421283	-	2305	protein_coding	cell division cycle associated 4 [Source:RGD Symbol;Acc:1563593]	-	1544	1669	1846	2480	2206	2434	43.7527	45.4909	43.1682	54.8115	57.3637	57.043
ENSRNOG00000060123	112.108	123.463	136.23	54.5655	38.3015	32.5728	123.934	41.8133	1.5643	2.05687e-09	3.89304e-08	Kifc2	7	117722975	117730714	+	3472	protein_coding	kinesin family member C2 [Source:RGD Symbol;Acc:735021]	Kinesin	99	113	145	62	37	35	1.86245	2.04474	2.25108	0.90971	0.63874	0.544554
ENSRNOG00000020060	587.717	655.553	619.144	1380.86	1457.53	2265.21	620.805	1701.2	-1.45435	2.06514e-09	3.89895e-08	Atf5	1	100808241	100810522	-	1030	protein_coding	activating transcription factor 5 [Source:RGD Symbol;Acc:628902]	bZIP_1	519	600	659	1569	1408	2434	32.9124	36.5976	34.4867	77.6026	81.9347	127.654
ENSRNOG00000008837	97.3866	105.981	108.984	220.022	213.246	210.327	104.117	214.532	-1.04137	2.06567e-09	3.89895e-08	Ass1	3	10327414	10371240	-	1565	protein_coding	argininosuccinate synthase 1 [Source:RGD Symbol;Acc:2163]	-	86	97	116	250	206	226	3.58933	3.894	3.99528	8.13798	7.8896	7.80093
ENSRNOG00000012543	2367.85	2481.27	2326.25	2959.74	2941.97	3000.42	2391.79	2967.38	-0.311549	2.07697e-09	3.91491e-08	Mcm3	9	26914057	26932201	-	2932	protein_coding	minichromosome maintenance complex component 3 [Source:RGD Symbol;Acc:1305168]	MCM	2091	2271	2476	3363	2842	3224	46.5821	48.6622	45.5187	58.4324	58.0982	59.3996
ENSRNOG00000014137	1377	1243.37	1324.72	1721.45	1730.81	1706.82	1315.03	1719.69	-0.387075	2.08775e-09	3.92983e-08	Fbln1	7	126096793	126176468	+	3221	protein_coding	fibulin 1 [Source:RGD Symbol;Acc:1308667]	EGF_CA	1216	1138	1410	1956	1672	1834	24.6588	22.1968	23.5957	30.9363	31.1134	30.7582
ENSRNOG00000043068	857.229	888.275	886.907	1169.64	1221.51	1170.76	877.47	1187.3	-0.435496	2.12863e-09	4.0013e-08	Tipin	8	69753373	69768305	+	846	protein_coding	timeless interacting protein [Source:RGD Symbol;Acc:1564084]	-	757	813	944	1329	1180	1258	58.446	60.3753	60.1458	80.0286	83.6015	80.3272
ENSRNOG00000011814	3519.51	3839.36	3650.97	4747.2	4587.9	4332.19	3669.95	4555.76	-0.311958	2.19971e-09	4.12926e-08	LOC100360260	4	81244469	81257897	+	1746	protein_coding	chromobox homolog 3-like [Source:RGD Symbol;Acc:2322491]	-	3108	3514	3886	5394	4432	4655	116.269	126.444	119.967	157.383	152.145	144.022
ENSRNOG00000010237	2870.64	2754.42	2786.62	2231.9	2331.22	2111.65	2803.89	2224.92	0.333982	2.27244e-09	4.25997e-08	Map7d1	5	144250419	144274981	-	3284	protein_coding	MAP7 domain containing 1 [Source:RGD Symbol;Acc:1597986]	-	2535	2521	2966	2536	2252	2269	50.4201	48.229	48.6824	39.3402	41.1024	37.3236
ENSRNOG00000009977	8118.19	8187.86	8464.13	6906.05	7111.66	7016.19	8256.73	7011.3	0.236259	2.39401e-09	4.48176e-08	Thrap3	5	144179023	144221263	-	3561	protein_coding	thyroid hormone receptor associated protein 3 [Source:RGD Symbol;Acc:1306129]	-	7169	7494	9009	7847	6870	7539	131.497	132.215	136.367	112.259	115.634	114.365
ENSRNOG00000014936	3396.08	3411.06	3235.71	2713.31	2785.66	2624.44	3347.61	2707.8	0.305836	2.45987e-09	4.59879e-08	Ifitm2	1	213750192	213751405	-	663	protein_coding	interferon induced transmembrane protein 2 [Source:RGD Symbol;Acc:69332]	-	2999	3122	3444	3083	2691	2820	295.455	295.841	279.997	236.892	243.278	229.767
ENSRNOG00000029826	1444.95	1366.83	1365.12	1851.71	1823.98	1741.25	1392.3	1805.65	-0.375595	2.48319e-09	4.63608e-08	Cep164	8	50070579	50126413	-	4335	protein_coding	centrosomal protein 164 [Source:RGD Symbol;Acc:1561243]	-	1276	1251	1453	2104	1762	1871	19.2261	18.1304	18.0668	24.7256	24.3623	23.3151
ENSRNOG00000020020	1050.87	973.497	978.98	762.156	659.407	691.475	1001.12	704.346	0.505358	2.52797e-09	4.71328e-08	Wbp1l	1	266358728	266415296	+	4002	protein_coding	WW domain binding protein 1-like [Source:RGD Symbol;Acc:1305793]	-	928	891	1042	866	637	743	15.1461	13.9875	14.0344	11.0238	9.54036	10.0291
ENSRNOG00000033844	687.368	537.554	590.958	892.409	927.518	872.952	605.293	897.626	-0.569186	2.64722e-09	4.92892e-08	LOC100912195	1	116565790	116567189	-	709	protein_coding	protein BEX1-like [Source:RGD Symbol;Acc:6488322]	-	607	492	629	1014	896	938	55.9205	43.5971	47.8198	72.8589	75.7468	71.4676
ENSRNOG00000010034	2115.33	2201.57	2255.79	1509.35	1432.68	1823.15	2190.89	1588.39	0.463734	2.84708e-09	5.29388e-08	Asah1	16	53998560	54040836	+	2609	protein_coding	N-acylsphingosine amidohydrolase (acid ceramidase) 1 [Source:RGD Symbol;Acc:621568]	-	1868	2015	2401	1715	1384	1959	46.7662	48.5221	49.6046	33.4874	31.7954	40.5614
ENSRNOG00000008782	1799.39	1701.16	1805.76	1396.7	1380.92	1296.4	1768.77	1358.01	0.381524	2.88802e-09	5.36274e-08	Pnisr	5	35991068	36017944	+	4104	protein_coding	PNN-interacting serine/arginine-rich protein [Source:RGD Symbol;Acc:1307395]	-	1589	1557	1922	1587	1334	1393	25.2898	23.8353	25.2435	19.6997	19.4828	18.3356
ENSRNOG00000019254	561.672	532.091	577.805	294.83	345.749	389.943	557.189	343.507	0.699391	2.91056e-09	5.39731e-08	Dyrk1b	1	85112247	85120839	+	2909	protein_coding	dual-specificity tyrosine-(Y)-phosphorylation regulated kinase 1b [Source:RGD Symbol;Acc:1307223]	Pkinase	496	487	615	335	334	419	11.137	10.5178	11.3955	5.86667	6.88185	7.78077
ENSRNOG00000052157	203.832	234.907	240.517	124.973	106.623	93.9959	226.419	108.531	1.06055	2.93377e-09	5.43301e-08	Nav3	7	52165233	52404774	-	6765	protein_coding	neuron navigator 3 [Source:EntrezGene;Acc:314814]	-	180	215	256	142	103	101	1.73794	1.99669	2.03974	1.06933	0.912582	0.806503
ENSRNOG00000009715	2772.12	2835.27	2724.61	2217.82	2159.38	1738.46	2777.33	2038.55	0.446127	3.09058e-09	5.71571e-08	Me1	8	94256839	94368834	-	3072	protein_coding	malic enzyme 1, NADP(+)-dependent, cytosolic [Source:RGD Symbol;Acc:3074]	Malic_M	2448	2595	2900	2520	2086	1868	52.0498	53.0707	50.8839	41.7898	40.7001	32.8479
ENSRNOG00000037162	1905.83	1988.51	1873.4	2384.16	2491.67	2388.05	1922.58	2421.29	-0.332778	3.14007e-09	5.79943e-08	Slbp	14	82356916	82366368	+	1656	protein_coding	stem-loop binding protein [Source:RGD Symbol;Acc:1584682]	-	1683	1820	1994	2709	2407	2566	66.3824	69.0478	64.9035	83.3373	87.12	83.7045
ENSRNOG00000018645	47093.2	46000.2	45325.3	52441.8	53511.4	58133.2	46139.5	54695.5	-0.245448	3.20302e-09	5.90774e-08	Rpsa	8	128806129	128809986	+	1017	protein_coding	ribosomal protein SA [Source:RGD Symbol;Acc:71026]	-	41587	42102	48243	59587	51693	62465	2670.95	2600.88	2556.92	2984.84	3046.58	3317.94
ENSRNOG00000014690	3659.92	3525.78	3591.78	2908.69	3036.17	2866.41	3592.5	2937.09	0.29091	3.38395e-09	6.2294e-08	Pigt	3	160945359	160954739	+	2363	protein_coding	phosphatidylinositol glycan anchor biosynthesis, class T [Source:RGD Symbol;Acc:1307156]	-	3232	3227	3823	3305	2933	3080	89.3381	85.7974	87.2056	71.2522	74.3962	70.4108
ENSRNOG00000004402	1037.28	1091.5	1018.44	1446.86	1370.57	1367.13	1049.07	1394.86	-0.411902	3.38648e-09	6.2294e-08	Lpgat1	13	110398800	110467834	+	3761	protein_coding	lysophosphatidylglycerol acyltransferase 1 [Source:RGD Symbol;Acc:1585897]	Acyltransferase	916	999	1084	1644	1324	1469	15.9082	16.6879	15.5357	22.2684	21.1002	21.0994
ENSRNOG00000009739	12464.4	12832.5	13144.8	10905.2	10759.6	11200.4	12813.9	10955.1	0.226221	3.64011e-09	6.687e-08	RGD1564420	7	99625619	99677268	-	3956	protein_coding	similar to Hypothetical protein MGC31278 [Source:RGD Symbol;Acc:1564420]	-	11007	11745	13991	12391	10394	12035	181.736	186.524	190.632	159.566	157.481	164.34
ENSRNOG00000057706	2149.3	2170.97	2226.66	1713.53	1624.19	1789.64	2182.31	1709.12	0.352361	3.72589e-09	6.83238e-08	Kdm5c	X	22302485	22348627	+	6375	protein_coding	lysine (K)-specific demethylase 5C [Source:MGI Symbol;Acc:MGI:99781]	JmjC	1898	1987	2370	1947	1569	1923	19.4467	19.582	20.0388	15.5588	14.7518	16.2949
ENSRNOG00000013774	2790.24	2483.45	2619.38	3351.38	3640.71	3173.52	2631.03	3388.54	-0.364801	3.72919e-09	6.83238e-08	Lmnb1	18	51785111	51822264	+	2148	protein_coding	lamin B1 [Source:RGD Symbol;Acc:620522]	Filament	2464	2273	2788	3808	3517	3410	74.9265	66.482	69.962	90.3137	98.1387	85.7576
ENSRNOG00000005285	972.734	1113.35	1111.45	769.197	771.206	749.175	1065.84	763.193	0.482925	3.73476e-09	6.83346e-08	Fbxo33	6	80302303	80334522	-	3313	protein_coding	F-box protein 33 [Source:RGD Symbol;Acc:1307543]	-	859	1019	1183	874	745	805	16.9356	19.3238	19.2472	13.4394	13.4784	13.1258
ENSRNOG00000019708	1059.93	1068.55	1003.41	758.636	749.467	775.233	1043.96	761.112	0.454956	3.83598e-09	7.00933e-08	Ctsf	1	220114228	220119976	+	1863	protein_coding	cathepsin F [Source:RGD Symbol;Acc:1308181]	Peptidase_C1	936	978	1068	862	724	833	32.8165	32.9811	30.9002	23.5714	23.2931	24.1537
ENSRNOG00000005261	1613.67	1613.75	1567.12	1201.32	1278.44	1200.54	1598.18	1226.77	0.38191	4.07037e-09	7.42776e-08	Fbxl5	14	71852682	71891143	+	2814	protein_coding	F-box and leucine-rich repeat protein 5 [Source:RGD Symbol;Acc:1306887]	-	1425	1477	1668	1365	1235	1290	33.0765	32.9758	31.9503	24.7115	26.3054	24.7638
ENSRNOG00000010153	4274.82	4386.74	4260.72	3481.63	3571.36	3657.46	4307.43	3570.15	0.270855	4.21999e-09	7.69057e-08	Raf1	4	147532042	147592699	-	2950	protein_coding	v-raf-leukemia viral oncogene 1 [Source:RGD Symbol;Acc:3531]	Pkinase_Tyr	3775	4015	4535	3956	3450	3930	83.5841	85.5072	82.8627	68.3164	70.097	71.9653
ENSRNOG00000017235	3836.58	3666.73	3767.47	3098.79	2881.93	3151.19	3756.93	3043.97	0.303048	4.23004e-09	7.69868e-08	Atp6v0d1	19	37481787	37525762	-	1580	protein_coding	ATPase, H+ transporting, lysosomal V0 subunit D1 [Source:RGD Symbol;Acc:1306159]	-	3388	3356	4010	3521	2784	3386	140.06	133.445	136.801	113.527	105.612	115.766
ENSRNOG00000053060	1730.31	1502.31	1786.97	1264.69	1216.33	973.462	1673.2	1151.49	0.539592	4.29526e-09	7.80704e-08	Zfc3h1	7	58366192	58423581	+	5988	protein_coding	zinc finger, C3H1-type containing [Source:MGI Symbol;Acc:MGI:2446143]	-	1528	1375	1902	1437	1175	1046	16.6675	14.4265	17.1211	12.2255	11.7614	9.43631
ENSRNOG00000018114	1694.07	1729.57	1697.71	1350.06	1344.69	1269.41	1707.12	1321.39	0.369541	4.32831e-09	7.8567e-08	Acadvl	10	56619303	56624526	-	2178	protein_coding	acyl-CoA dehydrogenase, very long chain [Source:RGD Symbol;Acc:2014]	-	1496	1583	1807	1534	1299	1364	44.8645	45.6627	44.7202	35.8805	35.7481	33.8305
ENSRNOG00000006785	2549.04	2595.99	2540.46	2060.29	2091.06	2054.88	2561.83	2068.74	0.308469	4.55785e-09	8.26245e-08	Dcaf8	13	90532326	90591796	+	3023	protein_coding	DDB1 and CUL4 associated factor 8 [Source:RGD Symbol;Acc:1308513]	WD40	2251	2376	2704	2341	2020	2208	48.6369	49.3796	48.2139	39.4506	40.0512	39.456
ENSRNOG00000009951	691.898	630.424	667.999	976.018	989.628	869.229	663.44	944.958	-0.510045	4.65202e-09	8.42206e-08	Aif1l	3	9237944	9262628	-	3070	protein_coding	allograft inflammatory factor 1-like [Source:RGD Symbol;Acc:1305081]	-	611	577	711	1109	956	934	12.9997	11.808	12.4835	18.4028	18.6647	16.4347
ENSRNOG00000051671	2000.96	1971.03	2035.94	1585.92	1565.19	1598.86	2002.64	1583.32	0.339058	4.69939e-09	8.49661e-08	Herc1	8	72029489	72198358	+	15223	protein_coding	HECT and RLD domain containing E3 ubiquitin protein ligase family member 1 [Source:RGD Symbol;Acc:1306366]	HECT	1767	1804	2167	1802	1512	1718	7.58168	7.44518	7.67295	6.03039	5.95325	6.09643
ENSRNOG00000004373	6116.11	5604.98	5716.04	4822	4842.55	4283.79	5812.37	4649.45	0.322006	4.71679e-09	8.51688e-08	Ddx39a	19	24846938	24854953	+	2029	protein_coding	DEAD (Asp-Glu-Ala-Asp) box polypeptide 39A [Source:RGD Symbol;Acc:619920]	DEAD	5401	5130	6084	5479	4678	4603	173.869	158.845	161.626	137.566	138.191	122.549
ENSRNOG00000015812	150.61	121.277	125.896	56.3256	45.5477	50.2552	132.594	50.7095	1.38197	4.76705e-09	8.59634e-08	Tm4sf1	2	147382866	147392062	-	1950	protein_coding	transmembrane 4 L six family member 1 [Source:RGD Symbol;Acc:1309652]	-	133	111	134	64	44	54	4.45498	3.57625	3.70402	1.672	1.35245	1.49593
ENSRNOG00000010248	271.777	276.425	256.489	135.534	134.573	158.211	268.23	142.772	0.908355	4.79415e-09	8.62278e-08	Serpini1	2	174013288	174111752	+	3113	protein_coding	serpin peptidase inhibitor, clade I (neuroserpin), member 1 [Source:RGD Symbol;Acc:619896]	Serpin	240	253	273	154	130	170	5.03571	5.106	4.72702	2.52018	2.50303	2.95
ENSRNOG00000005736	3671.25	3676.56	3710.16	4358.2	4522.68	4385.23	3685.99	4422.04	-0.262317	4.79427e-09	8.62278e-08	Eif1ax	X	37579957	37595486	+	3247	protein_coding	eukaryotic translation initiation factor 1A, X-linked [Source:RGD Symbol;Acc:1560198]	-	3242	3365	3949	4952	4369	4712	65.2168	65.1091	65.5554	77.6943	80.6496	78.3927
ENSRNOG00000026293	1254.7	1261.94	1304.99	851.045	1010.33	925.068	1273.88	928.815	0.457684	4.81454e-09	8.64793e-08	Jun	5	114011189	114014277	-	3089	protein_coding	jun proto-oncogene [Source:RGD Symbol;Acc:2943]	Jun	1108	1155	1389	967	976	994	23.4288	23.4911	24.2375	15.9477	18.938	17.3828
ENSRNOG00000021255	141.55	147.499	177.569	73.9274	55.8995	61.4231	155.54	63.75	1.28531	4.84695e-09	8.69477e-08	Smox	3	124068865	124102240	+	2603	protein_coding	spermine oxidase [Source:RGD Symbol;Acc:1306049]	Amino_oxidase	125	135	189	84	54	66	3.13664	3.25836	3.91373	1.64398	1.24343	1.36969
ENSRNOG00000008374	515.243	485.109	499.825	736.634	687.357	763.135	500.059	729.042	-0.544805	5.02409e-09	9.00078e-08	Nipsnap1	14	85113578	85137454	+	1884	protein_coding	nipsnap homolog 1 (C. elegans) [Source:RGD Symbol;Acc:1310419]	-	455	444	532	837	664	820	15.7746	14.8061	15.2207	22.6326	21.1246	23.5118
ENSRNOG00000012216	635.278	539.739	510.159	349.395	361.276	353.648	561.725	354.773	0.661465	5.14715e-09	9.20925e-08	Tgfbi	17	8400146	8429338	-	2670	protein_coding	transforming growth factor, beta induced [Source:RGD Symbol;Acc:620017]	-	561	494	543	397	349	380	13.724	11.624	10.9621	7.57478	7.83459	7.6882
ENSRNOG00000003183	849.302	973.497	902.879	1247.08	1277.41	1194.03	908.559	1239.51	-0.447656	5.20775e-09	9.30555e-08	Fmod	13	50873605	50885563	+	3547	protein_coding	fibromodulin [Source:RGD Symbol;Acc:619769]	-	750	891	961	1417	1234	1283	13.8111	15.7818	14.6038	20.3516	20.8524	19.5397
ENSRNOG00000019018	372.56	369.295	373.929	243.784	186.332	212.189	371.928	214.102	0.793565	5.37726e-09	9.59597e-08	Plat	16	74098260	74122889	-	2542	protein_coding	plasminogen activator, tissue [Source:RGD Symbol;Acc:3342]	Trypsin	329	338	398	277	180	228	8.45375	8.35372	8.43939	5.5513	4.24423	4.8452
ENSRNOG00000009079	338.588	372.573	345.743	591.419	544.503	510.928	352.301	548.95	-0.640596	5.50443e-09	9.81016e-08	Prkar2b	6	51265515	51356383	-	3268	protein_coding	protein kinase, cAMP dependent regulatory, type II beta [Source:RGD Symbol;Acc:3394]	cNMP_binding	299	341	368	672	526	549	5.9761	6.55558	6.06973	10.4756	9.6473	9.07492
ENSRNOG00000009225	622.821	572.517	577.805	814.962	861.266	837.587	591.048	837.938	-0.503879	5.68397e-09	1.0117e-07	Copz2	10	84718824	84731880	+	914	protein_coding	coatomer protein complex, subunit zeta 2 [Source:RGD Symbol;Acc:1306948]	-	550	524	615	926	832	900	39.3048	36.0184	36.2687	51.6126	54.5606	53.1923
ENSRNOG00000001479	8402.43	8247.95	8466.95	7211.44	7013.32	7248.85	8372.44	7157.87	0.226051	5.69916e-09	1.01309e-07	Gtf2i	12	25411207	25488156	+	4695	protein_coding	general transcription factor II I [Source:RGD Symbol;Acc:727961]	-	7420	7549	9012	8194	6775	7789	103.228	101.017	103.464	88.9101	86.492	89.6187
ENSRNOG00000007793	734.929	734.22	672.696	478.768	457.548	516.512	713.948	484.276	0.558192	5.99988e-09	1.06517e-07	Pnrc1	5	48501472	48504511	-	1610	protein_coding	proline-rich nuclear receptor coactivator 1 [Source:RGD Symbol;Acc:628753]	-	649	672	716	544	442	555	26.3298	26.223	23.9713	17.2133	16.455	18.6217
ENSRNOG00000014629	44.1637	49.1665	53.5526	132.013	133.538	118.193	48.9609	127.915	-1.38137	6.49577e-09	1.15172e-07	Lmo1	1	173728184	173764250	-	1162	protein_coding	LIM domain only 1 [Source:RGD Symbol;Acc:621166]	LIM	39	45	57	150	129	127	2.19224	2.43302	2.64407	6.57621	6.65405	5.90405
ENSRNOG00000023262	418.989	423.924	411.51	635.424	576.593	690.544	418.141	634.187	-0.602262	6.50735e-09	1.15229e-07	Cenpm	7	123464490	123476238	-	1392	protein_coding	centromere protein M [Source:RGD Symbol;Acc:1307309]	-	370	388	438	722	557	742	17.3617	17.5118	16.9605	26.4234	23.9838	28.795
ENSRNOG00000009535	1902.44	1962.29	1767.24	2455.45	2380.9	2316.39	1877.32	2384.25	-0.34592	7.67951e-09	1.3581e-07	Stoml2	5	58472550	58476251	-	1294	protein_coding	stomatin (Epb7.2)-like 2 [Source:RGD Symbol;Acc:1308285]	-	1680	1796	1881	2790	2300	2489	84.8016	87.1989	78.3534	109.84	106.536	103.907
ENSRNOG00000019655	1672.56	1849.75	1711.81	1332.45	1348.83	1356.89	1744.71	1346.06	0.374204	7.85213e-09	1.38684e-07	Atp6v0b	5	136718352	136721379	-	1005	protein_coding	ATPase, H+ transporting, lysosomal V0 subunit B [Source:RGD Symbol;Acc:1308303]	-	1477	1693	1822	1514	1303	1458	95.9938	105.835	97.7205	76.7451	77.7107	78.3689
ENSRNOG00000018708	5236.23	4951.61	5110.05	6078.77	6254.53	5919.88	5099.3	6084.39	-0.254694	8.05186e-09	1.42029e-07	Ppp1ca	1	219439953	219443570	+	1491	protein_coding	protein phosphatase 1, catalytic subunit, alpha isozyme [Source:RGD Symbol;Acc:3375]	Metallophos	4624	4532	5439	6907	6042	6361	202.567	190.964	196.628	235.995	242.888	230.462
ENSRNOG00000021614	1737.11	1768.9	1827.37	1426.62	1359.19	1379.23	1777.79	1388.35	0.356797	8.51028e-09	1.49923e-07	Kmt2e	4	8187751	8255514	-	7386	protein_coding	lysine (K)-specific methyltransferase 2E [Source:RGD Symbol;Acc:1309641]	PHD	1534	1619	1945	1621	1313	1482	13.5658	13.7714	14.1943	11.1806	10.6551	10.8391
ENSRNOG00000000955	2242.16	2271.49	2227.6	1673.05	1748.41	1875.26	2247.08	1765.57	0.347986	8.53027e-09	1.50083e-07	Lnx2	12	9728486	9793428	+	4496	protein_coding	ligand of numb-protein X 2 [Source:RGD Symbol;Acc:1308222]	PDZ	1980	2079	2371	1901	1689	2015	28.7652	29.0514	28.4255	21.54	22.5167	24.2104
ENSRNOG00000029614	962.542	894.83	949.854	677.668	546.573	689.613	935.742	637.951	0.55077	8.55889e-09	1.50393e-07	Robo1	11	9642365	10143317	+	4935	protein_coding	roundabout, axon guidance receptor, homolog 1 (Drosophila) [Source:RGD Symbol;Acc:61941]	I-set	850	819	1011	770	528	741	11.2502	10.4264	11.0425	7.94867	6.41282	8.11117
ENSRNOG00000025602	15840	16400.8	16821.2	18485.4	19240.8	19487.9	16354	19071.3	-0.221549	9.04572e-09	1.58565e-07	Cdk4	7	70349863	70352418	+	912	protein_coding	cyclin-dependent kinase 4 [Source:RGD Symbol;Acc:621120]	Pkinase	13988	15011	17904	21004	18587	20940	1001.82	1034.08	1058.18	1173.27	1221.57	1240.32
ENSRNOG00000011921	576.393	582.35	592.837	831.683	781.558	867.368	583.86	826.87	-0.502295	9.047e-09	1.58565e-07	Dusp4	16	61078175	61091169	-	3976	protein_coding	dual specificity phosphatase 4 [Source:RGD Symbol;Acc:620625]	DSPc	509	533	631	945	755	932	8.36181	8.42209	8.55434	12.1081	11.3816	12.6626
ENSRNOG00000033790	19052.7	19577	19836.1	22077.9	22659	22324.5	19488.6	22353.8	-0.197734	9.46221e-09	1.65631e-07	Hnrnpu	13	96225912	96238572	-	3710	protein_coding	heterogeneous nuclear ribonucleoprotein U [Source:RGD Symbol;Acc:620372]	SPRY	16825	17918	21113	25086	21889	23988	296.217	303.427	306.746	344.468	353.634	349.279
ENSRNOG00000000826	806.271	848.941	941.399	538.614	597.297	640.289	865.537	592.066	0.549906	9.51489e-09	1.66341e-07	Flot1	20	3427880	3438396	-	2854	protein_coding	flotillin 1 [Source:RGD Symbol;Acc:70991]	-	712	777	1002	612	577	688	16.295	17.1043	18.9242	10.9242	12.1178	13.0223
ENSRNOG00000006048	1005.57	1006.27	1102.06	1402.86	1411.98	1330.83	1037.97	1381.89	-0.411442	9.55971e-09	1.66912e-07	Ezh2	4	77284404	77347011	-	2794	protein_coding	enhancer of zeste 2 polycomb repressive complex 2 subunit [Source:RGD Symbol;Acc:1595860]	SET	888	921	1173	1594	1364	1430	20.7594	20.7096	22.6295	29.0638	29.2611	27.6479
ENSRNOG00000022537	588.849	555.035	528.01	826.403	793.98	766.858	557.298	795.747	-0.51556	9.78278e-09	1.7059e-07	E2f8	1	104187100	104202591	-	2631	protein_coding	E2F transcription factor 8 [Source:RGD Symbol;Acc:1308091]	E2F_TDP	520	508	562	939	767	824	12.9096	12.1306	11.5138	18.1817	17.4734	16.9184
ENSRNOG00000002934	326.132	277.518	262.126	164.576	158.382	145.182	288.592	156.047	0.884809	9.85383e-09	1.71611e-07	Atp1b1	13	82737159	82758004	-	2664	protein_coding	ATPase, Na+/K+ transporting, beta 1 polypeptide [Source:RGD Symbol;Acc:2170]	-	288	254	279	187	153	156	7.06134	5.99016	5.64512	3.57601	3.44239	3.16332
ENSRNOG00000001111	774.563	799.775	730.007	1042.9	1049.67	1043.26	768.115	1045.28	-0.445535	9.95375e-09	1.73132e-07	Brca2	12	504007	544748	+	10344	protein_coding	breast cancer 2, early onset [Source:RGD Symbol;Acc:2219]	-	684	732	777	1185	1014	1121	4.31913	4.44592	4.04889	5.83607	5.87559	5.85423
ENSRNOG00000000648	2110.8	2187.36	2233.24	1698.57	1771.19	1730.08	2177.13	1733.28	0.329788	9.99215e-09	1.7358e-07	Jmjd1c	20	22751743	22882672	-	8363	protein_coding	jumonji domain containing 1C [Source:RGD Symbol;Acc:708458]	JmjC	1864	2002	2377	1930	1711	1859	14.5584	15.0398	15.3204	11.7567	12.2628	12.008
ENSRNOG00000015999	861.758	830.367	858.721	1098.35	1196.66	1145.63	850.282	1146.88	-0.430848	1.03755e-08	1.80012e-07	Cirbp	7	12401207	12405022	-	1407	protein_coding	cold inducible RNA binding protein [Source:RGD Symbol;Acc:620756]	RRM_1	761	760	914	1248	1156	1231	35.328	33.9358	35.0151	45.1868	49.2454	47.2625
ENSRNOG00000017172	507.316	489.48	458.486	679.428	687.357	796.638	485.094	721.141	-0.573536	1.05887e-08	1.8348e-07	Mvb12b	3	12780100	12944494	-	4454	protein_coding	multivesicular body subunit 12B [Source:RGD Symbol;Acc:1309709]	-	448	448	488	772	664	856	6.56987	6.31927	5.90572	8.82994	8.93553	10.3819
ENSRNOG00000020309	13.5888	28.4073	17.8509	66.0066	62.1106	183.339	19.949	103.819	-2.38143	1.08229e-08	1.87302e-07	Gfra3	18	27491845	27520295	-	2222	protein_coding	GDNF family receptor alpha 3 [Source:RGD Symbol;Acc:620502]	-	12	26	19	75	60	197	0.352749	0.735137	0.460907	1.71952	1.61849	4.78933
ENSRNOG00000037580	3071.08	2743.49	2770.64	2329.59	2282.56	2115.37	2861.74	2242.51	0.351279	1.08421e-08	1.87397e-07	Psmd8	1	88116812	88123643	-	1519	protein_coding	proteasome (prosome, macropain) 26S subunit, non-ATPase, 8 [Source:RGD Symbol;Acc:1309842]	-	2712	2511	2949	2647	2205	2273	116.617	103.855	104.646	88.7742	87.0068	80.834
ENSRNOG00000060449	13805.1	12834.6	13481.2	15910.2	15204.7	15952.3	13373.6	15689.1	-0.230472	1.10351e-08	1.90494e-07	AC115322.4	3	175629374	175630048	+	246	protein_coding	-	-	12191	11747	14349	18078	14688	17141	3236.93	3000.07	3144.05	3743.74	3578.74	3764.03
ENSRNOG00000018557	345.383	325.591	386.143	207.701	211.176	201.952	352.372	206.943	0.769926	1.1081e-08	1.91047e-07	Cdh22	3	161575631	161917285	-	2439	protein_coding	cadherin 22 [Source:RGD Symbol;Acc:2321]	Cadherin	305	298	411	236	204	217	8.16802	7.67615	9.08309	4.92936	5.01326	4.80618
ENSRNOG00000054080	540.156	537.554	510.159	749.835	720.482	828.281	529.29	766.199	-0.535069	1.11668e-08	1.92285e-07	Cgnl1	8	78126675	78233430	-	6670	protein_coding	cingulin-like 1 [Source:RGD Symbol;Acc:1304623]	Myosin_tail_1	477	492	543	852	696	890	4.67112	4.63424	4.38811	6.50736	6.2544	7.20803
ENSRNOG00000021682	1615.94	1686.96	1743.75	2020.68	2275.32	2217.74	1682.21	2171.25	-0.366836	1.13096e-08	1.94499e-07	Dcakd	10	91095545	91122018	-	1892	protein_coding	dephospho-CoA kinase domain containing [Source:RGD Symbol;Acc:1359211]	-	1427	1544	1856	2296	2198	2383	49.2642	51.2702	52.8762	61.8218	69.632	68.0386
ENSRNOG00000004589	18.1184	13.1111	15.0323	62.4863	69.3568	66.0763	15.4206	65.9731	-2.09884	1.18528e-08	2.03587e-07	Galnt16	6	104068547	104250174	+	3870	protein_coding	polypeptide N-acetylgalactosaminyltransferase 16 [Source:RGD Symbol;Acc:1310202]	Glycos_transf_2	16	12	16	71	67	71	0.270046	0.194809	0.22285	0.934627	1.03769	0.99106
ENSRNOG00000059381	549.215	439.221	515.796	331.793	309.518	238.247	501.411	293.186	0.774104	1.18771e-08	2.03749e-07	Mrps6	11	32211115	32263899	+	699	protein_coding	Protein LOC100360017; RCG58764 [Source:UniProtKB/TrEMBL;Acc:F1M6D0]	-	485	402	549	377	299	256	45.3204	36.1317	42.3349	27.4761	25.6387	19.784
ENSRNOG00000015835	254.791	218.518	168.174	420.682	378.874	360.162	213.827	386.573	-0.860054	1.19033e-08	2.03943e-07	Cacna2d2	8	116154736	116284985	+	4741	protein_coding	calcium channel, voltage-dependent, alpha 2/delta subunit 2 [Source:RGD Symbol;Acc:631360]	VWA	225	200	179	478	366	387	3.09986	2.65032	2.0351	5.13628	4.62715	4.40954
ENSRNOG00000008332	1478.92	1482.64	1553.03	2025.96	1926.46	1841.76	1504.86	1931.4	-0.359656	1.21188e-08	2.07378e-07	Smo	4	57019941	57042770	+	3373	protein_coding	smoothened, frizzled class receptor [Source:RGD Symbol;Acc:3726]	Fz	1306	1357	1653	2302	1861	1979	25.2904	25.2757	26.4156	34.768	33.0699	31.6943
ENSRNOG00000053787	371.428	406.443	391.78	541.254	599.367	725.909	389.884	622.177	-0.673746	1.22229e-08	2.08899e-07	Mdfic	4	42202838	42282496	+	3401	protein_coding	MyoD family inhibitor domain containing (Predicted), isoform CRA_a; Protein Mdfic [Source:UniProtKB/TrEMBL;Acc:D3ZVM7]	-	328	372	417	615	579	780	6.29936	6.87188	6.60896	9.21211	10.2041	12.3891
ENSRNOG00000056118	2829.87	2617.84	2837.35	2279.43	2218.38	2098.62	2761.69	2198.81	0.32898	1.23318e-08	2.10498e-07	Cic	1	82151669	82163005	+	5429	protein_coding	capicua transcriptional repressor [Source:RGD Symbol;Acc:1310706]	HMG_box	2499	2396	3020	2590	2143	2255	30.066	27.7272	29.9841	24.3036	23.6594	22.4377
ENSRNOG00000005258	3109.58	2996.97	3199.06	2572.5	2524.79	2499.73	3101.87	2532.34	0.292946	1.25096e-08	2.13268e-07	Myef2	3	117354382	117389561	-	2088	protein_coding	myelin expression factor 2 [Source:RGD Symbol;Acc:1306547]	RRM_1	2746	2743	3405	2923	2439	2686	85.9011	82.5343	87.9003	71.3163	70.0138	69.4909
ENSRNOG00000001383	417.857	366.017	388.022	247.305	232.915	231.732	390.632	237.317	0.717884	1.25375e-08	2.1348e-07	Slc8b1	12	41566981	41590244	-	2665	protein_coding	solute carrier family 8 (sodium/lithium/calcium exchanger), member B1 [Source:RGD Symbol;Acc:1565818]	Na_Ca_ex	369	335	413	281	225	249	9.04395	7.89744	8.35327	5.37155	5.06043	5.04725
ENSRNOG00000010076	753.048	661.016	625.72	966.337	997.91	925.999	679.928	963.415	-0.504425	1.26246e-08	2.14696e-07	Pkp1	13	52705174	52752997	-	4605	protein_coding	plakophilin 1 [Source:RGD Symbol;Acc:1307472]	Arm	665	605	666	1098	964	995	9.43237	8.25401	7.79558	12.1468	12.5473	11.672
ENSRNOG00000019492	557.142	520.072	466.941	327.393	343.678	313.63	514.719	328.234	0.647956	1.32706e-08	2.25404e-07	Pomgnt2	8	130615711	130617833	-	2123	protein_coding	protein O-linked mannose N-acetylglucosaminyltransferase 2 (beta 1,4-) [Source:RGD Symbol;Acc:1304827]	-	492	476	497	372	332	337	15.1371	14.0863	12.6186	8.92655	9.37325	8.57496
ENSRNOG00000012258	2307.84	2460.51	2387.32	1830.58	1989.61	1865.96	2385.22	1895.38	0.332449	1.34288e-08	2.27808e-07	Rras2	1	178940516	179010257	-	2271	protein_coding	related RAS viral (r-ras) oncogene homolog 2 [Source:RGD Symbol;Acc:1310793]	Ras	2038	2252	2541	2080	1922	2005	58.616	62.3003	60.3102	46.6592	50.7269	47.6924
ENSRNOG00000022039	568.466	525.535	586.26	397.8	332.291	357.37	560.087	362.487	0.626436	1.35e-08	2.28735e-07	Zbtb40	5	155346965	155381732	-	4013	protein_coding	zinc finger and BTB domain containing 40 [Source:RGD Symbol;Acc:1309866]	BTB	502	481	624	452	321	384	8.17078	7.53035	8.38145	5.73799	4.79444	5.16909
ENSRNOG00000042944	994.249	980.052	917.911	1284.93	1406.8	1224.74	964.071	1305.49	-0.437558	1.35759e-08	2.29737e-07	Cenpw	1	29915443	29920598	+	1601	protein_coding	centromere protein W [Source:RGD Symbol;Acc:1593465]	-	878	897	977	1460	1359	1316	35.8205	35.1998	32.8933	46.4571	50.878	44.4035
ENSRNOG00000014251	1775.61	1659.64	1601.88	2076.13	2200.78	2691.45	1679.04	2322.79	-0.468753	1.3658e-08	2.30843e-07	Capn5	1	163073124	163129641	-	4463	protein_coding	calpain 5 [Source:RGD Symbol;Acc:620084]	Peptidase_C2	1568	1519	1705	2359	2126	2892	22.9482	21.3831	20.5921	26.9272	28.5521	35.0045
ENSRNOG00000016486	4583.97	4575.76	4760.55	5489.11	5665.52	5401.51	4640.09	5518.71	-0.249658	1.38293e-08	2.3345e-07	Nop58	9	66495832	66519788	+	2003	protein_coding	NOP58 ribonucleoprotein [Source:RGD Symbol;Acc:620484]	-	4048	4188	5067	6237	5473	5804	132.004	131.36	136.356	158.63	163.775	156.53
ENSRNOG00000024549	604.703	597.646	618.204	880.088	847.809	816.182	606.851	848.026	-0.482556	1.38723e-08	2.33888e-07	Mum1	7	12331416	12346475	-	2421	protein_coding	melanoma associated antigen (mutated) 1 [Source:RGD Symbol;Acc:1308340]	-	534	547	658	1000	819	877	14.4071	14.1949	14.6499	21.0424	20.2764	19.5685
ENSRNOG00000021259	1604.61	1607.2	1582.15	1174.92	1285.69	1245.21	1597.99	1235.27	0.372088	1.41295e-08	2.37933e-07	Prnp	3	124515978	124531316	+	2142	protein_coding	prion protein [Source:RGD Symbol;Acc:3410]	-	1417	1471	1684	1335	1242	1338	43.2095	43.1452	42.3766	31.7506	34.754	33.7434
ENSRNOG00000025040	1699.74	1691.33	1613.16	2116.61	2141.78	2040.92	1668.07	2099.77	-0.332549	1.44338e-08	2.4276e-07	Gng10	5	76182121	76189013	+	1072	protein_coding	guanine nucleotide binding protein (G protein), gamma 10 [Source:RGD Symbol;Acc:621514]	-	1501	1548	1717	2405	2069	2193	91.4566	90.7225	86.3334	114.291	115.683	110.509
ENSRNOG00000053210	6488.67	6558.81	6732.6	5723.21	5606.51	5440.59	6593.36	5590.11	0.238299	1.57012e-08	2.63754e-07	Zc3h11a	13	50196042	50234862	+	2691	protein_coding	Putative uncharacterized protein [Source:UniProtKB/TrEMBL;Acc:Q0ZFS5]	-	5730	6003	7166	6503	5416	5846	139.082	140.15	143.538	123.109	120.633	117.354
ENSRNOG00000015346	1860.54	1757.98	1896.89	2413.2	2476.14	2185.17	1838.47	2358.17	-0.358486	1.62324e-08	2.72343e-07	Obsl1	9	82680384	82699551	-	5418	protein_coding	obscurin-like 1 [Source:RGD Symbol;Acc:1306073]	I-set	1643	1609	2019	2742	2392	2348	19.8074	18.6576	20.0863	25.7822	26.4621	23.4105
ENSRNOG00000011478	150.61	135.481	109.924	62.4863	36.2312	44.6713	132.005	47.7962	1.45533	1.64273e-08	2.75278e-07	Ackr4	8	112644222	112648880	-	2016	protein_coding	atypical chemokine receptor 4 [Source:RGD Symbol;Acc:1596453]	7tm_1	133	124	117	71	35	48	4.30913	3.86429	3.12823	1.79415	1.04059	1.28618
ENSRNOG00000027175	1186.76	1058.72	1070.11	846.645	805.367	751.036	1105.2	801.016	0.463396	1.6741e-08	2.80193e-07	Cnpy4	12	19328957	19335119	+	1513	protein_coding	canopy FGF signaling regulator 4 [Source:RGD Symbol;Acc:1307636]	-	1048	969	1139	962	778	807	45.243	40.2368	40.5778	32.3912	30.8207	28.8129
ENSRNOG00000014525	11856.3	11825.1	12213.8	14372.7	14810.3	13357.7	11965	14180.2	-0.244851	1.70347e-08	2.84761e-07	Hspd1	9	61680530	61690956	-	2227	protein_coding	heat shock protein 1 (chaperonin) [Source:RGD Symbol;Acc:621314]	-	10470	10823	13000	16331	14307	14353	307.083	305.328	314.649	373.58	385.062	348.157
ENSRNOG00000025394	2553.57	2681.21	2921.91	1963.48	2009.28	2275.44	2718.9	2082.73	0.385233	1.71247e-08	2.85879e-07	Tanc1	3	45683993	45917745	+	7459	protein_coding	tetratricopeptide repeat, ankyrin repeat and coiled-coil containing 1 [Source:RGD Symbol;Acc:1302949]	-	2255	2454	3110	2231	1941	2445	19.7467	20.6696	22.4742	15.2374	15.5972	17.7072
ENSRNOG00000026605	32.8397	29.4999	31.0042	76.5677	85.9196	210.327	31.1146	124.272	-1.99886	1.71431e-08	2.85879e-07	Ifi27l2b	6	127336305	127337791	-	451	protein_coding	interferon, alpha-inducible protein 27 like 2B [Source:RGD Symbol;Acc:1559721]	-	29	27	33	87	83	226	4.20001	3.7612	3.94404	9.82728	11.0307	27.0698
ENSRNOG00000028036	979.528	952.737	912.274	700.55	704.955	665.416	948.18	690.307	0.457333	1.74797e-08	2.91137e-07	Adamts7	8	97535777	97575655	+	6115	protein_coding	ADAM metallopeptidase with thrombospondin type 1 motif, 7 [Source:RGD Symbol;Acc:1306713]	TSP_1	865	872	971	796	681	715	9.2395	8.95899	8.55907	6.63143	6.67502	6.31629
ENSRNOG00000010584	2465.24	2574.14	2634.41	1964.36	2160.41	1815.7	2557.93	1980.16	0.370488	1.7564e-08	2.92016e-07	Tmem123	8	5967463	5997383	+	2723	protein_coding	transmembrane protein 123 [Source:RGD Symbol;Acc:1305625]	-	2177	2356	2804	2232	2087	1951	52.2203	54.3584	55.5052	41.7578	45.9385	38.7045
ENSRNOG00000008659	1057.66	1082.76	1100.18	802.64	839.528	723.117	1080.2	788.428	0.455327	1.7575e-08	2.92016e-07	Arhgap21	17	87725867	87826421	-	6958	protein_coding	Rho GTPase activating protein 21 [Source:RGD Symbol;Acc:1311028]	RhoGAP	934	991	1171	912	811	777	8.76781	8.94805	9.07144	6.6773	6.98616	6.03238
ENSRNOG00000009808	1260.36	1290.35	1295.6	941.694	889.216	1031.16	1282.1	954.024	0.425872	1.78419e-08	2.96084e-07	Ift80	2	165505810	165600748	-	3950	protein_coding	intraflagellar transport 80 [Source:RGD Symbol;Acc:1312006]	-	1113	1181	1379	1070	859	1108	18.4046	18.7842	18.8179	13.7999	13.0346	15.1529
ENSRNOG00000013196	1225.26	1193.11	1127.42	924.973	871.618	791.054	1181.93	862.548	0.453392	1.78629e-08	2.96084e-07	Dok5	3	168345152	168482441	+	1583	protein_coding	docking protein 5 [Source:RGD Symbol;Acc:1562846]	-	1082	1092	1200	1051	842	850	44.6453	43.3392	40.8605	33.823	31.8811	29.0062
ENSRNOG00000026592	341.986	346.351	337.288	196.26	218.422	196.368	341.875	203.683	0.748514	1.81471e-08	3.00433e-07	Rhbdl2	5	141491223	141507892	+	973	protein_coding	rhomboid, veinlet-like 2 (Drosophila) [Source:RGD Symbol;Acc:1308295]	Rhomboid	302	317	359	223	211	211	20.2732	20.4685	19.8877	11.6757	12.9979	11.7145
ENSRNOG00000018569	3571.6	3670.01	3756.2	2963.26	3073.44	3068.36	3665.93	3035.02	0.273084	1.86608e-08	3.08201e-07	Ahcyl1	2	210438893	210473761	-	3556	protein_coding	adenosylhomocysteinase-like 1 [Source:RGD Symbol;Acc:1309768]	-	3154	3359	3998	3367	2969	3297	57.9334	59.3454	60.6017	48.2361	50.0438	50.0852
ENSRNOG00000005877	2877.43	2934.69	2983.91	3518.59	3581.71	3501.11	2932.01	3533.81	-0.268856	1.86612e-08	3.08201e-07	Lrpprc	6	7984019	8066868	-	4328	protein_coding	leucine-rich pentatricopeptide repeat containing [Source:RGD Symbol;Acc:1306575]	-	2541	2686	3176	3998	3460	3762	38.3483	38.9904	39.5546	47.0594	47.9172	46.9552
ENSRNOG00000018395	1595.56	1765.62	1801.06	1249.73	1333.31	1358.75	1720.75	1313.93	0.39039	1.87223e-08	3.08532e-07	Usp40	9	95072112	95143142	-	6314	protein_coding	ubiquitin specific peptidase 40 [Source:RGD Symbol;Acc:1309613]	UCH	1409	1616	1917	1420	1288	1460	14.5759	16.0796	16.3652	11.4571	12.2268	12.4911
ENSRNOG00000042962	377.09	420.647	395.538	213.861	256.724	252.207	397.758	240.931	0.72538	1.87261e-08	3.08532e-07	Pdss2	20	47966583	48192743	+	2072	protein_coding	prenyl (decaprenyl) diphosphate synthase, subunit 2 [Source:RGD Symbol;Acc:1359372]	-	333	385	421	243	248	271	10.4974	11.6737	10.9521	5.97458	7.17405	7.06532
ENSRNOG00000003794	639.807	610.757	560.893	828.163	921.307	829.211	603.819	859.56	-0.510265	1.88236e-08	3.09767e-07	Nmral1	10	11046024	11055158	+	1217	protein_coding	NmrA-like family domain containing 1 [Source:RGD Symbol;Acc:1311451]	NmrA	565	559	597	941	890	891	30.324	28.8576	26.4416	39.3903	43.833	39.5494
ENSRNOG00000011153	1460.8	1515.42	1510.75	1890.43	1831.23	2101.41	1495.66	1941.02	-0.376158	1.89309e-08	3.1116e-07	Il17ra	4	152995865	153018394	+	3845	protein_coding	interleukin 17 receptor A [Source:RGD Symbol;Acc:1306559]	-	1290	1387	1608	2148	1769	2258	21.914	22.6631	22.542	28.4596	27.5762	31.7234
ENSRNOG00000002053	594.511	517.887	571.228	405.721	329.186	338.757	561.209	357.888	0.64703	1.92053e-08	3.15293e-07	Fras1	14	14439082	14689554	-	11571	protein_coding	Fraser extracellular matrix complex subunit 1 [Source:RGD Symbol;Acc:1306516]	-	525	474	608	461	318	364	2.96358	2.57363	2.83228	2.02965	1.64725	1.69935
ENSRNOG00000003931	567.334	597.646	653.906	385.479	370.593	438.337	606.295	398.136	0.607444	1.9339e-08	3.16829e-07	Arsg	10	97771264	97863311	+	6900	protein_coding	arylsulfatase G [Source:RGD Symbol;Acc:1306571]	Sulfatase	501	547	696	438	358	471	4.74261	4.98055	5.43705	3.23382	3.10983	3.68743
ENSRNOG00000061572	1805.05	1739.4	1749.39	2194.06	2138.67	2326.63	1764.61	2219.79	-0.331589	1.9345e-08	3.16829e-07	Smarcd1	7	141355994	141366732	+	3266	protein_coding	SWI/SNF related, matrix associated, actin dependent regulator of chromatin, subfamily d, member 1 [Source:RGD Symbol;Acc:1305406]	-	1594	1592	1862	2493	2066	2500	31.8787	30.6243	30.7303	38.8863	37.9155	41.3501
ENSRNOG00000020730	3978.13	4124.52	4007.99	3067.99	3065.16	3526.24	4036.88	3219.79	0.32609	1.96698e-08	3.21766e-07	LOC498369	10	89459650	89484080	+	4461	protein_coding	similar to neighbor of Brca1 gene 1 [Source:RGD Symbol;Acc:1593179]	-	3513	3775	4266	3486	2961	3789	51.4369	53.1647	51.5457	39.8094	39.784	45.8823
ENSRNOG00000005437	1073.52	1090.4	978.04	776.238	790.874	679.376	1047.32	748.829	0.483458	1.98762e-08	3.24755e-07	Hrsp12	7	73256508	73270308	-	889	protein_coding	heat-responsive protein 12 [Source:RGD Symbol;Acc:70940]	Ribonuc_L-PSP	948	998	1041	882	764	730	69.6523	70.529	63.1179	50.5426	51.5103	44.3582
ENSRNOG00000026474	6146.68	6279.11	6307.94	7294.17	7346.64	7191.15	6244.57	7277.32	-0.220603	2.01117e-08	3.28213e-07	Cad	6	26657780	26680284	-	6675	protein_coding	carbamoyl-phosphate synthetase 2, aspartate transcarbamylase, and dihydroorotase [Source:RGD Symbol;Acc:1588606]	CPSase_L_D2	5428	5747	6714	8288	7097	7727	53.115	54.0915	54.2168	63.2542	63.7273	62.5334
ENSRNOG00000011598	127.961	130.018	138.109	50.165	46.5829	63.2844	132.03	53.3441	1.30636	2.01636e-08	3.2867e-07	Slc15a1	15	106800081	106844426	-	3026	protein_coding	solute carrier family 15 (oligopeptide transporter), member 1 [Source:RGD Symbol;Acc:621736]	-	113	119	147	57	45	68	2.43915	2.47068	2.6185	0.959614	0.891345	1.21393
ENSRNOG00000005479	127.961	125.648	120.259	47.5248	55.8995	46.5326	124.623	49.9856	1.32036	2.10993e-08	3.43514e-07	Slc1a2	3	92640752	92665644	+	882	protein_coding	solute carrier family 1 (glial high affinity glutamate transporter), member 2 [Source:MGI Symbol;Acc:MGI:101931]	SDF	113	115	128	54	54	50	8.36833	8.19159	7.82249	3.119	3.66967	3.06234
ENSRNOG00000011652	902.525	914.497	1005.29	666.227	688.392	689.613	940.769	681.411	0.466903	2.11908e-08	3.44594e-07	Sppl2a	3	119361655	119405453	-	5289	protein_coding	signal peptide peptidase-like 2A [Source:RGD Symbol;Acc:1563001]	-	797	837	1070	757	665	741	9.84269	9.94239	10.9047	7.29144	7.53616	7.56828
ENSRNOG00000018745	988.587	927.608	980.859	706.711	708.06	714.741	965.685	709.837	0.444232	2.14552e-08	3.48483e-07	Sgsm3	7	122203532	122232991	+	2836	protein_coding	small G protein signaling modulator 3 [Source:RGD Symbol;Acc:735113]	TBC	873	849	1044	803	684	768	20.1065	18.8079	19.8426	14.4245	14.4561	14.6288
ENSRNOG00000007948	2576.22	2516.23	2586.5	2109.57	1977.19	2112.58	2559.65	2066.45	0.308332	2.15008e-08	3.4881e-07	Nf2	14	84996905	85088523	-	4486	protein_coding	neurofibromin 2 (merlin) [Source:RGD Symbol;Acc:3169]	Band_41	2275	2303	2753	2397	1910	2270	33.1246	32.2533	33.0789	27.2207	25.5197	27.335
ENSRNOG00000028353	15.8536	25.1295	36.6413	96.8097	92.1307	83.7587	25.8748	90.8997	-1.79641	2.17309e-08	3.52127e-07	Sox13	13	50434702	50479657	+	4105	protein_coding	SRY (sex determining region Y)-box 13 [Source:RGD Symbol;Acc:1309674]	HMG_box	14	23	39	110	89	90	0.222763	0.352009	0.5121	1.36512	1.29951	1.18435
ENSRNOG00000007884	1169.77	1384.31	1283.38	1707.37	1760.83	1619.34	1279.16	1695.85	-0.406167	2.18974e-08	3.54408e-07	Bcap29	6	50883787	50923510	-	1716	protein_coding	B-cell receptor-associated protein 29 [Source:RGD Symbol;Acc:1359431]	-	1033	1267	1366	1940	1701	1740	39.3199	46.3872	42.9079	57.5937	59.4141	54.7752
ENSRNOG00000008456	1078.05	1029.22	1014.68	1365.02	1316.74	1408.08	1040.65	1363.28	-0.390639	2.19936e-08	3.55546e-07	Thoc5	14	85142279	85171726	+	2197	protein_coding	THO complex 5 [Source:RGD Symbol;Acc:1304991]	-	952	942	1080	1551	1272	1513	28.3032	26.9377	26.497	35.9644	34.7024	37.2016
ENSRNOG00000015679	309.146	348.536	338.227	518.372	489.638	518.373	331.97	508.794	-0.615736	2.21774e-08	3.58096e-07	Dok4	19	10563423	10574093	+	1522	protein_coding	docking protein 4 [Source:RGD Symbol;Acc:1310084]	-	273	319	360	589	473	557	11.7159	13.1679	12.7494	19.7148	18.6272	19.7694
ENSRNOG00000007462	968.204	889.367	901.939	1251.49	1245.32	1178.21	919.837	1225	-0.413914	2.24859e-08	3.62651e-07	2008-09-01	10	38877422	38906482	+	5327	protein_coding	septin 8 [Source:RGD Symbol;Acc:1308449]	GTP_CDC	855	814	960	1422	1203	1266	10.4836	9.60021	9.71387	13.599	13.5358	12.8382
ENSRNOG00000014584	2023.6	1992.88	1909.1	2363.92	2468.89	2627.23	1975.2	2486.68	-0.332655	2.27913e-08	3.67146e-07	Odf2	3	8450275	8496008	+	4828	protein_coding	outer dense fiber of sperm tails 2 [Source:RGD Symbol;Acc:3229]	-	1787	1824	2032	2686	2385	2823	24.1761	23.7354	22.6861	28.3419	29.609	31.5861
ENSRNOG00000046202	729.267	686.146	611.627	471.727	448.231	450.436	675.68	456.798	0.562476	2.29125e-08	3.68666e-07	Metrnl	10	110893232	110907243	+	1374	protein_coding	meteorin, glial cell differentiation regulator-like [Source:RGD Symbol;Acc:1359271]	-	644	628	651	536	433	484	30.6146	28.7152	25.5386	19.8732	18.8888	19.0288
ENSRNOG00000005930	66.8117	89.5923	95.831	154.015	187.367	317.352	84.0783	219.578	-1.38141	2.3248e-08	3.73627e-07	Nnmt	8	52925175	52937972	-	1073	protein_coding	nicotinamide N-methyltransferase [Source:RGD Symbol;Acc:1309606]	NNMT_PNMT_TEMT	59	82	102	175	181	341	3.59154	4.80124	5.12394	8.30862	10.1107	17.1675
ENSRNOG00000015257	291.027	307.017	285.614	426.843	460.653	586.311	294.553	491.269	-0.738482	2.33369e-08	3.74616e-07	Coro2b	8	67376294	67492037	-	1671	protein_coding	coronin, actin binding protein, 2B [Source:RGD Symbol;Acc:1561953]	-	257	281	304	485	445	630	10.0458	10.565	9.8062	14.7862	15.9619	20.3665
ENSRNOG00000011762	414.459	383.499	446.272	241.144	262.935	266.167	414.743	256.748	0.694064	2.3557e-08	3.7771e-07	Elf1	15	61826711	61868343	+	3493	protein_coding	E74-like factor 1 [Source:RGD Symbol;Acc:620697]	Ets	366	351	475	274	254	286	6.84402	6.31317	7.32991	3.99616	4.3585	4.42303
ENSRNOG00000053468	27459.6	25018.1	23360.2	31758.9	31082.2	29532.4	25279.3	30791.1	-0.284715	2.45859e-08	3.93746e-07	Tuba1b	7	140614752	140617721	-	1608	protein_coding	tubulin, alpha 1B [Source:RGD Symbol;Acc:1565476]	Tubulin	24249	22898	24864	36086	30026	31733	985.001	894.645	833.467	1143.26	1119.22	1066.05
ENSRNOG00000028255	1823.17	1836.64	1901.59	2248.63	2355.03	2803.12	1853.8	2468.93	-0.413113	2.51178e-08	4.01797e-07	Usp36	10	107292828	107324355	-	4759	protein_coding	ubiquitin specific peptidase 36 [Source:RGD Symbol;Acc:1309937]	UCH	1610	1681	2024	2555	2275	3012	22.0973	22.1917	22.9244	27.3505	28.6529	34.1894
ENSRNOG00000015948	351.045	447.961	498.885	930.253	1030	1466.71	432.63	1142.32	-1.40003	2.52384e-08	4.03257e-07	Slc1a5	1	78710539	78724794	+	2753	protein_coding	solute carrier family 1 (neutral amino acid transporter), member 5 [Source:RGD Symbol;Acc:708512]	SDF	310	410	531	1057	995	1576	7.35503	9.35657	10.3966	19.5596	21.663	30.9245
ENSRNOG00000002724	767.769	729.849	744.1	975.138	1021.72	1037.68	747.239	1011.51	-0.436779	2.56238e-08	4.08499e-07	Prpsap2	10	48008802	48044344	-	1836	protein_coding	phosphoribosyl pyrophosphate synthetase-associated protein 2 [Source:RGD Symbol;Acc:620207]	-	678	668	792	1108	987	1115	24.1205	22.8582	23.2518	30.7438	32.2216	32.8061
ENSRNOG00000053285	1370.21	1322.03	1366.06	1058.75	1060.02	960.433	1352.77	1026.4	0.398637	2.5626e-08	4.08499e-07	Mllt6	10	85608544	85625854	+	4501	protein_coding	myeloid/lymphoid or mixed-lineage leukemia (trithorax homolog, Drosophila); translocated to, 6 [Source:MGI Symbol;Acc:MGI:1935145]	-	1210	1210	1454	1203	1024	1032	17.5592	16.8894	17.4124	13.6159	13.6362	12.3858
ENSRNOG00000001204	3902.26	4112.5	4215.63	3392.74	3347.76	3408.98	4076.8	3383.16	0.26945	2.66904e-08	4.24974e-07	Ankrd13a	12	47558590	47588335	-	3639	protein_coding	ankyrin repeat domain 13a [Source:RGD Symbol;Acc:1308577]	-	3446	3764	4487	3855	3234	3663	61.8532	64.984	66.4626	53.9676	53.2672	54.376
ENSRNOG00000010252	3385.88	3546.54	3619.03	2740.59	2771.17	3026.48	3517.15	2846.08	0.305744	2.69256e-08	4.28223e-07	Hexa	8	64325435	64350773	+	1788	protein_coding	hexosaminidase A [Source:RGD Symbol;Acc:2792]	Glyco_hydro_20	2990	3246	3852	3114	2677	3252	109.228	114.056	116.124	88.7242	89.7394	98.2506
ENSRNOG00000034198	1552.52	1637.79	1635.7	2008.36	2020.66	2018.58	1608.67	2015.87	-0.325024	2.72952e-08	4.33599e-07	Wbp5	X	106791333	106794657	+	1013	protein_coding	WW domain binding protein 5 [Source:RGD Symbol;Acc:1592975]	-	1371	1499	1741	2282	1952	2169	88.4009	92.9675	92.6388	114.762	115.498	115.665
ENSRNOG00000002061	1199.21	1252.11	1240.17	947.855	954.432	897.149	1230.5	933.145	0.399509	2.75195e-08	4.36658e-07	Ptpn13	14	7688551	7863664	-	8390	protein_coding	protein tyrosine phosphatase, non-receptor type 13 [Source:RGD Symbol;Acc:1563360]	Y_phosphatase	1059	1146	1320	1077	922	964	8.24447	8.58147	8.48038	6.5395	6.58675	6.2068
ENSRNOG00000059579	399.738	451.239	447.211	622.222	632.493	935.306	432.73	730.007	-0.754117	2.75646e-08	4.36868e-07	Gpt2	19	22590881	22632071	-	3327	protein_coding	alanine aminotransferase 2 [Source:RefSeq peptide;Acc:NP_001012057]	Aminotran_1_2	353	413	476	707	611	1005	6.93028	7.79895	7.71183	10.8257	11.0075	16.318
ENSRNOG00000020793	2346.34	2339.23	2216.33	2879.65	2747.36	2847.8	2300.63	2824.93	-0.297149	2.80871e-08	4.44636e-07	Ruvbl2	1	101413766	101426852	-	1710	protein_coding	RuvB-like AAA ATPase 2 [Source:RGD Symbol;Acc:1306509]	-	2072	2141	2359	3272	2654	3060	79.1448	78.661	74.3593	97.4783	93.0266	96.6669
ENSRNOG00000013136	3873.95	3791.28	3936.59	3277.45	3247.35	3152.12	3867.27	3225.64	0.261931	2.84363e-08	4.49646e-07	Oxsr1	8	127920349	128009951	-	4525	protein_coding	oxidative-stress responsive 1 [Source:RGD Symbol;Acc:1310466]	Pkinase	3421	3470	4190	3724	3137	3387	49.3814	48.1781	49.9113	41.9258	41.5526	40.4342
ENSRNOG00000050630	6669.85	6674.62	6726.02	8097.69	8459.46	7509.43	6690.17	8022.19	-0.261717	2.89395e-08	4.57078e-07	RGD1565368	8	45561390	45562574	+	1185	protein_coding	similar to glyceraldehyde-3-phosphate dehydrogenase [Source:RGD Symbol;Acc:1565368]	-	5890	6109	7159	9201	8172	8069	324.658	323.885	325.64	395.556	413.345	367.836
ENSRNOG00000007864	454.093	370.388	382.385	597.58	678.04	578.866	402.289	618.162	-0.620269	2.93013e-08	4.6226e-07	Vrk2	14	110739226	110883803	-	2266	protein_coding	vaccinia related kinase 2 [Source:RGD Symbol;Acc:1311585]	Pkinase	401	339	407	679	655	622	11.5588	9.39894	9.6814	15.2651	17.3254	14.828
ENSRNOG00000012843	163.066	127.833	139.049	299.23	247.407	256.86	143.316	267.832	-0.905155	2.94013e-08	4.63307e-07	Aspg	6	136682126	136701628	+	2632	protein_coding	asparaginase [Source:RGD Symbol;Acc:708388]	-	144	117	148	340	239	276	3.5736	2.79279	3.03095	6.58088	5.4427	5.66468
ENSRNOG00000012799	2063.24	2142.57	2168.41	1726.73	1730.81	1624.92	2124.74	1694.16	0.327251	2.9989e-08	4.72026e-07	Prkaa1	2	54857688	54893404	+	4674	protein_coding	protein kinase, AMP-activated, alpha 1 catalytic subunit [Source:RGD Symbol;Acc:3387]	Pkinase	1822	1961	2308	1962	1672	1746	25.4618	26.3589	26.6165	21.3846	21.4412	20.1794
ENSRNOG00000004111	1863.93	1981.96	1930.71	2357.76	2341.57	2611.41	1925.53	2436.91	-0.339824	3.0393e-08	4.77838e-07	Soat1	13	74035080	74077783	-	1952	protein_coding	sterol O-acyltransferase 1 [Source:RGD Symbol;Acc:621641]	MBOAT	1646	1814	2055	2679	2262	2806	55.0781	58.3844	56.746	69.9171	69.4568	77.6534
ENSRNOG00000017524	47.5609	31.6851	47.9155	96.8097	130.432	127.499	42.3872	118.247	-1.47518	3.07335e-08	4.82639e-07	Fgf8	1	265493124	265498831	-	615	protein_coding	fibroblast growth factor 8 [Source:RGD Symbol;Acc:70891]	-	42	29	51	110	126	137	4.4607	2.96252	4.46991	9.11189	12.28	12.0337
ENSRNOG00000051440	2413.15	2368.73	2491.61	2070.85	1803.28	1780.34	2424.5	1884.82	0.36277	3.07787e-08	4.82798e-07	Ppp1r12b	13	51584299	51784639	-	8320	protein_coding	Protein Ppp1r12b; Protein phosphatase 1, regulatory (Inhibitor) subunit 12B (Predicted) [Source:UniProtKB/TrEMBL;Acc:D3ZIC4]	-	2131	2168	2652	2353	1742	1913	16.7297	16.371	17.1812	14.4075	12.5495	12.4206
ENSRNOG00000017671	1986.23	2191.73	2078.22	1610.56	1616.94	1706.82	2085.39	1644.77	0.342473	3.10534e-08	4.8655e-07	Rasa3	16	81319891	81434353	-	2840	protein_coding	RAS p21 protein activator 3 [Source:RGD Symbol;Acc:69365]	C2	1754	2006	2212	1830	1562	1834	40.3404	44.3764	41.9827	32.8264	32.9659	34.8846
ENSRNOG00000019667	474.477	549.572	522.373	362.596	291.92	327.59	515.474	327.369	0.653152	3.16392e-08	4.95165e-07	Ppfibp2	1	171797516	171969099	+	4615	protein_coding	PTPRF interacting protein, binding protein 2 (liprin beta 2) [Source:RGD Symbol;Acc:1565383]	SAM_1	419	503	556	412	282	352	5.93023	6.84755	6.49392	4.54796	3.66252	4.12025
ENSRNOG00000004519	2677	2769.71	2788.49	2300.55	2216.31	2212.16	2745.07	2243.01	0.29144	3.22238e-08	5.0374e-07	Atg2b	6	129449449	129509720	-	9661	protein_coding	autophagy related 2B [Source:MGI Symbol;Acc:MGI:1923809]	-	2364	2535	2968	2614	2141	2377	15.9829	16.4852	16.5594	13.784	13.283	13.2911
ENSRNOG00000054757	3514.98	3502.84	3625.61	3065.35	2839.49	2807.78	3547.81	2904.2	0.288615	3.24593e-08	5.06844e-07	Adcy6	7	140270692	140291620	-	5965	protein_coding	adenylate cyclase 6 [Source:RGD Symbol;Acc:2035]	Guanylate_cyc	3104	3206	3859	3483	2743	3017	33.9891	33.767	34.8713	29.7464	27.5624	27.3223
ENSRNOG00000002247	1617.07	1903.29	1893.13	2341.91	2244.26	2474.6	1804.5	2353.59	-0.38267	3.40063e-08	5.30398e-07	Nup54	14	17123360	17141767	+	2363	protein_coding	nucleoporin 54 [Source:RGD Symbol;Acc:619926]	-	1428	1742	2015	2661	2168	2659	39.4724	46.3152	45.9637	57.3683	54.9918	60.7865
ENSRNOG00000019977	4266.89	4105.95	4252.27	3546.76	3584.81	3449	4208.37	3526.86	0.255082	3.49559e-08	5.4459e-07	Ptprf	5	137036935	137112927	-	7439	protein_coding	protein tyrosine phosphatase, receptor type, F [Source:RGD Symbol;Acc:3453]	Y_phosphatase	3768	3758	4526	4030	3463	3706	33.0846	31.7381	32.7947	27.5982	27.9023	26.9118
ENSRNOG00000001312	732.664	674.127	688.668	456.766	523.799	466.257	698.487	482.274	0.535593	3.53394e-08	5.49942e-07	Pdgfa	12	17734133	17755285	+	1891	protein_coding	platelet-derived growth factor alpha polypeptide [Source:RGD Symbol;Acc:3282]	-	647	617	733	519	506	501	22.3482	20.499	20.8937	13.9819	16.0384	14.3119
ENSRNOG00000001072	505.052	526.628	504.522	703.19	732.905	734.285	512.067	723.46	-0.498512	3.68938e-08	5.73482e-07	Cers4	12	4439750	4474729	-	3349	protein_coding	ceramide synthase 4 [Source:RGD Symbol;Acc:1309303]	LAG1	446	482	537	799	708	789	8.69859	9.04213	8.64296	12.1541	12.6713	12.7267
ENSRNOG00000045961	232.143	245.832	252.731	392.519	385.085	391.805	243.569	389.803	-0.677339	3.97576e-08	6.17298e-07	Lyrm7	10	40183078	40201992	-	1791	protein_coding	LYR motif containing 7 [Source:RGD Symbol;Acc:1596391]	-	205	225	269	446	372	421	7.47631	7.89271	8.09581	12.6862	12.4494	12.6981
ENSRNOG00000020622	178.92	174.814	176.63	54.5655	74.5327	100.51	176.788	76.5362	1.20977	4.08998e-08	6.34316e-07	Cilp2	16	21288876	21295869	+	4081	protein_coding	cartilage intermediate layer protein 2 [Source:RGD Symbol;Acc:1311157]	TSP_1	158	160	188	62	72	108	2.52883	2.46316	2.4831	0.773955	1.05747	1.42958
ENSRNOG00000033473	19641.5	22063.7	20797.2	24007.9	24509.9	25617.1	20834.2	24711.6	-0.246201	4.18944e-08	6.49008e-07	Rpl36	9	10441259	10441834	-	318	protein_coding	ribosomal protein L36 [Source:RGD Symbol;Acc:62085]	-	17345	20194	22136	27279	23677	27526	3562.67	3989.64	3752.11	4370.11	4462.74	4675.93
ENSRNOG00000030155	65.6793	80.8516	74.2221	22.8823	19.6683	20.4744	73.5843	21.0083	1.80629	4.19681e-08	6.49419e-07	Bmp8a	5	141007462	141033511	-	1919	protein_coding	bone morphogenetic protein 8a [Source:RGD Symbol;Acc:1585858]	TGFb_propeptide	58	74	79	26	19	22	1.97416	2.42268	2.21899	0.690223	0.593446	0.619299
ENSRNOG00000004921	1378.13	1435.66	1325.66	1736.41	1714.25	1837.11	1379.82	1762.59	-0.354091	4.21208e-08	6.51049e-07	Nusap1	3	111422267	111452971	+	4207	protein_coding	nucleolar and spindle associated protein 1 [Source:RGD Symbol;Acc:1305764]	-	1217	1314	1411	1973	1656	1974	18.895	19.6228	18.0783	23.8916	23.5934	25.347
ENSRNOG00000011455	546.95	557.22	541.163	393.399	360.241	348.064	548.445	367.235	0.577533	4.29909e-08	6.63585e-07	Slc36a4	8	14239594	14269162	+	2965	protein_coding	solute carrier family 36 (proton/amino acid symporter), member 4 [Source:RGD Symbol;Acc:1311528]	Aa_trans	483	510	576	447	348	374	10.6402	10.8065	10.4713	7.68022	7.03488	6.81396
ENSRNOG00000004382	1427.96	1507.77	1574.64	1163.48	1086.93	1198.68	1503.46	1149.7	0.387158	4.30284e-08	6.63585e-07	Arel1	6	108635220	108796124	-	5394	protein_coding	apoptosis resistant E3 ubiquitin protein ligase 1 [Source:RGD Symbol;Acc:1307597]	HECT	1261	1380	1676	1322	1050	1288	15.2698	16.0734	16.7481	12.4857	11.6676	12.899
ENSRNOG00000014066	611.497	580.165	559.954	798.24	814.684	818.974	583.872	810.632	-0.47443	4.31279e-08	6.64373e-07	Jade1	2	128461224	128514291	+	5461	protein_coding	jade family PHD finger 1 [Source:RGD Symbol;Acc:1306920]	-	540	531	596	907	787	880	6.45878	6.10888	5.88271	8.46108	8.63783	8.70488
ENSRNOG00000047287	7476.12	8314.6	8205.77	9367.66	9492.56	9717.87	7998.83	9526.03	-0.251814	4.33107e-08	6.66441e-07	Nucks1	13	48679774	48705575	+	1728	protein_coding	nuclear casein kinase and cyclin-dependent kinase substrate 1 [Source:RGD Symbol;Acc:620993]	-	6602	7610	8734	10644	9170	10442	249.552	276.681	272.441	313.799	318.074	326.432
ENSRNOG00000008620	3094.86	3064.71	2994.25	2318.15	2382.98	2637.47	3051.27	2446.2	0.318646	4.37159e-08	6.71924e-07	Smad3	8	68569530	68678349	-	5037	protein_coding	SMAD family member 3 [Source:RGD Symbol;Acc:3032]	MH2	2733	2805	3187	2634	2302	2834	35.4402	34.9865	34.1047	26.64	27.3927	30.3935
ENSRNOG00000025940	1072.39	1044.51	1032.53	1349.18	1322.95	1585.83	1049.81	1419.32	-0.435745	4.3942e-08	6.74645e-07	Mettl9	1	190964885	191009926	+	1456	protein_coding	methyltransferase like 9 [Source:RGD Symbol;Acc:2311609]	-	947	956	1099	1533	1278	1704	42.4832	41.2511	40.6855	53.6379	52.6104	63.2209
ENSRNOG00000020460	2167.42	2002.72	1859.31	2491.53	2644.87	2522.07	2009.81	2552.82	-0.345887	4.47057e-08	6.85604e-07	Banf1	1	220744195	220746224	-	763	protein_coding	barrier to autointegration factor 1 [Source:RGD Symbol;Acc:620662]	-	1914	1833	1979	2831	2555	2710	163.85	150.93	139.806	189.019	200.71	191.866
ENSRNOG00000049949	1378.13	1319.85	1350.09	1044.66	1052.77	1033.02	1349.36	1043.49	0.370894	4.51918e-08	6.92286e-07	Hapln4	16	21081377	21089508	-	3687	protein_coding	hyaluronan and proteoglycan link protein 4 [Source:RGD Symbol;Acc:1308408]	Xlink	1217	1208	1437	1187	1017	1110	21.5599	20.5841	21.0081	16.4009	16.5329	16.2631
ENSRNOG00000001088	2532.05	2269.31	2207.87	2833.88	3014.43	2962.27	2336.41	2936.86	-0.330593	4.55151e-08	6.96462e-07	Rfc3	12	1460538	1471357	+	1298	protein_coding	replication factor C (activator 1) 3 [Source:RGD Symbol;Acc:1306832]	-	2236	2077	2350	3220	2912	3183	112.519	100.531	97.5881	126.378	134.468	132.469
ENSRNOG00000001352	1319.25	1149.4	1336	985.699	917.166	909.247	1268.22	937.371	0.436141	4.59185e-08	7.01853e-07	Hectd4	12	40713841	40822159	-	12776	protein_coding	HECT domain containing E3 ubiquitin protein ligase 4 [Source:RGD Symbol;Acc:1309762]	HECT	1165	1052	1422	1120	886	977	5.95607	5.17321	5.99941	4.46595	4.15663	4.13097
ENSRNOG00000056371	1860.54	1821.35	1974.87	1408.14	1454.42	1557.91	1885.58	1473.49	0.356534	4.7417e-08	7.23951e-07	Pik3ca	2	118831350	118861454	+	6391	protein_coding	phosphatidylinositol-4,5-bisphosphate 3-kinase, catalytic subunit alpha [Source:RGD Symbol;Acc:620916]	PI3Ka	1643	1667	2102	1600	1405	1674	16.7918	16.3872	17.7283	12.7539	13.1768	14.1494
ENSRNOG00000021447	231.01	199.944	188.843	326.513	362.312	353.648	206.599	347.491	-0.752137	4.76808e-08	7.27172e-07	Prr7	17	9694168	9695292	-	970	protein_coding	proline rich 7 (synaptic) [Source:RGD Symbol;Acc:1561898]	-	204	183	201	371	350	380	13.7369	11.8527	11.1693	19.4847	21.6271	21.1624
ENSRNOG00000000867	4123.08	4064.43	4134.83	4827.28	4913.98	5770.98	4107.44	5170.75	-0.332156	4.78306e-08	7.28647e-07	Vars	20	4993560	5008262	+	4210	protein_coding	valyl-tRNA synthetase [Source:RGD Symbol;Acc:3950]	GST_C	3641	3720	4401	5485	4747	6201	56.4895	55.5137	56.3473	66.3721	67.5833	79.5668
ENSRNOG00000008336	238.937	265.499	242.396	136.414	141.819	134.014	248.944	137.416	0.857644	4.80828e-08	7.31678e-07	Tnfrsf11b	7	93798545	93826665	-	2900	protein_coding	tumor necrosis factor receptor superfamily, member 11b [Source:RGD Symbol;Acc:619802]	Death	211	243	258	155	137	144	4.7524	5.26438	4.7954	2.72285	2.83155	2.68236
ENSRNOG00000002032	886.671	868.608	762.89	606.381	610.754	555.599	839.39	590.911	0.505104	4.89188e-08	7.43577e-07	Ifngr2	11	31694339	31712611	+	2610	protein_coding	interferon gamma receptor 2 [Source:RGD Symbol;Acc:1307532]	-	783	795	812	689	590	597	19.5952	19.1366	16.7695	13.4484	13.5492	12.3562
ENSRNOG00000006916	1042.94	1036.87	1021.26	1343.89	1381.96	1298.26	1033.69	1341.37	-0.375865	4.92611e-08	7.47325e-07	Sardh	3	5737200	5802129	-	4112	protein_coding	sarcosine dehydrogenase [Source:RGD Symbol;Acc:621125]	DAO	921	949	1087	1527	1335	1395	14.6297	14.4995	14.2489	18.9181	19.4594	18.3262
ENSRNOG00000013461	2820.81	3064.71	3053.44	2378.88	2355.03	2509.04	2979.66	2414.31	0.303806	4.92742e-08	7.47325e-07	Ralbp1	9	113579107	113598480	-	3550	protein_coding	ralA binding protein 1 [Source:RGD Symbol;Acc:621134]	RhoGAP	2491	2805	3250	2703	2275	2696	45.8326	49.6413	49.3468	38.789	38.411	41.0246
ENSRNOG00000001692	279.703	264.406	268.703	424.202	436.844	409.487	270.938	423.511	-0.644466	5.01379e-08	7.59587e-07	Chaf1b	11	34101197	34121378	+	2034	protein_coding	chromatin assembly factor 1, subunit B (p60) [Source:RGD Symbol;Acc:1307634]	WD40	247	242	286	482	422	440	7.93186	7.47487	7.57912	12.0722	12.4355	11.6857
ENSRNOG00000010633	425.783	479.646	451.909	665.347	661.477	633.774	452.446	653.533	-0.530172	5.02275e-08	7.60106e-07	Acsl1	16	48937456	49003246	-	4016	protein_coding	acyl-CoA synthetase long-chain family member 1 [Source:RGD Symbol;Acc:2015]	AMP-binding	376	439	481	756	639	681	6.11537	6.86768	6.45587	9.59001	9.53695	9.16022
ENSRNOG00000012302	1800.52	1807.14	1782.27	1475.91	1428.54	1322.46	1796.64	1408.97	0.350428	5.16372e-08	7.80579e-07	Gucy1a3	2	181045703	181102918	-	4587	protein_coding	guanylate cyclase 1, soluble, alpha 3 [Source:RGD Symbol;Acc:68436]	Guanylate_cyc	1590	1654	1897	1677	1380	1421	22.6411	22.654	22.2916	18.6249	18.0324	16.7347
ENSRNOG00000049862	614.895	532.091	685.849	387.239	400.613	415.071	610.945	400.974	0.609443	5.17337e-08	7.81179e-07	Rnf157	10	105293490	105368242	-	2141	protein_coding	ring finger protein 157 [Source:RGD Symbol;Acc:1591154]	-	543	487	730	440	387	446	16.5658	14.2906	18.3785	10.4695	10.8342	11.2531
ENSRNOG00000027622	1922.82	1992.88	1982.39	1618.48	1545.52	1555.12	1966.03	1573.04	0.321547	5.34508e-08	8.06221e-07	Slc35e3	7	60765079	60778136	-	2814	protein_coding	solute carrier family 35, member E3 [Source:RGD Symbol;Acc:1564876]	-	1698	1824	2110	1839	1493	1671	39.4133	40.723	40.4168	33.2927	31.8008	32.0778
ENSRNOG00000001989	471.079	527.72	476.337	320.352	312.623	334.104	491.712	322.36	0.608337	5.43347e-08	8.18654e-07	Alcam	11	50781127	50985083	+	2868	protein_coding	activated leukocyte cell adhesion molecule [Source:RGD Symbol;Acc:619972]	-	416	483	507	364	302	359	9.47421	10.5805	9.52867	6.46566	6.31146	6.76188
ENSRNOG00000059875	765.504	740.775	804.229	583.498	518.623	532.333	770.169	544.818	0.498943	5.5398e-08	8.33761e-07	Zfyve26	6	102409881	102472926	-	9504	protein_coding	zinc finger, FYVE domain containing 26 [Source:RGD Symbol;Acc:1307820]	FYVE	676	678	856	663	501	572	4.64589	4.4819	4.8548	3.55384	3.15961	3.25119
ENSRNOG00000000490	7180.56	7247.14	7082.1	8271.95	8209.98	9028.26	7169.94	8503.4	-0.246251	5.62615e-08	8.45831e-07	Rps10	20	7215774	7219548	-	465	protein_coding	ribosomal protein S10 [Source:RGD Symbol;Acc:621024]	-	6341	6633	7538	9399	7931	9701	890.705	896.182	873.789	1029.72	1022.3	1126.98
ENSRNOG00000013816	2322.56	2400.42	2477.51	1953.8	1876.77	1987.87	2400.16	1939.48	0.307616	5.76727e-08	8.661e-07	Cmas	4	176994129	177012444	+	1691	protein_coding	cytidine monophosphate N-acetylneuraminic acid synthetase [Source:RGD Symbol;Acc:1310911]	CTP_transf_3	2051	2197	2637	2220	1813	2136	79.2229	81.6254	84.0563	66.8806	64.2623	68.2354
ENSRNOG00000029862	1107.49	974.589	1011.86	1284.05	1384.03	1494.63	1031.31	1387.57	-0.42837	5.9502e-08	8.92595e-07	Spc24	8	22780725	22785671	-	865	protein_coding	SPC24, NDC80 kinetochore complex component [Source:RGD Symbol;Acc:1307631]	-	978	892	1077	1459	1337	1606	73.8502	64.787	67.1125	85.9271	92.6441	100.296
ENSRNOG00000047194	191.376	203.222	174.751	306.271	341.608	316.422	189.783	321.434	-0.761229	5.97012e-08	8.94607e-07	Arl13b	7	1122567	1188209	-	3606	protein_coding	ADP-ribosylation factor-like 13B [Source:RGD Symbol;Acc:1584979]	Arf	169	186	186	348	330	340	3.06119	3.24061	2.78029	4.91637	5.48517	5.09337
ENSRNOG00000014064	1923.95	1881.44	1892.19	1362.38	1439.93	1603.51	1899.19	1468.61	0.37102	6.1165e-08	9.15542e-07	Ctsh	8	97439161	97458287	+	1754	protein_coding	cathepsin H [Source:RGD Symbol;Acc:2447]	Peptidase_C1	1699	1722	2014	1548	1391	1723	63.2693	61.6797	61.8918	44.9606	47.5335	53.065
ENSRNOG00000001842	745.121	695.979	718.733	958.416	935.799	1120.51	719.944	1004.91	-0.481701	6.15501e-08	9.20304e-07	Mrps35	4	181434812	181465318	+	2238	protein_coding	mitochondrial ribosomal protein S35 [Source:RGD Symbol;Acc:1306720]	-	658	637	765	1089	904	1204	19.2041	17.8821	18.4249	24.789	24.2109	29.0616
ENSRNOG00000022218	537.891	515.702	575.926	363.476	387.156	329.451	543.173	360.028	0.595398	6.21102e-08	9.2767e-07	Ifi44	2	256897772	256915569	-	2934	protein_coding	interferon-induced protein 44 [Source:RGD Symbol;Acc:1310523]	-	475	472	613	413	374	354	10.5746	10.107	11.2617	7.17102	7.64036	6.51772
ENSRNOG00000037430	1535.54	1491.38	1409.28	1154.68	1158.36	1128.88	1478.73	1147.31	0.365307	6.30886e-08	9.41259e-07	Chfr	12	52562597	52596076	-	3152	protein_coding	checkpoint with forkhead and ring finger domains, E3 ubiquitin protein ligase [Source:RGD Symbol;Acc:1306360]	FHA	1356	1365	1500	1312	1119	1213	28.0997	27.2073	25.6513	21.205	21.2788	20.7887
ENSRNOG00000002592	386.149	390.054	381.445	609.021	583.839	525.819	385.883	572.893	-0.570513	6.56642e-08	9.78624e-07	Rps6ka6	X	82641687	82743753	-	4341	protein_coding	ribosomal protein S6 kinase polypeptide 6 [Source:RGD Symbol;Acc:1560817]	Pkinase	341	357	406	692	564	565	5.1309	5.16675	5.04127	8.12095	7.78738	7.0309
ENSRNOG00000027938	985.19	1110.07	980.859	1360.62	1315.71	1375.5	1025.37	1350.61	-0.398354	6.64804e-08	9.89715e-07	RGD1562037	17	55670331	55709740	-	4502	protein_coding	similar to OTTHUMP00000046255 [Source:RGD Symbol;Acc:1562037]	-	870	1016	1044	1546	1271	1478	12.6224	14.1784	12.4997	17.4942	16.9216	17.7346
ENSRNOG00000048205	2850.26	3002.43	2920.03	2420.24	2344.67	2453.2	2924.24	2406.04	0.281169	6.66932e-08	9.91808e-07	Ube2h	4	57511418	57625257	-	4376	protein_coding	ubiquitin-conjugating enzyme E2H [Source:RGD Symbol;Acc:2319288]	UQ_con	2517	2748	3108	2750	2265	2636	37.5694	39.4529	38.2831	32.0145	31.0237	32.5402
ENSRNOG00000034066	16878.5	15908.1	15878.8	19876.8	19971.7	17968.1	16221.8	19272.2	-0.248644	6.69653e-08	9.94778e-07	AABR07070032.1	8	44990014	44993179	+	1938	protein_coding	heat shock cognate 71 kDa protein [Source:RefSeq peptide;Acc:NP_077327]	HSP70	14905	14560	16901	22585	19293	19307	502.351	472.005	470.07	593.686	596.689	538.162
ENSRNOG00000026128	428.048	493.85	476.337	290.429	316.764	298.739	466.078	301.977	0.627955	6.71403e-08	9.96301e-07	Cpne8	7	131623181	131798236	-	3380	protein_coding	copine VIII [Source:RGD Symbol;Acc:1307939]	C2	378	452	507	330	306	321	7.30473	8.40158	8.08528	4.9738	5.42634	5.13028
ENSRNOG00000007286	715.678	741.868	778.862	950.495	1017.58	1104.68	745.469	1024.25	-0.457045	6.74838e-08	1.00032e-06	Mdm1	7	61165640	61200879	+	3579	protein_coding	Mdm1 nuclear protein homolog (mouse) [Source:RGD Symbol;Acc:1561092]	-	632	679	829	1080	983	1187	11.5341	11.9192	12.4852	15.3728	16.4624	17.916
ENSRNOG00000007284	531.097	622.776	555.256	753.355	837.457	845.963	569.71	812.259	-0.511209	6.82313e-08	1.01031e-06	Slc2a1	5	138154673	138182897	+	2592	protein_coding	solute carrier family 2 (facilitated glucose transporter), member 1 [Source:RGD Symbol;Acc:3704]	Sugar_tr	469	570	591	856	809	909	11.8186	13.8159	12.2901	16.824	18.7075	18.9444
ENSRNOG00000007291	399.738	434.85	436.877	618.702	583.839	655.179	423.822	619.24	-0.546687	6.86523e-08	1.01545e-06	Terf1	5	2853459	2882668	-	2022	protein_coding	telomeric repeat binding factor (NIMA-interacting) 1 [Source:RGD Symbol;Acc:1311574]	Myb_DNA-binding	353	398	465	703	564	704	11.4031	12.3663	12.3958	17.7119	16.7186	18.8081
ENSRNOG00000020871	5753.74	6102.11	5916.16	6811	6897.38	7264.67	5924	6991.02	-0.238882	6.97014e-08	1.02986e-06	Ltbp4	1	84118046	84150084	-	5338	protein_coding	latent transforming growth factor beta binding protein 4 [Source:RGD Symbol;Acc:1307033]	EGF_CA	5081	5585	6297	7739	6663	7806	62.1727	65.733	63.5856	73.8579	74.8158	78.9955
ENSRNOG00000050500	1396.25	1387.59	1329.42	1046.42	1095.22	1042.33	1371.09	1061.32	0.369406	7.07325e-08	1.04397e-06	Tob2	7	123079537	123088279	-	2308	protein_coding	transducer of ERBB2, 2 [Source:RGD Symbol;Acc:1359722]	-	1233	1270	1415	1189	1058	1120	34.8944	34.5706	33.0464	26.2444	27.4759	26.2141
ENSRNOG00000011533	682.839	714.553	743.16	486.689	501.025	526.749	713.517	504.821	0.500251	7.11152e-08	1.04849e-06	Irx3	19	15838714	15840990	-	1567	protein_coding	iroquois homeobox 3 [Source:RGD Symbol;Acc:1307424]	Coprinus_mating	603	654	791	553	484	566	25.1349	26.2209	27.2089	17.9782	18.5131	19.5119
ENSRNOG00000061424	4911.23	4632.58	4935.3	4119.69	4086.87	3962.72	4826.37	4056.43	0.250906	7.12444e-08	1.04927e-06	Map3k3	10	94280703	94349368	+	4603	protein_coding	mitogen activated protein kinase kinase kinase 3 [Source:RGD Symbol;Acc:1304575]	Pkinase	4337	4240	5253	4681	3948	4258	61.5428	57.8714	61.5134	51.807	51.4089	49.9709
ENSRNOG00000011952	2264.81	2108.7	2289.61	2838.28	2839.49	2612.34	2221.04	2763.37	-0.314745	7.1439e-08	1.05101e-06	Samm50	7	125058897	125082505	+	1679	protein_coding	SAMM50 sorting and assembly machinery component [Source:RGD Symbol;Acc:1303219]	-	2000	1930	2437	3225	2743	2807	77.8051	72.218	78.2363	97.852	97.9213	90.3117
ENSRNOG00000022845	75.871	75.3886	62.9478	141.694	165.628	161.003	71.4025	156.108	-1.1312	7.29297e-08	1.07179e-06	Cep70	8	107495366	107548269	+	2919	protein_coding	centrosomal protein 70 [Source:RGD Symbol;Acc:1561486]	-	67	69	67	161	160	173	1.49923	1.48509	1.23721	2.80985	3.2854	3.20158
ENSRNOG00000018782	1269.42	1204.03	1188.49	1497.91	1676.99	1567.22	1220.65	1580.7	-0.372718	7.35288e-08	1.07944e-06	Gmnn	17	42302540	42310783	+	1178	protein_coding	geminin, DNA replication inhibitor [Source:RGD Symbol;Acc:1308137]	-	1121	1102	1265	1702	1620	1684	62.1569	58.7727	57.8827	73.6046	82.4275	77.2234
ENSRNOG00000003031	3790.15	3616.47	3682.92	3203.52	3005.12	2950.17	3696.51	3052.93	0.275517	7.51309e-08	1.10179e-06	Atp2b4	13	50091430	50153823	+	8531	protein_coding	ATPase, Ca++ transporting, plasma membrane 4 [Source:RGD Symbol;Acc:621305]	Cation_ATPase_C	3347	3310	3920	3640	2903	3170	25.6262	24.3763	24.7679	21.7366	20.3962	20.073
ENSRNOG00000007895	2139.11	2056.25	2115.8	1761.06	1673.88	1535.58	2103.72	1656.84	0.344318	7.7433e-08	1.13434e-06	Pdhb	15	18539210	18546854	+	2000	protein_coding	pyruvate dehydrogenase (lipoamide) beta [Source:RGD Symbol;Acc:1359146]	-	1889	1882	2252	2001	1617	1650	61.6923	59.1192	60.6935	50.9692	48.4599	44.5663
ENSRNOG00000009255	2271.6	2005.99	2144.92	1747.85	1696.65	1523.48	2140.84	1656	0.370312	7.90459e-08	1.15673e-06	RGD1309188	8	22625874	22628843	+	2891	protein_coding	similar to hypothetical protein BC011833 [Source:RGD Symbol;Acc:1309188]	-	2006	1836	2283	1986	1639	1637	45.3223	39.8991	42.5659	34.9963	33.9808	30.5881
ENSRNOG00000000693	16.986	25.1295	21.609	61.6062	60.0402	154.488	21.2415	92.0449	-2.11475	7.91529e-08	1.15706e-06	Svop	12	48292273	48351084	+	2666	protein_coding	SV2 related protein [Source:RGD Symbol;Acc:620277]	Sugar_tr	15	23	23	70	58	166	0.367502	0.542009	0.46502	1.33761	1.30398	3.36357
ENSRNOG00000005366	260.453	234.907	251.791	467.327	357.136	404.834	249.05	409.765	-0.720361	7.98839e-08	1.16651e-06	Fam98b	3	108944141	108977721	+	1302	protein_coding	family with sequence similarity 98, member B [Source:RGD Symbol;Acc:1564603]	-	230	215	268	531	345	435	11.5384	10.3745	11.095	20.7766	15.8822	18.0481
ENSRNOG00000022636	131.359	198.851	184.146	90.6491	62.1106	68.8683	171.452	73.876	1.21182	8.15195e-08	1.18913e-06	Alpk1	2	231996088	232117134	-	8412	protein_coding	alpha-kinase 1 [Source:RGD Symbol;Acc:1304613]	-	116	182	196	103	60	74	0.900716	1.35929	1.25592	0.623776	0.427518	0.475209
ENSRNOG00000016152	4228.39	4358.34	4217.5	5011.22	5189.34	4922.22	4268.08	5040.93	-0.239989	8.25922e-08	1.2035e-06	Dek	17	17965881	17987834	+	2551	protein_coding	DEK proto-oncogene [Source:RGD Symbol;Acc:1303246]	-	3734	3989	4489	5694	5013	5289	95.6077	98.241	94.8512	113.71	117.785	111.999
ENSRNOG00000008944	2590.94	2803.58	2746.22	2068.21	2052.75	2333.15	2713.58	2151.37	0.334956	8.41441e-08	1.22481e-06	Ext2	3	82602785	82734533	-	2876	protein_coding	exostosin glycosyltransferase 2 [Source:RGD Symbol;Acc:1307707]	-	2288	2566	2923	2350	1983	2507	51.9632	56.054	54.7827	41.6265	41.3272	47.0888
ENSRNOG00000025406	501.654	504.776	559.014	728.713	729.799	747.314	521.815	735.275	-0.492983	8.49586e-08	1.23536e-06	Iqgap2	2	26167199	26438790	-	7472	protein_coding	IQ motif containing GTPase activating protein 2 [Source:RGD Symbol;Acc:2321734]	-	443	462	595	828	705	803	3.87254	3.88458	4.29224	5.64526	5.65528	5.80539
ENSRNOG00000056141	74.7386	85.2219	71.4035	160.176	183.226	150.766	77.1213	164.723	-1.09531	8.66693e-08	1.2589e-06	Matn3	6	34071428	34091048	+	2002	protein_coding	matrilin 3 [Source:RGD Symbol;Acc:1305085]	VWA	66	78	76	182	177	162	2.15332	2.44776	2.04622	4.63125	5.29921	4.37123
ENSRNOG00000020994	3452.7	3299.62	3170.88	3870.63	3988.53	4138.61	3307.73	3999.26	-0.274412	8.7614e-08	1.27128e-06	Slc25a39	10	90351900	90356242	-	1445	protein_coding	solute carrier family 25, member 39 [Source:RGD Symbol;Acc:1306193]	Mito_carr	3049	3020	3375	4398	3853	4447	137.822	131.304	125.895	155.052	159.821	166.246
ENSRNOG00000007237	922.908	867.515	1003.41	688.229	656.302	688.683	931.277	677.738	0.459191	8.83337e-08	1.28037e-06	Id2	6	44348501	44363915	-	1490	protein_coding	inhibitor of DNA binding 2 [Source:RGD Symbol;Acc:2859]	HLH	815	794	1068	782	634	740	35.7273	33.4791	38.6357	26.7369	25.5038	26.8286
ENSRNOG00000010748	388.414	437.036	486.671	611.661	643.879	874.813	437.374	710.118	-0.697467	8.84666e-08	1.28095e-06	Mtus1	16	54291251	54386129	+	6805	protein_coding	microtubule associated tumor suppressor 1 [Source:RGD Symbol;Acc:631381]	-	343	400	518	695	622	940	3.29227	3.69293	4.10303	5.20292	5.47854	7.46195
ENSRNOG00000005275	1053.13	1126.46	1065.42	1384.38	1371.61	1422.97	1081.67	1392.98	-0.365223	9.08629e-08	1.31426e-06	Shmt1	10	47031050	47059216	-	2046	protein_coding	serine hydroxymethyltransferase 1 (soluble) [Source:RGD Symbol;Acc:1312011]	SHMT	930	1031	1134	1573	1325	1529	29.6897	31.6586	29.8752	39.1664	38.8162	40.3696
ENSRNOG00000030404	252.526	218.518	242.396	125.853	92.1307	144.251	237.813	120.745	0.973834	9.13156e-08	1.31942e-06	Arrb1	1	164502389	164593139	+	2726	protein_coding	arrestin, beta 1 [Source:RGD Symbol;Acc:2156]	-	223	200	258	143	89	155	5.34328	4.60939	5.10149	2.6724	1.95689	3.07155
ENSRNOG00000001225	1064.46	995.348	967.705	1270.85	1343.66	1335.49	1009.17	1316.66	-0.384361	9.41504e-08	1.35895e-06	Fam207a	20	11863082	11896774	+	1738	protein_coding	family with sequence similarity 207, member A [Source:RGD Symbol;Acc:1311257]	-	940	911	1030	1444	1298	1435	35.327	32.9312	31.9441	42.3261	44.7638	44.602
ENSRNOG00000053574	1141.46	1070.74	1001.53	818.482	810.543	722.186	1071.24	783.737	0.449851	9.43049e-08	1.35975e-06	Gm17296	19	59333184	59384297	-	4728	protein_coding	predicted gene, 17296 [Source:MGI Symbol;Acc:MGI:4936930]	SpoU_methylase	1008	980	1066	930	783	776	13.9255	13.0223	12.153	10.0207	9.92628	8.86618
ENSRNOG00000003653	1834.49	1564.59	1702.41	2225.74	2183.19	2099.55	1700.5	2169.49	-0.351706	9.46185e-08	1.36284e-06	Fh	13	93651484	93677377	-	1587	protein_coding	fumarate hydratase [Source:RGD Symbol;Acc:2614]	-	1620	1432	1812	2529	2109	2256	66.6756	56.6898	61.5439	81.1825	79.653	76.7917
ENSRNOG00000017945	566.201	534.276	504.522	354.676	338.503	379.706	535	357.628	0.579081	9.48934e-08	1.36537e-06	Serf1	2	30346069	30352099	+	459	protein_coding	small EDRK-rich factor 1 [Source:RGD Symbol;Acc:1565105]	-	500	489	537	403	327	408	71.1519	66.9322	63.0616	44.7284	42.7009	48.0175
ENSRNOG00000003081	382.752	396.61	380.506	551.815	595.226	550.016	386.622	565.686	-0.548601	9.68769e-08	1.39245e-06	Ribc1	X	21698011	21710678	-	2843	protein_coding	RIB43A domain with coiled-coils 1 [Source:RGD Symbol;Acc:1359621]	-	338	363	405	627	575	591	7.76549	8.02174	7.67859	11.2352	12.1225	11.2296
ENSRNOG00000001316	8308.44	8389.99	8171.94	9401.1	9597.12	9539.19	8290.12	9512.47	-0.198479	9.83502e-08	1.41215e-06	Anapc5	12	39209129	39242690	+	2433	protein_coding	anaphase-promoting complex subunit 5 [Source:RGD Symbol;Acc:1306125]	-	7337	7679	8698	10682	9271	10250	196.972	198.29	192.7	223.667	228.395	227.58
ENSRNOG00000013039	3331.53	3122.62	3272.35	3832.78	3930.56	3857.55	3242.16	3873.63	-0.256541	9.888e-08	1.41828e-06	Add1	14	81367468	81426496	-	3975	protein_coding	adducin 1 (alpha) [Source:RGD Symbol;Acc:2041]	Aldolase_II	2942	2858	3483	4355	3797	4145	48.3431	45.1715	47.2302	55.8138	57.254	56.33
ENSRNOG00000048174	3298.69	3603.36	3097.6	4240.26	4054.78	4041.82	3333.21	4112.29	-0.303818	1.00556e-07	1.44082e-06	Uqcrq	10	38779132	38782419	-	1494	protein_coding	ubiquinol-cytochrome c reductase, complex III subunit VII [Source:RGD Symbol;Acc:1562350]	-	2913	3298	3297	4818	3917	4343	127.356	138.688	118.952	164.288	157.147	157.033
ENSRNOG00000020360	516.376	488.387	523.313	700.55	704.955	738.938	509.358	714.814	-0.488381	1.01203e-07	1.44858e-06	Clcc1	2	211450484	211479884	+	3553	protein_coding	chloride channel CLIC-like 1 [Source:RGD Symbol;Acc:708359]	-	456	447	557	796	681	794	8.38298	7.90408	8.45013	11.4132	11.4883	12.072
ENSRNOG00000014653	46.4285	30.5925	44.1574	114.411	107.658	101.441	40.3928	107.837	-1.41522	1.0285e-07	1.47062e-06	Arl11	15	41643541	41645685	+	1455	protein_coding	ADP-ribosylation factor-like 11 [Source:RGD Symbol;Acc:1308083]	Arf	41	28	47	130	104	109	1.84056	1.20902	1.74116	4.55167	4.28423	4.04684
ENSRNOG00000027057	1487.98	1428.01	1517.32	1214.52	1123.17	1076.76	1477.77	1138.15	0.376534	1.05828e-07	1.51162e-06	Gga3	10	104137655	104156576	-	4773	protein_coding	golgi associated, gamma adaptin ear containing, ARF binding protein 3 [Source:RGD Symbol;Acc:1309553]	-	1314	1307	1615	1380	1085	1157	17.9818	17.2038	18.2383	14.7292	13.6251	13.0947
ENSRNOG00000017730	8512.27	8048.01	8365.48	7270.41	7046.44	6362.87	8308.59	6893.24	0.269406	1.06098e-07	1.51391e-06	Psmd1	9	93080615	93155027	+	3078	protein_coding	proteasome (prosome, macropain) 26S subunit, non-ATPase, 1 [Source:RGD Symbol;Acc:621669]	-	7517	7366	8904	8261	6807	6837	159.516	150.35	155.927	136.727	132.553	119.991
ENSRNOG00000054724	933.1	889.367	902.879	1270.85	1271.2	1105.61	908.448	1215.89	-0.420541	1.06968e-07	1.52406e-06	Pycrl	7	116949879	116955148	-	1467	protein_coding	pyrroline-5-carboxylate reductase-like [Source:RGD Symbol;Acc:1309115]	F420_oxidored	824	814	961	1444	1228	1188	36.6882	34.8605	35.3099	50.145	50.173	43.746
ENSRNOG00000006619	2023.6	1871.6	1873.4	2367.44	2359.17	2385.26	1922.87	2370.62	-0.302669	1.07032e-07	1.52406e-06	Dnajc9	15	4356261	4360564	+	1640	protein_coding	DnaJ (Hsp40) homolog, subfamily C, member 9 [Source:RGD Symbol;Acc:1305009]	DnaJ	1787	1713	1994	2690	2279	2563	71.1721	65.6225	65.5367	83.5601	83.2919	84.4223
ENSRNOG00000003679	2400.69	2239.81	2242.63	1845.54	1855.04	1876.2	2294.38	1858.93	0.303173	1.09434e-07	1.55665e-06	Med13	10	73702327	73787083	-	7024	protein_coding	mediator complex subunit 13 [Source:RGD Symbol;Acc:1304829]	-	2120	2050	2387	2097	1792	2016	19.7143	18.3362	18.3177	15.2091	15.2917	15.5045
ENSRNOG00000018993	2768.72	2759.88	2866.47	2367.44	2293.95	2262.42	2798.36	2307.93	0.278142	1.10346e-07	1.568e-06	Ilk	1	170578889	170585189	+	1735	protein_coding	integrin-linked kinase [Source:RGD Symbol;Acc:620063]	Pkinase_Tyr	2445	2526	3051	2690	2216	2431	92.0467	91.4688	94.7865	78.9848	76.5548	75.6899
ENSRNOG00000059268	2323.69	2091.21	2202.23	1817.38	1709.08	1427.62	2205.71	1651.36	0.417377	1.12784e-07	1.601e-06	Ppp1r10	20	3329677	3344286	-	4156	protein_coding	protein phosphatase 1, regulatory subunit 10 [Source:MGI Symbol;Acc:MGI:1289273]	-	2052	1914	2344	2065	1651	1534	32.2501	28.9338	30.4008	25.3125	23.8108	19.9389
ENSRNOG00000003243	1763.15	1794.03	1753.14	1483.83	1370.57	1312.22	1770.11	1388.87	0.349272	1.13485e-07	1.60929e-06	Wdr81	10	62273800	62287189	-	6895	protein_coding	WD repeat domain 81 [Source:RGD Symbol;Acc:1311334]	Beach	1557	1642	1866	1686	1324	1410	14.7497	14.9616	14.5875	12.457	11.5095	11.0468
ENSRNOG00000052469	2039.46	2222.33	2201.29	1745.21	1754.62	1691.93	2154.36	1730.59	0.316582	1.16421e-07	1.64921e-06	Bmpr1a	16	10758527	10802512	-	3149	protein_coding	Bone morphogenetic protein receptor type-1A [Source:UniProtKB/Swiss-Prot;Acc:Q78EA7]	Pkinase	1801	2034	2343	1983	1695	1818	37.3568	40.5805	40.1054	32.0805	32.2626	31.187
ENSRNOG00000015655	5476.3	5477.15	5499.95	6325.19	6502.98	6275.39	5484.46	6367.85	-0.215256	1.16965e-07	1.65522e-06	Ptgfrn	2	203423143	203494391	-	5812	protein_coding	prostaglandin F2 receptor inhibitor [Source:RGD Symbol;Acc:3437]	V-set	4836	5013	5854	7187	6282	6743	54.3488	54.189	54.2914	62.996	64.785	62.6729
ENSRNOG00000003712	3165.07	3427.45	3287.38	2796.92	2705.95	2640.26	3293.3	2714.38	0.278838	1.18307e-07	1.67249e-06	Smek2	14	113570150	113618138	+	5014	protein_coding	SMEK homolog 2, suppressor of mek1 (Dictyostelium) [Source:RGD Symbol;Acc:1309450]	-	2795	3137	3499	3178	2614	2837	36.4105	39.3069	37.6152	32.2894	31.2481	30.5652
ENSRNOG00000029811	385.017	307.017	331.65	221.782	190.472	191.714	341.228	201.323	0.758635	1.20296e-07	1.69886e-06	Kcne2	11	32440237	32447259	+	1717	protein_coding	potassium channel, voltage-gated Isk-related subfamily E regulatory beta subunit 2 [Source:RGD Symbol;Acc:621383]	-	340	281	353	252	184	206	12.9341	10.2819	11.0817	7.47689	6.42318	6.48111
ENSRNOG00000018939	4505.83	4457.76	4483.39	3702.53	3915.04	3769.14	4482.33	3795.57	0.240301	1.23037e-07	1.73578e-06	Rexo2	8	52802595	52814321	-	1194	protein_coding	RNA exonuclease 2 [Source:RGD Symbol;Acc:1304874]	Exonuc_X-T	3979	4080	4772	4207	3782	4050	217.67	214.682	215.427	179.498	189.854	183.233
ENSRNOG00000000177	137.021	112.537	134.351	235.864	241.196	227.079	127.97	234.713	-0.873908	1.23462e-07	1.73999e-06	Ppap2c	7	13062196	13070280	+	1610	protein_coding	phosphatidic acid phosphatase type 2c [Source:RGD Symbol;Acc:628893]	-	121	103	143	268	233	244	4.90895	4.0193	4.78755	8.48007	8.67426	8.18684
ENSRNOG00000012367	1246.78	1310.01	1386.73	1033.22	991.699	1004.17	1314.51	1009.7	0.381266	1.24175e-07	1.74825e-06	Pcdh7	14	55072200	55081551	-	3600	protein_coding	protocadherin 7 [Source:RGD Symbol;Acc:1303209]	Cadherin	1101	1199	1476	1174	958	1079	19.9762	20.9245	22.0998	16.6133	15.9502	16.1909
ENSRNOG00000009333	507.316	487.295	485.732	737.514	671.829	678.446	493.448	695.93	-0.497318	1.25043e-07	1.75866e-06	Osgep	15	27842422	27849974	-	1404	protein_coding	O-sialoglycoprotein endopeptidase [Source:RGD Symbol;Acc:1308578]	Peptidase_M22	448	446	517	838	649	729	20.842	19.9575	19.8485	30.4066	27.7064	28.0487
ENSRNOG00000013781	306.881	323.406	336.348	191.859	198.754	198.229	322.212	196.281	0.71656	1.25367e-07	1.76115e-06	Kcnq5	9	27562959	27761733	-	6519	protein_coding	potassium channel, voltage-gated KQT-like subfamily Q, member 5 [Source:RGD Symbol;Acc:628848]	Ion_trans	271	296	358	218	192	213	2.7153	2.85266	2.96009	1.70359	1.76532	1.76503
ENSRNOG00000005890	8597.2	8332.08	8713.11	9570.08	10140.6	10068.7	8547.46	9926.46	-0.215489	1.25476e-07	1.76115e-06	Serbp1	4	98027554	98044566	+	1502	protein_coding	Serpine1 mRNA binding protein 1 [Source:RGD Symbol;Acc:619907]	-	7592	7626	9274	10874	9796	10819	330.153	318.982	332.813	368.816	390.914	389.107
ENSRNOG00000002778	507.316	477.461	479.155	719.032	675.97	668.208	487.978	687.737	-0.496159	1.26754e-07	1.77727e-06	Aatf	10	71744659	71837851	-	1789	protein_coding	apoptosis antagonizing transcription factor [Source:RGD Symbol;Acc:620685]	-	448	437	510	817	653	718	16.3567	15.3465	15.3661	23.265	21.8779	21.6804
ENSRNOG00000025155	3442.5	3611.01	3604.94	3022.22	2998.9	2819.88	3552.82	2947	0.270011	1.27595e-07	1.78723e-06	Lmtk2	12	12409876	12546111	-	8223	protein_coding	lemur tyrosine kinase 2 [Source:RGD Symbol;Acc:1598332]	Pkinase_Tyr	3040	3305	3837	3434	2897	3030	24.1475	25.2511	25.1516	21.2746	21.1164	19.9051
ENSRNOG00000055093	593.379	641.35	632.297	461.166	430.633	373.192	622.342	421.664	0.561674	1.28221e-07	1.79418e-06	Fgfr1op	1	53122322	53152866	-	3202	protein_coding	FGFR1 oncogene partner [Source:UniProtKB/Swiss-Prot;Acc:Q4V7C1]	-	524	587	673	524	416	401	10.689	11.5174	11.3291	8.33683	7.78707	6.76512
ENSRNOG00000024410	568.466	473.091	499.825	792.079	717.377	706.365	513.794	738.607	-0.525302	1.30467e-07	1.82375e-06	Blvrb	1	84256159	84274075	+	1137	protein_coding	biliverdin reductase B [Source:RGD Symbol;Acc:1306080]	-	502	433	532	900	693	759	28.8385	23.9258	25.2206	40.3249	36.5321	36.0607
ENSRNOG00000015567	424.651	410.813	401.175	285.149	261.9	241.039	412.213	262.696	0.648634	1.31208e-07	1.83225e-06	Slc9a2	9	47386626	47491907	+	3981	protein_coding	solute carrier family 9, subfamily A (NHE2, cation proton antiporter 2), member 2 [Source:RGD Symbol;Acc:3719]	Na_H_Exchanger	375	376	427	324	253	259	6.15273	5.93382	5.78148	4.14614	3.80917	3.51447
ENSRNOG00000002664	243.467	203.222	223.606	369.637	333.327	394.597	223.431	365.853	-0.712983	1.37384e-07	1.91654e-06	Emp2	10	5433248	5467839	+	3129	protein_coding	epithelial membrane protein 2 [Source:RGD Symbol;Acc:1359629]	-	215	186	238	420	322	424	4.48809	3.73462	4.09992	6.83809	6.16812	7.32003
ENSRNOG00000011953	4334.84	4412.97	4292.67	5042.9	5214.18	5028.31	4346.82	5095.13	-0.229096	1.38914e-07	1.93592e-06	Supt16h	15	28575480	28611946	-	3803	protein_coding	suppressor of Ty 16 homolog (S. cerevisiae) [Source:RGD Symbol;Acc:1310032]	Peptidase_M24	3828	4039	4569	5730	5037	5403	65.7468	66.7247	64.7587	76.7572	79.3867	76.7469
ENSRNOG00000042668	3555.74	3426.36	3688.55	2815.4	3046.52	2950.17	3556.89	2937.36	0.276971	1.41233e-07	1.96624e-06	Msrb3	7	62850515	62972084	-	3751	protein_coding	methionine sulfoxide reductase B3 [Source:RGD Symbol;Acc:1596851]	-	3140	3136	3926	3199	2943	3170	54.6779	52.5252	56.4166	43.4468	47.0268	45.6525
ENSRNOG00000028746	1016.9	1028.13	1056.02	1262.93	1359.19	1420.18	1033.68	1347.43	-0.381543	1.46918e-07	2.04331e-06	Gsto1	1	267607418	267617387	+	1096	protein_coding	glutathione S-transferase omega 1 [Source:RGD Symbol;Acc:70952]	GST_C	898	941	1124	1435	1313	1526	53.5174	53.9409	55.2789	66.701	71.8053	75.2136
ENSRNOG00000018122	790.417	761.534	761.951	1077.23	1005.16	994.867	771.301	1025.75	-0.412211	1.54197e-07	2.14239e-06	Tspan17	17	10356936	10364570	-	1650	protein_coding	tetraspanin 17 [Source:RGD Symbol;Acc:1311167]	Tetraspannin	698	697	811	1224	971	1069	27.6312	26.5392	26.4936	37.791	35.2726	34.9982
ENSRNOG00000000520	6524.9	6532.59	6574.76	7674.37	7901.5	7325.16	6544.08	7633.68	-0.221973	1.55127e-07	2.15313e-06	Srsf3	20	6288285	6298218	+	2871	protein_coding	serine/arginine-rich splicing factor 3 [Source:RGD Symbol;Acc:1309233]	RRM_1	5762	5979	6998	8720	7633	7871	131.09	130.838	131.385	154.73	159.354	148.098
ENSRNOG00000021437	1579.7	1572.24	1654.49	1301.65	1275.34	1217.29	1602.14	1264.76	0.34162	1.60386e-07	2.22388e-06	AABR07073181.1	5	155812105	155885829	+	7575	protein_coding	Protein Hspg2 [Source:UniProtKB/TrEMBL;Acc:F1LTJ5]	I-set	1395	1439	1761	1479	1232	1308	12.0287	11.9349	12.5308	9.94664	9.74833	9.32776
ENSRNOG00000010897	630.748	665.387	625.72	891.529	859.196	850.616	640.618	867.114	-0.437467	1.62309e-07	2.24827e-06	Nek6	3	22811927	22888598	+	2360	protein_coding	NIMA-related kinase 6 [Source:RGD Symbol;Acc:727779]	Pkinase	557	609	666	1013	830	914	15.416	16.2123	15.2113	21.867	21.0799	20.9212
ENSRNOG00000043167	109.843	137.666	152.202	54.5655	57.9699	59.5617	133.237	57.3657	1.21944	1.62581e-07	2.24977e-06	Itga9	8	127271289	127572988	+	3111	protein_coding	integrin, alpha 9 [Source:RGD Symbol;Acc:1311191]	FG-GAP	97	126	162	62	56	64	2.03658	2.54454	2.80685	1.01527	1.07892	1.1113
ENSRNOG00000056106	1972.65	2047.51	1975.81	1612.32	1557.94	1661.21	1998.66	1610.49	0.311011	1.64257e-07	2.26958e-06	Dip2b	7	141702038	141879951	+	7222	protein_coding	DIP2 disco-interacting protein 2 homolog B (Drosophila) [Source:MGI Symbol;Acc:MGI:2145977]	AMP-binding	1742	1874	2103	1832	1505	1785	15.755	16.3024	15.6959	12.9229	12.4905	13.3516
ENSRNOG00000043286	260.453	227.258	248.973	406.601	371.628	385.29	245.561	387.84	-0.660199	1.64343e-07	2.26958e-06	Cpne2	19	10861406	10884047	-	1716	protein_coding	copine II [Source:RGD Symbol;Acc:1586036]	C2	230	208	265	462	359	414	8.75466	7.61527	8.324	13.7156	12.5395	13.0327
ENSRNOG00000057701	223.083	208.684	294.07	125.853	128.362	129.361	241.946	127.858	0.923783	1.67372e-07	2.30909e-06	Myom1	9	119353840	119468715	+	5067	protein_coding	myomesin 1 [Source:RGD Symbol;Acc:631436]	I-set	197	191	313	143	124	139	2.53948	2.36822	3.32964	1.43773	1.46681	1.48189
ENSRNOG00000003716	31.7073	22.9444	30.0646	88.0088	93.1658	74.4522	28.2388	85.2089	-1.5913	1.6885e-07	2.32657e-06	Batf3	13	109713489	109724863	+	399	protein_coding	basic leucine zipper transcription factor, ATF-like 3 [Source:RGD Symbol;Acc:620501]	bZIP_2	28	21	32	100	90	80	4.58368	3.30663	4.32295	12.7679	13.5198	10.831
ENSRNOG00000008626	334.059	366.017	373.929	506.051	513.447	611.439	358.002	543.646	-0.601653	1.68977e-07	2.32657e-06	Manea	5	40844998	40867023	-	4524	protein_coding	mannosidase, endo-alpha [Source:RGD Symbol;Acc:620327]	-	295	335	398	575	496	657	4.2592	4.65223	4.74203	6.47494	6.57145	7.84504
ENSRNOG00000020386	3197.9	2906.29	3167.12	2660.51	2421.28	2313.6	3090.44	2465.13	0.325879	1.69491e-07	2.33131e-06	Ash1l	2	188253220	188389250	+	11671	protein_coding	ash1 (absent, small, or homeotic)-like (Drosophila) [Source:RGD Symbol;Acc:1306350]	SET	2824	2660	3371	3023	2339	2486	15.8047	14.319	15.5688	13.1953	12.0123	11.5066
ENSRNOG00000038738	71.3414	68.8331	70.464	131.133	145.96	198.229	70.2128	158.441	-1.17407	1.70824e-07	2.34729e-06	LOC685203	9	53440272	53440595	+	324	protein_coding	hypothetical protein LOC685203 [Source:RGD Symbol;Acc:1596493]	-	63	63	75	149	141	213	12.7006	12.2162	12.4773	23.4278	26.0841	35.513
ENSRNOG00000003832	1161.84	1140.66	1153.73	1548.07	1537.24	1378.3	1152.08	1487.87	-0.368894	1.72256e-07	2.36314e-06	Vash2	13	109521190	109552589	-	3761	protein_coding	vasohibin 2 [Source:RGD Symbol;Acc:1564105]	-	1026	1044	1228	1759	1485	1481	17.8186	17.4396	17.5994	23.8261	23.666	21.2718
ENSRNOG00000001816	1640.85	1748.14	1615.97	2010.12	2155.24	2078.15	1668.32	2081.17	-0.318954	1.72321e-07	2.36314e-06	Rfc4	11	81358592	81373043	+	1183	protein_coding	replication factor C (activator 1) 4 [Source:RGD Symbol;Acc:1310142]	AAA	1449	1600	1720	2284	2082	2233	80.0042	84.9717	78.3695	98.3563	105.487	101.966
ENSRNOG00000012439	154.007	130.018	140.928	255.226	283.638	228.01	141.651	255.625	-0.851118	1.76888e-07	2.42335e-06	Bid	4	153442218	153465203	-	1992	protein_coding	BH3 interacting domain death agonist [Source:RGD Symbol;Acc:620160]	-	136	119	150	290	274	245	4.45942	3.75316	4.05887	7.41651	8.24448	6.64399
ENSRNOG00000017674	3738.06	3757.41	3648.16	3161.28	3108.63	3140.95	3714.54	3136.95	0.24344	1.79934e-07	2.4606e-06	Ctcf	19	37600148	37649673	+	3915	protein_coding	CCCTC-binding factor (zinc finger protein) [Source:RGD Symbol;Acc:621344]	-	3301	3439	3883	3592	3003	3375	55.0735	55.1873	53.4613	46.7407	45.9754	46.5687
ENSRNOG00000033893	87.195	87.4071	83.6173	168.097	169.769	177.755	86.0731	171.873	-0.998665	1.79966e-07	2.4606e-06	Cacna1h	10	14730941	14788617	-	7871	protein_coding	calcium channel, voltage-dependent, T type, alpha 1H subunit [Source:RGD Symbol;Acc:68943]	Ion_trans	77	80	89	191	164	191	0.638984	0.638556	0.609486	1.23622	1.24887	1.31086
ENSRNOG00000038483	301.219	349.628	351.38	476.128	556.925	496.968	334.076	510.007	-0.607366	1.8255e-07	2.49346e-06	Tnfrsf10b	15	51434096	51464215	+	2084	protein_coding	tumor necrosis factor receptor superfamily, member 10b [Source:RGD Symbol;Acc:1308041]	Death	266	320	374	541	538	534	8.33706	9.64698	9.67336	13.2248	15.4734	13.8419
ENSRNOG00000001706	515.243	565.961	529.889	393.399	335.397	353.648	537.031	360.815	0.571936	1.8526e-07	2.52796e-06	Kalrn	11	69484293	70025633	+	9374	protein_coding	kalirin, RhoGEF kinase [Source:RGD Symbol;Acc:621865]	Pkinase	455	518	564	447	324	380	3.17041	3.47171	3.24308	2.42926	2.07168	2.18983
ENSRNOG00000029418	2357.66	2905.19	2830.77	3517.71	3467.84	3347.56	2697.88	3444.37	-0.351762	1.86581e-07	2.54346e-06	LOC498231	13	50242478	50261438	-	690	protein_coding	LRRGT00144 [Source:RGD Symbol;Acc:1561566]	-	2082	2659	3013	3997	3350	3597	197.088	242.108	235.371	295.104	291.003	281.607
ENSRNOG00000039924	88.3274	85.2219	97.7101	154.015	192.543	210.327	90.4198	185.629	-1.03413	1.87442e-07	2.55267e-06	Triqk	5	26493212	26566370	+	1531	protein_coding	triple QxxK/R motif containing [Source:RGD Symbol;Acc:1561260]	-	78	78	104	175	186	226	3.32773	3.2008	3.66152	5.82309	7.28182	7.97417
ENSRNOG00000010771	2212.71	2035.49	2201.29	1740.81	1626.26	1780.34	2149.83	1715.8	0.324942	1.93235e-07	2.62896e-06	Pkd1	10	13915214	13962008	+	13813	protein_coding	polycystic kidney disease 1 [Source:RGD Symbol;Acc:3333]	Lectin_C	1954	1863	2343	1978	1571	1913	9.23986	8.47352	9.14298	7.29506	6.81695	7.48134
ENSRNOG00000018373	1200.35	1162.51	1245.8	1482.07	1521.71	1600.72	1202.89	1534.83	-0.350829	1.98583e-07	2.69904e-06	Tln2	8	73014137	73194837	-	7884	protein_coding	talin 2 [Source:RGD Symbol;Acc:1565416]	Band_41	1060	1064	1326	1684	1470	1720	8.78189	8.47879	9.06568	10.8814	11.1757	11.7851
ENSRNOG00000000066	1010.1	898.108	924.487	716.392	696.673	684.96	944.233	699.342	0.432297	1.99528e-07	2.7092e-06	Fbxo28	13	100715260	100740728	-	1497	protein_coding	F-box protein 28 [Source:RGD Symbol;Acc:1304584]	-	892	822	984	814	673	736	38.9199	34.4976	35.4305	27.7009	26.9461	26.5588
ENSRNOG00000012392	1345.29	1418.18	1557.72	1816.5	1843.65	1846.41	1440.4	1835.52	-0.348118	2.02636e-07	2.74869e-06	Dnajc2	4	9882904	9908689	+	2112	protein_coding	DnaJ (Hsp40) homolog, subfamily C, member 2 [Source:RGD Symbol;Acc:620524]	DnaJ	1188	1298	1658	2064	1781	1984	36.741	38.6118	42.315	49.7859	50.5443	50.7458
ENSRNOG00000005700	96.2542	107.074	93.0125	190.979	212.211	174.963	98.7801	192.718	-0.964405	2.07097e-07	2.80643e-06	Nsg1	14	77380262	77401996	+	1603	protein_coding	neuron specific gene family member 1 [Source:RGD Symbol;Acc:2222]	Calcyon	85	98	99	217	205	188	3.46349	3.84089	3.32893	6.89631	7.66518	6.33544
ENSRNOG00000012475	263.85	245.832	250.852	421.562	442.02	352.717	253.511	405.433	-0.677119	2.09466e-07	2.83574e-06	Prr5	7	125576327	125613114	+	5666	protein_coding	proline rich 5 (renal) [Source:RGD Symbol;Acc:1307954]	-	233	225	267	479	427	379	2.68601	2.49485	2.54003	4.30675	4.51704	3.61339
ENSRNOG00000000420	827.786	806.331	824.898	1060.51	1041.39	1144.7	819.672	1082.2	-0.401076	2.11841e-07	2.86507e-06	Nelfe	20	4530342	4536209	+	1608	protein_coding	negative elongation factor complex member E [Source:RGD Symbol;Acc:1303325]	RRM_1	731	738	878	1205	1006	1230	29.6934	28.8343	29.4315	38.1761	37.4985	41.3211
ENSRNOG00000009029	3308.88	3414.34	3340.93	2691.31	2900.56	2793.82	3354.72	2795.23	0.263748	2.13264e-07	2.88147e-06	Nptn	8	63379087	63445686	+	2353	protein_coding	neuroplastin [Source:RGD Symbol;Acc:620296]	-	2922	3125	3556	3058	2802	3002	81.1124	83.4386	81.4598	66.2074	71.3754	68.9193
ENSRNOG00000011491	3060.88	3100.77	3204.7	2540.81	2686.28	2559.29	3122.12	2595.46	0.267378	2.14291e-07	2.89251e-06	Dnajc13	8	112698348	112807598	-	7258	protein_coding	DnaJ (Hsp40) homolog, subfamily C, member 13 [Source:RGD Symbol;Acc:1308046]	DnaJ	2703	2838	3411	2887	2595	2750	24.3253	24.566	25.3319	20.2638	21.43	20.4677
ENSRNOG00000025378	151.742	166.073	131.533	245.545	271.216	275.473	149.783	264.078	-0.820573	2.20413e-07	2.97222e-06	Ccdc155	1	101180657	101198801	-	1842	protein_coding	coiled-coil domain containing 155 [Source:RGD Symbol;Acc:1561972]	-	134	152	140	279	262	296	4.75165	5.18433	4.09677	7.71623	8.52538	8.68069
ENSRNOG00000019138	479.006	522.257	502.643	741.914	697.709	671	501.302	703.541	-0.489068	2.22503e-07	2.99623e-06	Clec11a	1	100289295	100293558	-	3049	protein_coding	C-type lectin domain family 11, member A [Source:RGD Symbol;Acc:3627]	Lectin_C	423	478	535	843	674	721	9.06175	9.84939	9.45801	14.0851	13.2497	12.7741
ENSRNOG00000002275	2126.65	2241.99	2201.29	2642.02	2600.36	2727.74	2189.98	2656.71	-0.278696	2.22629e-07	2.99623e-06	Fip1l1	14	36150399	36208373	-	2162	protein_coding	factor interacting with PAPOLA and CPSF1 [Source:RGD Symbol;Acc:1309336]	-	1878	2052	2343	3002	2512	2931	56.7373	59.6294	58.4144	70.7369	69.6412	73.234
ENSRNOG00000057040	499.39	473.091	564.651	324.753	336.432	360.162	512.377	340.449	0.591685	2.23388e-07	3.00349e-06	Spns2	10	59010428	59049482	-	3869	protein_coding	Protein Spns2; RCG35099, isoform CRA_a [Source:UniProtKB/TrEMBL;Acc:D3ZPS4]	MFS_1	441	433	601	369	325	387	7.44507	7.03118	8.37297	4.85868	5.03485	5.40337
ENSRNOG00000009712	805.138	801.96	774.164	607.261	543.467	581.658	793.754	577.462	0.457226	2.26391e-07	3.0409e-06	Gale	5	154310453	154314955	+	1398	protein_coding	UDP-galactose-4-epimerase [Source:RGD Symbol;Acc:621493]	-	711	734	824	690	525	625	33.2194	32.9859	31.7705	25.1439	22.5089	24.1504
ENSRNOG00000002940	5370.99	5506.65	5594.84	4816.72	4693.49	4497.84	5490.82	4669.35	0.233951	2.27758e-07	3.05627e-06	Ankrd17	14	19318565	19431515	+	10584	protein_coding	ankyrin repeat domain 17 [Source:RGD Symbol;Acc:1562348]	-	4743	5040	5955	5473	4534	4833	29.2706	29.9171	30.3274	26.3431	25.6764	24.6672
ENSRNOG00000003689	6266.72	6357.77	6098.42	7041.58	7265.9	7507.57	6240.97	7271.69	-0.220655	2.2914e-07	3.07182e-06	Nono	X	71324365	71342225	+	3072	protein_coding	non-POU domain containing, octamer-binding [Source:RGD Symbol;Acc:1549738]	RRM_1	5534	5819	6491	8001	7019	8067	117.665	119.005	113.892	132.683	136.948	141.855
ENSRNOG00000006541	3177.52	3083.29	3185.91	3792.3	3692.47	3700.27	3148.91	3728.35	-0.243704	2.32407e-07	3.11258e-06	Nup107	7	60781729	60825242	-	3096	protein_coding	nucleoporin 107 [Source:RGD Symbol;Acc:621160]	-	2806	2822	3391	4309	3567	3976	59.1992	57.2658	59.0378	70.9033	69.0565	69.3742
ENSRNOG00000016795	2777.78	2672.47	2765.95	2240.7	2192.5	2342.45	2738.73	2258.55	0.27793	2.339e-07	3.12952e-06	Rabl6	3	2806777	2832697	-	3190	protein_coding	RAB, member RAS oncogene family-like 6 [Source:RGD Symbol;Acc:1307615]	-	2453	2446	2944	2546	2118	2517	50.2268	48.1731	49.7451	40.6592	39.7958	42.6231
ENSRNOG00000018279	1109.75	1036.87	1104.88	1425.74	1389.21	1349.45	1083.83	1388.13	-0.356881	2.3803e-07	3.18168e-06	Sfxn1	17	11045761	11082047	-	3002	protein_coding	sideroflexin 1 [Source:RGD Symbol;Acc:1308482]	-	980	949	1176	1620	1342	1450	21.3228	19.8607	21.1154	27.4913	26.7944	26.0921
ENSRNOG00000028650	1843.55	1764.53	1913.8	1531.35	1399.56	1450.89	1840.63	1460.6	0.33344	2.38305e-07	3.18227e-06	Inf2	6	137164535	137177622	+	3741	protein_coding	inverted formin, FH2 and WH2 domain containing [Source:MGI Symbol;Acc:MGI:1917685]	FH2	1628	1615	2037	1740	1352	1559	28.4247	27.1221	29.3499	23.6948	21.6616	22.5118
ENSRNOG00000007230	629.616	621.683	674.575	839.604	854.02	946.473	641.958	880.033	-0.454038	2.39924e-07	3.20077e-06	Kank3	7	18668692	18681939	+	2697	protein_coding	KN motif and ankyrin repeat domains 3 [Source:RGD Symbol;Acc:1308853]	-	556	569	718	954	825	1017	13.4655	13.2547	14.3498	18.0201	18.3348	20.3701
ENSRNOG00000009742	495.992	464.35	518.615	698.79	672.864	699.851	492.986	690.502	-0.485335	2.46237e-07	3.28181e-06	Rad52	4	152430187	152451609	+	2027	protein_coding	RAD52 homolog (S. cerevisiae) [Source:RGD Symbol;Acc:1304975]	-	438	425	552	794	650	752	14.114	13.1727	14.6787	19.9553	19.2204	20.0409
ENSRNOG00000002826	1184.49	1234.63	1304.05	994.5	954.432	879.466	1241.06	942.799	0.397255	2.46899e-07	3.28744e-06	Hsd17b7	13	88288046	88307988	-	3940	protein_coding	hydroxysteroid (17-beta) dehydrogenase 7 [Source:RGD Symbol;Acc:2837]	adh_short	1046	1130	1388	1130	922	945	17.3406	18.0186	18.9888	14.6108	14.0261	12.9565
ENSRNOG00000008892	1164.11	1163.61	1101.12	1426.62	1419.23	1544.88	1142.94	1463.58	-0.357672	2.57168e-07	3.42086e-06	Parp2	15	27739251	27749648	+	1982	protein_coding	poly (ADP-ribose) polymerase 2 [Source:RGD Symbol;Acc:1310568]	WGR	1028	1065	1172	1621	1371	1660	33.878	33.7586	31.8733	41.6649	41.4606	45.2436
ENSRNOG00000016338	235.54	235.999	209.513	349.395	376.804	356.44	227.017	360.88	-0.670157	2.57424e-07	3.42095e-06	Fam92a1	5	25732644	25750826	-	1068	protein_coding	family with sequence similarity 92, member A1 [Source:RGD Symbol;Acc:1310681]	-	208	216	223	397	364	383	12.721	12.7064	11.2548	18.9369	20.4283	19.3722
ENSRNOG00000014087	1104.09	1024.85	1027.83	792.959	799.156	806.876	1052.26	799.664	0.395468	2.61518e-07	3.472e-06	Kifc3	19	10320604	10339178	+	3326	protein_coding	kinesin family member C3 [Source:RGD Symbol;Acc:1307693]	Kinesin	975	938	1094	901	772	867	19.1475	17.7182	17.7296	13.8005	13.9122	14.0815
ENSRNOG00000034102	83.7978	84.1293	77.9801	162.816	209.106	146.112	81.9691	172.678	-1.07387	2.62407e-07	3.48044e-06	Plk5	7	12212911	12221330	-	2094	protein_coding	polo-like kinase 5 [Source:RGD Symbol;Acc:1305038]	Pkinase	74	77	83	185	202	157	2.30826	2.31022	2.13651	4.50076	5.78198	4.05019
ENSRNOG00000017956	3916.98	4121.24	3837.94	3317.93	3399.52	3244.25	3958.72	3320.57	0.253509	2.66214e-07	3.52753e-06	Golga7	16	73564243	73579382	+	1973	protein_coding	golgin A7 [Source:RGD Symbol;Acc:1359725]	-	3459	3772	4085	3770	3284	3486	114.512	120.111	111.601	97.3431	99.765	95.4449
ENSRNOG00000002175	1485.71	1562.4	1526.72	1256.77	1199.77	1086.07	1524.94	1180.87	0.36883	2.69069e-07	3.56193e-06	Clock	14	34446616	34502218	+	9419	protein_coding	clock circadian regulator [Source:RGD Symbol;Acc:620271]	HLH	1312	1430	1625	1428	1159	1167	9.09825	9.53828	9.29934	7.7235	7.37532	6.69296
ENSRNOG00000014645	2047.38	2042.05	1957.96	2407.04	2528.93	2427.14	2015.8	2454.37	-0.284158	2.7435e-07	3.62834e-06	Aldh7a1	18	51619007	51651267	-	1894	protein_coding	aldehyde dehydrogenase 7 family, member A1 [Source:RGD Symbol;Acc:1308614]	Aldedh	1808	1869	2084	2735	2443	2608	62.3516	61.9967	59.3091	73.5645	77.3118	74.3841
ENSRNOG00000019692	480.139	419.554	453.788	621.342	619.035	722.186	451.16	654.188	-0.536559	2.80088e-07	3.70066e-06	Metrn	10	15164439	15166457	-	924	protein_coding	meteorin, glial cell differentiation regulator [Source:RGD Symbol;Acc:1306222]	-	424	384	483	706	598	776	29.9725	26.1095	28.176	38.9245	38.791	45.3672
ENSRNOG00000028624	98.519	84.1293	105.226	194.499	185.297	180.547	95.9582	186.781	-0.958685	2.84026e-07	3.74909e-06	Kif26b	13	96775357	97173469	-	7421	protein_coding	kinesin family member 26B [Source:RGD Symbol;Acc:1560022]	Kinesin	87	77	112	221	179	194	0.765748	0.651879	0.813503	1.51712	1.44575	1.41219
ENSRNOG00000012772	1853.74	1830.09	1741.87	2289.11	2237.02	2148.88	1808.57	2225	-0.299746	2.88473e-07	3.80414e-06	Nqo1	19	38422164	38437180	+	1579	protein_coding	NAD(P)H dehydrogenase, quinone 1 [Source:RGD Symbol;Acc:2503]	Flavodoxin_2	1637	1675	1854	2601	2161	2309	67.7167	66.6456	63.2894	83.9168	82.0304	78.994
ENSRNOG00000000185	536.759	571.424	566.53	729.593	796.05	779.887	558.238	768.51	-0.459928	2.88957e-07	3.80687e-06	Mpst	7	119626637	119631425	+	1217	protein_coding	mercaptopyruvate sulfurtransferase [Source:RGD Symbol;Acc:620065]	Rhodanese	474	523	603	829	769	838	25.44	26.9992	26.7073	34.702	37.8737	37.1968
ENSRNOG00000007025	1217.33	1126.46	1252.38	1447.74	1562.08	1691	1198.72	1566.94	-0.385566	2.89349e-07	3.80837e-06	Evc2	14	78129749	78211931	-	4060	protein_coding	Ellis van Creveld syndrome 2 [Source:RGD Symbol;Acc:1310417]	-	1075	1031	1333	1645	1509	1817	17.2946	15.9541	17.6973	20.641	22.2774	24.1758
ENSRNOG00000024798	433.71	487.295	445.332	631.023	663.548	638.427	455.446	644.333	-0.500287	2.98953e-07	3.93101e-06	Bora	15	83442144	83463717	+	2281	protein_coding	bora, aurora kinase A activator [Source:RGD Symbol;Acc:1309522]	-	383	446	474	717	641	686	10.9674	12.2842	11.201	16.0134	16.8436	16.2462
ENSRNOG00000018825	1304.53	1180	1224.19	990.979	917.166	934.375	1236.24	947.507	0.382688	3.00799e-07	3.9515e-06	Dcaf11	15	34234193	34244504	+	2856	protein_coding	DDB1 and CUL4 associated factor 11 [Source:RGD Symbol;Acc:1311288]	-	1152	1080	1303	1126	886	1004	26.3465	23.7577	24.5918	20.085	18.5942	18.9901
ENSRNOG00000036841	1585.36	1579.88	1543.63	1267.33	1230.82	1260.1	1569.63	1252.75	0.324689	3.04117e-07	3.99128e-06	Cbx5	7	144819420	144837583	-	1471	protein_coding	chromobox homolog 5 [Source:RGD Symbol;Acc:1306619]	Chromo	1400	1446	1643	1440	1189	1354	62.1648	61.7582	60.2044	49.8701	48.4475	49.7231
ENSRNOG00000047296	3786.75	4183.52	3986.38	3362.82	3197.66	3378.27	3985.55	3312.91	0.26648	3.10387e-07	4.06968e-06	Bptf	10	95250294	95349789	-	9195	protein_coding	bromodomain PHD finger transcription factor [Source:RGD Symbol;Acc:1307039]	Bromodomain	3344	3829	4243	3821	3089	3630	23.7544	26.1621	24.8728	21.1698	20.1358	21.3259
ENSRNOG00000017613	1451.74	1296.9	1283.38	1068.43	1042.42	945.543	1344.01	1018.8	0.398821	3.11595e-07	4.08162e-06	Papd7	1	36400443	36433238	+	3819	protein_coding	PAP associated domain containing 7 [Source:RGD Symbol;Acc:1307356]	NTP_transf_2	1282	1187	1366	1214	1007	1016	21.9264	19.5272	19.2799	16.1942	15.8045	14.3713
ENSRNOG00000025728	276.306	254.573	213.271	399.56	370.593	418.794	248.05	396.316	-0.680489	3.14089e-07	4.11038e-06	Adam32	16	71889235	71999148	+	2589	protein_coding	ADAM metallopeptidase domain 32 [Source:RGD Symbol;Acc:735114]	-	244	233	227	454	358	450	6.15583	5.65409	4.72604	8.93335	8.28807	9.38929
ENSRNOG00000005602	3929.44	3786.91	3702.65	4456.77	4487.49	4472.72	3806.33	4472.32	-0.233037	3.17837e-07	4.15547e-06	Mthfd1	6	99282850	99350340	+	3333	protein_coding	methylenetetrahydrofolate dehydrogenase (NADP+ dependent) 1, methenyltetrahydrofolate cyclohydrolase, formyltetrahydrofolate synthetase [Source:RGD Symbol;Acc:708531]	-	3470	3466	3941	5064	4335	4806	68.0022	65.3329	63.7345	77.4015	77.9572	77.8934
ENSRNOG00000010174	638.675	713.46	624.781	469.087	485.498	426.239	658.972	460.274	0.517656	3.20357e-07	4.18443e-06	Enpp4	9	19448269	19457946	+	4659	protein_coding	ectonucleotide pyrophosphatase/phosphodiesterase 4 [Source:RGD Symbol;Acc:1308689]	-	564	653	665	533	469	458	7.90707	8.80561	7.69365	5.82808	6.03368	5.31037
ENSRNOG00000012820	450.696	505.869	465.062	644.224	661.477	974.393	473.876	760.032	-0.681915	3.28392e-07	4.28531e-06	Add3	1	273854248	273961982	+	4177	protein_coding	adducin 3 (gamma) [Source:RGD Symbol;Acc:2043]	Aldolase_II	398	463	495	732	639	1047	6.22368	6.96395	6.3877	8.92765	9.16935	13.5405
ENSRNOG00000002214	4174.04	4021.82	3932.83	3480.75	3377.78	3391.3	4042.89	3416.61	0.242235	3.30461e-07	4.30822e-06	Klhl8	14	7169519	7215025	+	3321	protein_coding	kelch-like family member 8 [Source:RGD Symbol;Acc:1304685]	BACK	3686	3681	4186	3955	3263	3644	72.4962	69.6363	67.9413	60.6692	58.8912	59.2737
ENSRNOG00000015843	2982.75	2874.6	3023.37	2412.32	2526.86	2455.99	2960.24	2465.06	0.264715	3.31502e-07	4.31769e-06	Itfg1	19	22281906	22403542	+	3379	protein_coding	integrin alpha FG-GAP repeat containing 1 [Source:RGD Symbol;Acc:619898]	-	2634	2631	3218	2741	2441	2639	50.9163	48.9183	51.3336	41.3249	43.2994	42.1894
ENSRNOG00000037514	1709.93	1742.68	1722.14	2195.82	2159.38	2024.17	1724.92	2126.46	-0.301923	3.33603e-07	4.34095e-06	Qser1	3	94702663	94767239	-	9030	protein_coding	glutamine and serine rich 1 [Source:RGD Symbol;Acc:1311804]	-	1510	1595	1833	2495	2086	2175	10.9224	11.0972	10.9415	14.0758	13.8461	13.0114
ENSRNOG00000017309	2794.77	2569.77	2563.01	2117.49	2137.64	1598.86	2642.52	1951.33	0.437472	3.36477e-07	4.3742e-06	Rsrp1	5	153260930	153264669	+	2889	protein_coding	arginine/serine-rich protein 1 [Source:RGD Symbol;Acc:1359529]	-	2468	2352	2728	2406	2065	1718	55.799	51.148	50.898	42.4267	42.8425	32.1239
ENSRNOG00000048226	523.17	577.979	652.966	850.165	920.271	757.551	584.705	842.663	-0.524238	3.38352e-07	4.39442e-06	Hmgn1	11	39482408	39488326	+	1181	protein_coding	high mobility group nucleosome binding domain 1 [Source:RGD Symbol;Acc:1307761]	-	462	529	695	966	889	814	25.5518	28.1413	31.7204	41.6695	45.1184	37.2329
ENSRNOG00000002580	1779	1848.66	1817.97	1408.14	1506.18	1469.5	1815.21	1461.27	0.313611	3.40726e-07	4.42107e-06	Trmt1l	13	68785827	68818990	+	2758	protein_coding	tRNA methyltransferase 1-like [Source:RGD Symbol;Acc:1307890]	TRM	1571	1692	1935	1600	1455	1579	37.2058	38.543	37.8173	29.554	31.6207	30.9272
ENSRNOG00000020822	3776.56	4033.84	4066.24	3355.78	3378.81	3220.06	3958.88	3318.22	0.255195	3.4244e-07	4.43912e-06	Atp8b2	2	189285953	189307108	-	5420	protein_coding	ATPase, aminophospholipid transporter, class I, type 8B, member 2 [Source:RGD Symbol;Acc:1597731]	E1-E2_ATPase	3335	3692	4328	3813	3264	3460	40.1907	42.7958	43.0419	35.8392	36.0955	34.4849
ENSRNOG00000021891	1442.68	1330.77	1327.54	1093.07	1060.02	1044.19	1367	1065.76	0.358226	3.43316e-07	4.44628e-06	Zdhhc8	11	86903122	86915715	+	3368	protein_coding	zinc finger, DHHC-type containing 8 [Source:RGD Symbol;Acc:1308875]	-	1274	1218	1413	1242	1024	1122	24.7074	22.7203	22.6138	18.7863	18.2234	17.9959
ENSRNOG00000025768	1927.35	1863.96	1941.99	1556.88	1413.02	1592.35	1911.1	1520.75	0.328922	3.48624e-07	4.51078e-06	Clk1	9	65296778	65307995	-	1774	protein_coding	CDC-like kinase 1 [Source:RGD Symbol;Acc:1311469]	Pkinase	1702	1706	2067	1769	1365	1711	62.6664	60.4177	62.8045	50.8001	46.1191	52.1013
ENSRNOG00000025274	1897.91	1977.59	2184.38	1558.64	1549.66	1669.59	2019.96	1592.63	0.343859	3.5286e-07	4.56129e-06	Hexb	2	27984117	28003186	-	1617	protein_coding	hexosaminidase B [Source:RGD Symbol;Acc:1307607]	Glyco_hydro_20	1676	1810	2325	1771	1497	1794	67.7007	70.3246	77.5026	55.7955	55.4899	59.9328
ENSRNOG00000018387	711.149	712.368	704.64	516.612	536.221	489.523	709.385	514.119	0.464963	3.55202e-07	4.58725e-06	Wdr7	18	59096643	59396318	+	7057	protein_coding	WD repeat domain 7 [Source:RGD Symbol;Acc:619836]	-	628	652	750	587	518	526	5.81257	5.80452	5.72855	4.23749	4.39959	4.02641
ENSRNOG00000010488	1457.4	1433.48	1444.04	1778.66	1739.1	2051.16	1444.97	1856.3	-0.36175	3.57614e-07	4.61406e-06	Zmiz1	16	1749191	1954614	+	7520	protein_coding	zinc finger, MIZ-type containing 1 [Source:RGD Symbol;Acc:1311620]	zf-MIZ	1287	1312	1537	2021	1680	2204	11.1787	10.9611	11.0169	13.6911	13.3904	15.8324
ENSRNOG00000052968	10649.1	10759.8	10844.9	12459.4	12019.4	12167.3	10751.3	12215.4	-0.184226	3.62495e-07	4.67264e-06	Hnrnpa3	3	62481323	62487227	+	1140	protein_coding	Heterogeneous nuclear ribonucleoprotein A3 [Source:UniProtKB/Swiss-Prot;Acc:Q6URK4]	RRM_1	9404	9848	11543	14157	11611	13074	538.811	542.728	545.78	632.641	610.474	619.521
ENSRNOG00000018848	1336.23	1288.16	1270.23	1042.02	1031.04	911.109	1298.21	994.723	0.383895	3.69234e-07	4.75506e-06	Eif1b	8	129158103	129160757	+	922	protein_coding	eukaryotic translation initiation factor 1B [Source:RGD Symbol;Acc:1309241]	SUI1	1180	1179	1352	1184	996	979	83.5949	80.3382	79.0404	65.4202	64.7486	57.3593
ENSRNOG00000011777	1148.26	1182.18	1054.14	1423.98	1477.2	1428.55	1128.19	1443.24	-0.356261	3.80992e-07	4.90188e-06	Spag5	10	65566171	65585760	+	3910	protein_coding	sperm associated antigen 5 [Source:RGD Symbol;Acc:620152]	-	1014	1082	1122	1618	1427	1535	16.9391	17.3856	15.4675	21.0811	21.8751	21.2072
ENSRNOG00000012940	1431.36	1417.09	1464.71	1124.75	1160.43	1138.19	1437.72	1141.12	0.333992	3.85734e-07	4.95825e-06	Vps41	17	48648879	48810991	-	2701	protein_coding	vacuolar protein sorting 41 homolog (S. cerevisiae) [Source:RGD Symbol;Acc:1560511]	-	1264	1297	1559	1278	1121	1223	30.5669	30.1685	31.1118	24.1044	24.8762	24.4599
ENSRNOG00000009266	6560.01	6137.07	6108.76	7273.05	7156.17	7635.07	6268.61	7354.76	-0.230925	3.89335e-07	4.99986e-06	Anp32b	5	62071346	62094633	+	1350	protein_coding	acidic (leucine-rich) nuclear phosphoprotein 32 family, member B [Source:RGD Symbol;Acc:621285]	-	5793	5617	6502	8264	6913	8204	280.284	261.402	259.607	311.851	306.927	328.28
ENSRNOG00000004823	1681.62	1796.22	1988.96	1478.55	1360.22	1409.94	1822.27	1416.24	0.364332	3.99375e-07	5.12401e-06	Dock4	6	60566196	60782556	+	5901	protein_coding	dedicator of cytokinesis 4 [Source:RGD Symbol;Acc:1561724]	Ded_cyto	1485	1644	2117	1680	1314	1515	16.4373	17.5031	19.3374	14.5036	13.3466	13.8688
ENSRNOG00000015280	1243.38	1270.68	1279.63	934.654	945.116	1046.98	1264.56	975.584	0.374417	4.0324e-07	5.16877e-06	Actr8	16	6048004	6062550	+	2054	protein_coding	ARP8 actin-related protein 8 homolog (yeast) [Source:RGD Symbol;Acc:1311878]	Actin	1098	1163	1362	1062	913	1125	34.9165	35.5728	35.7421	26.3399	26.6424	29.5872
ENSRNOG00000011341	835.713	919.96	880.33	692.629	632.493	614.231	878.668	646.451	0.44222	4.11951e-07	5.27551e-06	Rictor	2	56052643	56101803	+	5490	protein_coding	RPTOR independent companion of MTOR, complex 2 [Source:RGD Symbol;Acc:1307224]	-	738	842	937	787	611	660	8.78037	9.6356	9.19964	7.30286	6.6707	6.49417
ENSRNOG00000027498	293.292	327.777	299.707	413.641	475.146	577.004	306.925	488.597	-0.67057	4.13921e-07	5.2958e-06	Engase	10	107502695	107515371	+	4003	protein_coding	endo-beta-N-acetylglucosaminidase [Source:RGD Symbol;Acc:1310868]	-	259	300	319	470	459	620	4.22613	4.70841	4.29545	5.9814	6.87273	8.36678
ENSRNOG00000016507	5139.98	4614	4116.04	6041.8	5775.25	5569.02	4623.34	5795.36	-0.326763	4.22543e-07	5.40109e-06	LOC100360635	4	118167294	118174842	+	416	protein_coding	small nuclear ribonucleoprotein polypeptide G-like [Source:RGD Symbol;Acc:2321722]	-	4539	4223	4381	6865	5579	5984	712.682	637.774	567.654	840.694	803.832	777.053
ENSRNOG00000052219	1279.61	1184.37	1197.89	1549.84	1591.07	1490.91	1220.62	1543.94	-0.339259	4.29561e-07	5.48569e-06	Gm2a	10	40438356	40450930	+	2044	protein_coding	GM2 ganglioside activator [Source:RGD Symbol;Acc:628651]	-	1130	1084	1275	1761	1537	1602	36.1099	33.3186	33.6227	43.8904	45.0708	42.3384
ENSRNOG00000024027	1449.48	1497.94	1669.53	1198.68	1223.58	1175.41	1538.98	1199.22	0.361422	4.48351e-07	5.72032e-06	Lemd3	7	62996336	63045728	-	3120	protein_coding	LEM domain containing 3 [Source:RGD Symbol;Acc:1596822]	-	1280	1371	1777	1362	1182	1263	26.7969	27.6072	30.6999	22.2389	22.7073	21.8676
ENSRNOG00000028783	1108.62	1184.37	1154.67	867.767	890.251	908.317	1149.22	888.778	0.371179	4.59308e-07	5.85469e-06	Wdr35	6	34094306	34151622	+	4194	protein_coding	WD repeat domain 35 [Source:RGD Symbol;Acc:1564116]	-	979	1084	1229	986	860	976	15.247	16.2383	15.7953	11.9768	12.2906	12.5711
ENSRNOG00000010241	135.888	132.203	136.23	236.744	257.759	218.703	134.774	237.735	-0.817524	4.61952e-07	5.88293e-06	Hspb11	5	126856705	126882909	+	1242	protein_coding	heat shock protein family B (small), member 11 [Source:RGD Symbol;Acc:1596413]	-	120	121	145	269	249	235	6.31086	6.12072	6.29289	11.0337	12.0166	10.2211
ENSRNOG00000018237	2087.02	1995.07	1882.8	2692.19	2489.6	2320.12	1988.29	2500.63	-0.331808	4.66568e-07	5.93621e-06	Gstp1	1	219291679	219294147	-	769	protein_coding	glutathione S-transferase pi 1 [Source:RGD Symbol;Acc:2758]	GST_N	1843	1826	2004	3059	2405	2493	156.541	149.181	140.467	202.649	187.452	175.125
ENSRNOG00000052275	2327.09	2300.99	2048.15	2671.07	2855.02	2729.6	2225.41	2751.9	-0.307107	4.81505e-07	6.12059e-06	H2afv	14	86687782	86706626	-	1896	protein_coding	Protein LOC689408; RCG35761, isoform CRA_b [Source:UniProtKB/TrEMBL;Acc:D4AEC0]	Histone	2055	2106	2180	3035	2758	2933	70.795	69.7845	61.9757	81.5476	87.1883	83.5653
ENSRNOG00000011167	1746.16	1778.73	1746.57	2164.14	2163.52	2091.18	1757.16	2139.61	-0.28413	4.83195e-07	6.1364e-06	Wdhd1	15	24021674	24056073	-	4215	protein_coding	WD repeat and HMG-box DNA binding protein 1 [Source:RGD Symbol;Acc:1310200]	WD40	1542	1628	1859	2459	2090	2247	23.8955	24.2659	23.7731	29.7202	29.7201	28.7977
ENSRNOG00000038980	279.703	302.647	264.005	182.178	164.593	154.488	282.119	167.087	0.753574	4.83921e-07	6.13995e-06	Lypd6	3	35679750	35707410	+	3653	protein_coding	LY6/PLAUR domain containing 6 [Source:RGD Symbol;Acc:1587119]	-	247	277	281	207	159	166	4.41648	4.76397	4.1463	2.88677	2.60885	2.45477
ENSRNOG00000032660	1002.18	1055.44	1048.5	763.036	818.824	791.985	1035.37	791.282	0.388991	4.84463e-07	6.14115e-06	Adgrl2	2	258792839	258997145	-	5962	protein_coding	adhesion G protein-coupled receptor L2 [Source:RGD Symbol;Acc:620835]	7tm_2	885	966	1116	867	791	851	9.69572	10.1794	10.0896	7.40829	7.95219	7.71063
ENSRNOG00000002021	6061.75	6149.09	6444.17	5492.63	5299.07	5102.77	6218.34	5298.15	0.231264	4.86084e-07	6.15602e-06	Son	11	31806618	31837763	+	9244	protein_coding	Son DNA binding protein [Source:RGD Symbol;Acc:1309013]	G-patch	5353	5628	6859	6241	5119	5483	37.8239	38.2502	39.9949	34.3942	33.1915	32.0413
ENSRNOG00000003330	612.63	682.868	663.301	832.563	938.905	889.704	652.933	887.057	-0.44053	4.99549e-07	6.32072e-06	Acsf2	10	82284720	82326771	-	3083	protein_coding	acyl-CoA synthetase family member 2 [Source:RGD Symbol;Acc:1562656]	AMP-binding	541	625	706	946	907	956	11.4618	12.7364	12.3434	15.6318	17.6334	16.7508
ENSRNOG00000005971	32.8397	28.4073	27.2461	0.880088	0	0	29.4977	0.293363	6.44147	5.0295e-07	6.35789e-06	Gpr176	3	110042853	110140756	-	3824	protein_coding	G protein-coupled receptor 176 [Source:RGD Symbol;Acc:621718]	7tm_1	29	26	29	1	0	0	0.495346	0.427164	0.408774	0.0133221	0	0
ENSRNOG00000005715	1779	1814.79	1793.54	1454.79	1486.51	1429.48	1795.78	1456.93	0.30197	5.06954e-07	6.40263e-06	Lgr4	3	101051955	101152119	+	3499	protein_coding	leucine-rich repeat-containing G protein-coupled receptor 4 [Source:RGD Symbol;Acc:628615]	7tm_1	1571	1661	1909	1653	1436	1536	29.3266	29.8239	29.408	24.0669	24.5987	23.7137
ENSRNOG00000013953	139.286	168.259	166.295	260.506	303.307	255.929	157.946	273.247	-0.787257	5.16184e-07	6.51321e-06	Ntrk1	2	187143568	187160373	-	2623	protein_coding	neurotrophic tyrosine kinase, receptor, type 1 [Source:RGD Symbol;Acc:620144]	Pkinase_Tyr	123	154	177	296	293	275	3.06292	3.6886	3.6373	5.74889	6.69532	5.66352
ENSRNOG00000008215	734.929	683.961	700.882	500.77	550.714	449.505	706.591	500.33	0.499068	5.28214e-07	6.65889e-06	Trim47	10	104654717	104659188	-	2198	protein_coding	tripartite motif-containing 47 [Source:RGD Symbol;Acc:1597317]	zf-B_box	649	626	746	569	532	483	19.2862	17.8931	18.2943	13.1879	14.5073	11.8706
ENSRNOG00000013971	1179.96	1583.16	1607.52	2700.99	3062.05	4244.71	1456.88	3335.92	-1.19501	5.3174e-07	6.6972e-06	Psat1	1	233124092	233145941	-	2825	protein_coding	phosphoserine aminotransferase 1 [Source:RGD Symbol;Acc:735170]	-	1042	1449	1711	3069	2958	4561	24.0923	32.2247	32.6464	55.3438	62.7599	87.2156
ENSRNOG00000042960	251.393	346.351	329.771	506.051	422.352	619.814	309.172	516.072	-0.738615	5.3372e-07	6.71598e-06	Rgcc	15	61551861	61564695	-	890	protein_coding	regulator of cell cycle [Source:RGD Symbol;Acc:619721]	-	222	317	351	575	408	666	16.2927	22.3773	21.2579	32.9131	27.4772	40.4238
ENSRNOG00000007981	219.686	233.814	239.578	391.639	368.523	334.104	231.026	364.755	-0.657998	5.36484e-07	6.74458e-06	Klhl23	3	56056925	56070614	+	5304	protein_coding	kelch-like family member 23 [Source:RGD Symbol;Acc:1307166]	BTB	194	214	255	445	356	359	2.38906	2.53483	2.59143	4.27413	4.02299	3.65631
ENSRNOG00000009820	2029.27	1956.83	1994.6	1585.04	1565.19	1695.65	1993.56	1615.29	0.303251	5.37327e-07	6.749e-06	Bnip3l	15	43643897	43667029	-	3199	protein_coding	BCL2/adenovirus E1B interacting protein 3-like [Source:RGD Symbol;Acc:621354]	-	1792	1791	2123	1801	1512	1822	36.5892	35.1739	35.7717	28.6807	28.3296	30.7671
ENSRNOG00000054563	1468.73	1493.57	1412.1	1746.09	1831.23	1846.41	1458.13	1807.91	-0.310494	5.61599e-07	7.04743e-06	RGD1563348	3	72070390	72071895	-	654	protein_coding	similar to Selenoprotein H [Source:RGD Symbol;Acc:1563348]	-	1297	1367	1503	1984	1769	1984	129.536	131.32	123.875	154.545	162.126	163.876
ENSRNOG00000055597	673.779	656.646	619.144	937.294	832.281	863.645	649.856	877.74	-0.43574	5.62483e-07	7.05207e-06	Hdac7	7	139281187	139318455	-	3282	protein_coding	histone deacetylase 7 [Source:MGI Symbol;Acc:MGI:1891835]	Hist_deacetyl	595	601	659	1065	804	928	11.8415	11.5047	10.8231	16.5311	14.6832	15.2743
ENSRNOG00000001888	206.097	250.203	232.061	402.2	405.789	318.283	229.454	375.424	-0.709103	5.65044e-07	7.07773e-06	Arvcf	11	86736142	86793791	-	3760	protein_coding	armadillo repeat gene deleted in velo-cardio-facial syndrome [Source:RGD Symbol;Acc:1306655]	Arm	182	229	247	457	392	342	3.16164	3.82637	3.54089	6.19183	6.24886	4.9135
ENSRNOG00000015911	2176.48	2108.7	2162.77	1747.85	1822.94	1713.33	2149.32	1761.38	0.287672	5.67246e-07	7.09884e-06	Lrp5	1	218816841	218920094	-	5078	protein_coding	low density lipoprotein receptor-related protein 5 [Source:RGD Symbol;Acc:1309329]	Ldl_recept_a	1922	1930	2302	1986	1761	1841	24.7223	23.8783	24.4352	19.924	20.7859	19.5845
ENSRNOG00000008539	157.404	181.37	209.513	94.1694	102.482	80.9668	182.762	92.5395	0.986414	5.72321e-07	7.15584e-06	Lgals2	7	120071124	120077612	-	608	protein_coding	lectin, galactoside-binding, soluble, 2 [Source:RGD Symbol;Acc:621269]	-	139	166	223	107	99	87	14.9328	17.1531	19.7699	8.96543	9.75964	7.7298
ENSRNOG00000047453	657.926	622.776	614.446	408.361	440.985	483.009	631.716	444.118	0.5082	5.76266e-07	7.19862e-06	Casd1	4	29639154	29691928	+	2382	protein_coding	CAS1 domain containing 1 [Source:MGI Symbol;Acc:MGI:2384865]	-	581	570	654	464	426	519	15.9317	15.0339	14.7992	9.92355	10.7194	11.77
ENSRNOG00000007419	3735.8	3901.63	3937.53	3361.94	3252.52	3069.29	3858.32	3227.92	0.257555	5.78079e-07	7.2147e-06	LOC100362038	10	20591432	20615258	+	7044	protein_coding	pantothenate kinase 3 [Source:RGD Symbol;Acc:2318942]	Fumble	3299	3571	4191	3820	3142	3298	30.5909	31.85	32.0702	27.6271	26.7355	25.292
ENSRNOG00000060707	1036.15	966.941	1025.02	809.681	707.025	758.482	1009.37	758.396	0.41124	5.81774e-07	7.25423e-06	Atg2a	1	221612584	221632267	+	6340	protein_coding	Protein Atg2a; RCG47388 [Source:UniProtKB/TrEMBL;Acc:D3ZT64]	-	915	885	1091	920	683	815	9.42672	8.76987	9.27554	7.39247	6.45704	6.94418
ENSRNOG00000000974	2156.09	2226.7	2243.57	2618.26	2632.45	3099.07	2208.79	2783.26	-0.333441	5.86534e-07	7.30695e-06	Zfp358	12	2046472	2050565	+	2031	protein_coding	zinc finger protein 358 [Source:RGD Symbol;Acc:1310416]	zf-C2H2	1904	2038	2388	2975	2543	3330	61.2331	63.0425	63.3765	74.6222	75.0479	88.57
ENSRNOG00000010473	2679.26	2453.95	2525.43	3265.13	3368.46	2890.61	2552.88	3174.73	-0.314477	5.91989e-07	7.36823e-06	Cand2	4	147686490	147714585	+	4449	protein_coding	cullin-associated and neddylation-dissociated 2 (putative) [Source:RGD Symbol;Acc:620480]	-	2366	2246	2688	3710	3254	3106	34.7361	31.7166	32.5665	42.4817	43.8387	37.713
ENSRNOG00000017871	3133.36	3133.54	3259.19	2731.79	2553.78	2679.35	3175.37	2654.97	0.258084	5.99378e-07	7.45344e-06	Sidt2	8	50230339	50246656	-	4741	protein_coding	SID1 transmembrane family, member 2 [Source:RGD Symbol;Acc:1308311]	-	2767	2868	3469	3104	2467	2879	38.1213	38.0057	39.4401	33.3536	31.189	32.8038
ENSRNOG00000023440	195.906	184.648	205.755	85.3685	114.905	108.886	195.436	103.053	0.927785	6.03586e-07	7.49898e-06	Phex	X	40460047	40717982	+	4220	protein_coding	phosphate regulating endopeptidase homolog, X-linked [Source:RGD Symbol;Acc:3323]	-	173	169	219	97	111	117	2.6777	2.51602	2.79728	1.17098	1.57657	1.4977
ENSRNOG00000015389	1764.28	1772.18	1784.15	1381.74	1494.79	1418.31	1773.54	1431.62	0.309854	6.06197e-07	7.52462e-06	Stag1	8	108958046	109342738	+	6117	protein_coding	stromal antigen 1 [Source:RGD Symbol;Acc:1310744]	-	1558	1622	1899	1570	1444	1524	16.6363	16.6591	16.7336	13.0753	14.1492	13.4586
ENSRNOG00000055185	48.6933	45.8887	41.3389	111.771	104.553	107.025	45.307	107.783	-1.25427	6.12352e-07	7.59416e-06	Dusp9	X	157168144	157172068	-	2588	protein_coding	dual specificity phosphatase 9 [Source:RGD Symbol;Acc:1565535]	DSPc	43	42	44	127	101	115	1.08526	1.01959	0.916415	2.49994	2.33916	2.40041
ENSRNOG00000013737	361.236	300.462	314.739	207.701	210.141	176.824	325.479	198.222	0.71503	6.24548e-07	7.73843e-06	Bcar3	2	226563050	226679438	+	3337	protein_coding	breast cancer anti-estrogen resistance 3 [Source:RGD Symbol;Acc:1311688]	SH2	319	275	335	236	203	190	6.24401	5.17744	5.41118	3.60285	3.64621	3.07574
ENSRNOG00000025130	577.525	559.405	571.228	723.432	786.734	831.073	569.386	780.413	-0.454337	6.28096e-07	7.77537e-06	Ltk	3	111553680	111560556	-	2235	protein_coding	leukocyte receptor tyrosine kinase [Source:RGD Symbol;Acc:1309323]	Pkinase_Tyr	510	512	608	822	760	893	14.9046	14.3923	14.6632	18.7364	20.3816	21.5837
ENSRNOG00000002736	643.205	700.349	683.031	499.89	498.955	461.604	675.528	486.816	0.473214	6.33475e-07	7.83491e-06	Rabgap1l	13	78011047	78609045	-	3724	protein_coding	RAB GTPase activating protein 1-like [Source:RGD Symbol;Acc:1304620]	TBC	568	641	727	568	482	496	9.96248	10.814	10.5227	7.77015	7.75782	7.19489
ENSRNOG00000020937	4494.51	4532.06	4543.52	5585.04	5566.14	5002.26	4523.36	5384.48	-0.251279	6.49293e-07	8.02332e-06	Ubtf	10	90250275	90265017	-	4736	protein_coding	upstream binding transcription factor, RNA polymerase I [Source:RGD Symbol;Acc:3927]	HMG_box	3969	4148	4836	6346	5377	5375	54.7392	55.0258	55.04	68.262	68.0504	61.3083
ENSRNOG00000004185	3400.6	3239.53	3425.49	2853.25	2706.99	2870.13	3355.21	2810.12	0.255566	6.50013e-07	8.025e-06	Mon2	7	66717267	66792492	+	6610	protein_coding	MON2 homolog (S. cerevisiae) [Source:RGD Symbol;Acc:1308808]	-	3003	2965	3646	3242	2615	3084	29.6745	28.1814	29.7316	24.9863	23.7122	25.2038
ENSRNOG00000031801	266.115	279.703	277.158	418.922	436.844	389.943	274.325	415.237	-0.597022	6.54823e-07	8.07713e-06	Ephb3	11	83527962	83546674	-	4009	protein_coding	Eph receptor B3 [Source:RGD Symbol;Acc:1305602]	Pkinase_Tyr	235	256	295	476	422	419	3.82878	4.01183	3.96634	6.04869	6.30926	5.64586
ENSRNOG00000053325	113.24	111.444	117.44	44.0044	53.8292	51.1859	114.041	49.6731	1.20256	6.55793e-07	8.08184e-06	Gm28044	2	86951776	86964358	+	425	protein_coding	predicted gene, 28044 [Source:MGI Symbol;Acc:MGI:5547780]	KRAB	100	102	125	50	52	55	15.3688	15.0782	15.8535	5.99338	7.33359	6.99079
ENSRNOG00000061928	550.348	555.035	635.115	365.237	312.623	447.644	580.166	375.168	0.628464	6.63461e-07	8.16706e-06	Myo1e	8	76754492	76839593	+	2997	protein_coding	myosin IE [Source:MGI Symbol;Acc:MGI:106621]	Myosin_head	486	508	676	415	302	481	10.592	10.6492	12.158	7.05427	6.0398	8.66983
ENSRNOG00000001884	4679.09	4572.48	4648.74	5357.98	5574.42	5250.74	4633.44	5394.38	-0.219118	6.63897e-07	8.16706e-06	RGD1565297	11	86890585	86898818	+	1052	protein_coding	similar to hypothetical protein A [Source:RGD Symbol;Acc:1565297]	-	4132	4185	4948	6088	5385	5642	256.551	249.93	253.523	294.815	306.812	289.714
ENSRNOG00000008465	594.511	593.276	585.321	371.397	416.141	448.574	591.036	412.037	0.521162	6.72154e-07	8.26124e-06	Tmem176b	4	78450724	78458179	-	1683	protein_coding	transmembrane protein 176B [Source:RGD Symbol;Acc:708403]	-	525	543	623	422	402	482	20.3753	20.27	19.953	12.7738	14.3167	15.4709
ENSRNOG00000002041	276.306	272.055	303.465	190.099	163.558	151.696	283.942	168.451	0.752969	6.79351e-07	8.34224e-06	Boc	11	61083757	61158838	+	4148	protein_coding	BOC cell adhesion associated, oncogene regulated [Source:RGD Symbol;Acc:1304550]	I-set	244	249	323	216	158	163	3.8422	3.77137	4.19727	2.65281	2.28308	2.12276
ENSRNOG00000031421	1145.99	1268.5	1219.5	1453.03	1549.66	1737.53	1211.33	1580.07	-0.382961	6.89855e-07	8.46366e-06	Eif1a	18	40586315	40597671	+	1827	protein_coding	eukaryotic translation initiation factor 1A [Source:RGD Symbol;Acc:1306331]	-	1012	1161	1298	1651	1497	1867	36.1802	39.9239	38.2948	46.0362	49.1118	55.2024
ENSRNOG00000046357	1378.13	1363.55	1363.24	1698.57	1730.81	1649.12	1368.31	1692.83	-0.306922	7.0313e-07	8.61883e-06	Adh4	2	243700784	243740899	+	5082	protein_coding	alcohol dehydrogenase 4 (class II), pi polypeptide [Source:RGD Symbol;Acc:71028]	ADH_N	1217	1248	1451	1930	1672	1772	15.6417	15.4283	15.3899	19.347	19.7199	18.8357
ENSRNOG00000010453	1130.14	1105.7	1187.55	887.129	913.025	845.032	1141.13	881.729	0.373198	7.06831e-07	8.65648e-06	Klhl7	4	7532889	7582207	-	3023	protein_coding	kelch-like family member 7 [Source:RGD Symbol;Acc:1305564]	BACK	998	1012	1264	1008	882	908	21.5636	21.032	22.5379	16.9869	17.4877	16.2256
ENSRNOG00000020480	2222.91	2284.6	2237	2815.4	2664.54	2635.61	2248.17	2705.18	-0.267328	7.11e-07	8.69977e-06	Fads1	1	226234074	226249138	+	3416	protein_coding	fatty acid desaturase 1 [Source:RGD Symbol;Acc:621678]	-	1963	2091	2381	3199	2574	2832	37.5346	38.457	37.5703	47.7076	45.1641	44.7845
ENSRNOG00000013577	1099.56	1108.98	1113.33	1387.02	1422.33	1368.06	1107.29	1392.47	-0.330195	7.12593e-07	8.71151e-06	Kdelr3	7	120749752	120760160	+	1192	protein_coding	KDEL (Lys-Asp-Glu-Leu) endoplasmic reticulum protein retention receptor 3 [Source:RGD Symbol;Acc:1311536]	ER_lumen_recept	971	1015	1185	1576	1374	1470	53.2074	53.4969	53.5853	67.3551	69.0896	66.6183
ENSRNOG00000007545	180.052	192.296	208.573	103.85	116.975	80.0361	193.64	100.287	0.953261	7.14317e-07	8.72482e-06	Angptl4	7	18627808	18634079	-	1888	protein_coding	angiopoietin-like 4 [Source:RGD Symbol;Acc:735058]	Fibrinogen_C	159	176	222	118	113	86	5.50078	5.85666	6.33803	3.18398	3.58739	2.46064
ENSRNOG00000038436	2870.64	2993.69	3060.02	2611.22	2313.62	2366.65	2974.78	2430.5	0.29122	7.17428e-07	8.75505e-06	RGD1307100	2	123555673	123766676	+	16674	protein_coding	similar to RIKEN cDNA D630029K19 [Source:RGD Symbol;Acc:1307100]	-	2535	2740	3257	2967	2235	2543	9.93041	10.324	10.5289	9.06501	8.03415	8.2387
ENSRNOG00000003726	243.467	286.258	256.489	388.119	445.126	385.29	262.071	406.178	-0.630917	7.45012e-07	9.0836e-06	Scml2	X	35305236	35431164	-	4352	protein_coding	sex comb on midleg-like 2 (Drosophila) [Source:MGI Symbol;Acc:MGI:1340042]	MBT	215	262	273	441	430	414	3.22685	3.78226	3.38125	5.16227	5.92218	5.13883
ENSRNOG00000054669	214.024	244.74	196.36	339.714	388.191	329.451	218.375	352.452	-0.69152	7.46152e-07	9.08942e-06	0610010F05Rik	14	108305418	108372157	-	2543	protein_coding	RIKEN cDNA 0610010F05 gene [Source:MGI Symbol;Acc:MGI:1918925]	-	189	224	209	386	375	354	4.8545	5.53402	4.43	7.73271	8.83867	7.51985
ENSRNOG00000038572	1614.81	1623.59	1635.7	1950.28	1973.05	2021.38	1624.7	1981.57	-0.286277	7.47287e-07	9.09519e-06	Ncapg	14	69899128	69927938	-	3350	protein_coding	non-SMC condensin I complex, subunit G [Source:RGD Symbol;Acc:1562646]	-	1426	1486	1741	2216	1906	2172	27.8038	27.8685	28.0129	33.6989	34.102	35.0241
ENSRNOG00000009331	2161.76	2156.77	2011.51	2465.13	2563.1	2754.73	2110.01	2594.32	-0.298703	7.50801e-07	9.12987e-06	Hck	3	148579920	148623033	+	2061	protein_coding	hemopoietic cell kinase [Source:RGD Symbol;Acc:2785]	Pkinase_Tyr	1909	1974	2141	2801	2476	2960	60.5002	60.1739	55.9941	69.235	72.007	77.5829
ENSRNOG00000016134	2683.79	2732.56	2493.49	3185.04	3313.6	3067.43	2636.61	3188.69	-0.274723	7.55712e-07	9.18147e-06	Msh6	6	11644578	11662499	+	4390	protein_coding	mutS homolog 6 [Source:RGD Symbol;Acc:2322311]	PWWP	2370	2501	2654	3619	3201	3296	35.2625	35.7922	32.5867	41.9967	43.7042	40.5579
ENSRNOG00000012055	1377	1352.62	1311.57	1060.51	994.804	1107.48	1347.07	1054.26	0.352346	7.58618e-07	9.20864e-06	Man2a2	1	142143799	142164263	-	4293	protein_coding	mannosidase, alpha, class 2A, member 2 [Source:RGD Symbol;Acc:1310238]	-	1216	1238	1396	1205	961	1190	18.5013	18.1175	17.5278	14.2994	13.4173	14.974
ENSRNOG00000012204	1810.71	1799.49	1933.53	1438.06	1357.12	1577.46	1847.91	1457.55	0.342357	7.61151e-07	9.23123e-06	LOC100294508	5	144779681	144872271	+	4269	protein_coding	dyslexia susceptibility 2-like [Source:RGD Symbol;Acc:2306719]	-	1599	1647	2058	1634	1311	1695	24.4653	24.2385	25.985	19.4992	18.4068	21.4485
ENSRNOG00000008193	944.424	887.182	810.806	682.948	646.985	603.993	880.804	644.642	0.44856	7.64231e-07	9.2604e-06	Cr1l	13	113824892	113872097	-	2280	protein_coding	complement component (3b/4b) receptor 1-like [Source:RGD Symbol;Acc:2399]	Sushi	834	812	863	776	625	649	23.8924	22.3749	20.4023	17.3387	16.4304	15.3767
ENSRNOG00000036648	1122.21	1236.81	1092.66	1453.03	1422.33	1545.81	1150.56	1473.72	-0.35812	7.67655e-07	9.2937e-06	LOC680693	1	212311300	212317244	-	921	protein_coding	similar to Sperm flagellar protein 1 [Source:RGD Symbol;Acc:1589383]	-	991	1132	1163	1651	1374	1661	70.2818	77.2193	68.065	91.3226	89.4189	97.4232
ENSRNOG00000027089	574.128	594.368	716.854	403.08	419.246	464.396	628.45	428.907	0.553423	7.69603e-07	9.30908e-06	Ell2	2	2456735	2524237	+	2306	protein_coding	elongation factor RNA polymerase II 2 [Source:RGD Symbol;Acc:1309296]	-	507	544	763	458	405	499	14.3608	14.821	17.8348	10.1181	10.5268	11.6894
ENSRNOG00000047931	14053.1	13208.3	13018	11618	11909.7	10564.8	13426.5	11364.2	0.240546	7.76971e-07	9.38994e-06	Tmsb4x	X	28593405	28595395	+	594	protein_coding	thymosin beta 4, X-linked [Source:RGD Symbol;Acc:621622]	-	12410	12089	13856	13201	11505	11352	1364.63	1278.62	1257.35	1132.17	1160.92	1032.38
ENSRNOG00000046955	1921.69	1884.72	1817.03	2535.53	2522.72	2109.79	1874.48	2389.35	-0.350374	7.80403e-07	9.42313e-06	Cbx6	7	121050302	121058029	-	3065	protein_coding	chromobox homolog 6 [Source:RGD Symbol;Acc:1307314]	Chromo	1697	1725	1934	2881	2437	2267	36.1643	35.3588	34.0118	47.8854	47.6571	39.9552
ENSRNOG00000010296	160.801	149.685	193.541	251.705	302.271	320.144	168.009	291.374	-0.789636	7.97402e-07	9.61993e-06	Slc7a7	15	33013504	33051129	-	1779	protein_coding	solute carrier family 7 (amino acid transporter light chain, y+L system), member 7 [Source:RGD Symbol;Acc:619902]	-	142	137	206	286	292	344	5.21364	4.8382	6.24158	8.18994	9.83805	10.4456
ENSRNOG00000015397	187.979	143.129	147.505	66.8867	95.2362	53.9778	159.538	72.0336	1.15137	8.11239e-07	9.77828e-06	Cpne7	19	55929609	55946250	+	2422	protein_coding	copine VII [Source:RGD Symbol;Acc:1307466]	C2	166	131	157	76	92	58	4.47675	3.3981	3.49405	1.59856	2.27675	1.29362
ENSRNOG00000020704	595.644	524.443	516.736	781.518	752.573	720.325	545.607	751.472	-0.46361	8.36641e-07	1.00756e-05	Tkfc	1	226644200	226657408	-	2369	protein_coding	triokinase/FMN cyclase [Source:RGD Symbol;Acc:1311026]	-	526	480	550	888	727	774	14.5027	12.7296	12.5141	19.0958	18.3938	17.6493
ENSRNOG00000010989	5257.74	5406.13	5320.5	5889.55	6393.25	6554.58	5328.12	6279.13	-0.236684	8.47797e-07	1.0201e-05	Ipo5	15	106257650	106292112	+	3328	protein_coding	importin 5 [Source:RGD Symbol;Acc:1308715]	-	4643	4948	5663	6692	6176	7043	91.1264	93.4083	91.7206	102.439	111.231	114.321
ENSRNOG00000020792	115.505	112.537	100.529	187.459	211.176	201.952	109.523	200.195	-0.871741	8.70235e-07	1.04619e-05	Etv4	10	89685058	89700283	-	2420	protein_coding	ets variant 4 [Source:RGD Symbol;Acc:1306524]	ETS_PEA3_N	102	103	107	213	204	217	2.75305	2.674	2.38326	4.48389	5.05262	4.84392
ENSRNOG00000000632	3281.7	3052.69	2838.29	3840.7	3739.06	3586.73	3057.56	3722.16	-0.284717	8.75205e-07	1.05124e-05	Cdk1	20	20576377	20591549	+	1411	protein_coding	cyclin-dependent kinase 1 [Source:RGD Symbol;Acc:2319]	Pkinase	2898	2794	3021	4364	3612	3854	134.153	124.405	115.406	157.561	153.434	147.549
ENSRNOG00000033663	913.849	890.46	861.54	1110.67	1158.36	1155.87	888.616	1141.63	-0.361917	8.78188e-07	1.0539e-05	P4ha2	10	39435227	39464188	+	2432	protein_coding	prolyl 4-hydroxylase, alpha polypeptide II [Source:RGD Symbol;Acc:1309673]	-	807	815	917	1262	1119	1242	21.674	21.0539	20.324	26.4354	27.5784	27.5874
ENSRNOG00000028426	199.303	192.296	216.09	311.551	362.312	308.046	202.563	327.303	-0.689019	8.94703e-07	1.07279e-05	Mcf2l	16	81839653	81980027	-	6179	protein_coding	MCF.2 cell line derived transforming sequence-like [Source:RGD Symbol;Acc:619782]	RhoGEF	176	176	230	354	350	331	1.86047	1.78951	2.00638	2.91861	3.3951	2.89376
ENSRNOG00000055446	2173.08	2252.92	2165.59	2543.45	2653.16	2779.86	2197.2	2658.82	-0.275129	9.02034e-07	1.08063e-05	Amfr	19	11473541	11508102	+	1890	protein_coding	autocrine motility factor receptor [Source:MGI Symbol;Acc:MGI:1345634]	-	1919	2062	2305	2890	2563	2987	66.3196	68.5434	65.7374	77.8981	81.281	85.374
ENSRNOG00000021548	1104.09	1049.98	1068.23	1335.09	1398.52	1335.49	1074.1	1356.37	-0.336425	9.04652e-07	1.08282e-05	Rassf1	8	116307141	116318289	+	1956	protein_coding	Ras association (RalGDS/AF-6) domain family member 1 [Source:RGD Symbol;Acc:1359383]	RA	975	961	1137	1517	1351	1435	32.5585	30.8669	31.3325	39.51	41.3989	39.631
ENSRNOG00000003915	497.125	525.535	538.345	689.109	689.427	793.846	520.335	724.128	-0.476134	9.16456e-07	1.096e-05	Tmem206	13	110007010	110031895	+	1394	protein_coding	transmembrane protein 206 [Source:RGD Symbol;Acc:1359339]	-	439	481	573	783	666	853	20.5698	21.6781	22.1562	28.6147	28.6361	33.0551
ENSRNOG00000009886	465.417	449.054	475.397	315.952	268.111	338.757	463.289	307.607	0.589127	9.19551e-07	1.09874e-05	Fkbp14	4	84753633	84768249	-	1343	protein_coding	FK506 binding protein 14 [Source:RGD Symbol;Acc:1311705]	FKBP_C	411	411	506	359	259	364	19.9892	19.2267	20.3085	13.6179	11.5592	14.6412
ENSRNOG00000017635	784.755	801.96	752.555	570.297	612.824	469.979	779.757	551.034	0.50151	9.27112e-07	1.10682e-05	Inpp5a	1	211732713	211921099	+	2839	protein_coding	inositol polyphosphate-5-phosphatase A [Source:RGD Symbol;Acc:1306168]	Exo_endo_phos	693	734	801	648	592	505	15.944	16.2431	15.208	11.6279	12.4985	9.609
ENSRNOG00000039076	200.435	216.333	169.114	90.6491	114.905	103.302	195.294	102.952	0.924471	9.32286e-07	1.11203e-05	LOC688452	1	59704998	59715763	+	1112	protein_coding	hypothetical protein LOC688452 [Source:RGD Symbol;Acc:1588836]	-	177	198	180	103	111	111	10.3967	11.1866	8.72512	4.71871	5.98302	5.39226
ENSRNOG00000000170	1686.15	1816.98	1884.68	1382.62	1443.04	1482.53	1795.93	1436.06	0.323738	9.3532e-07	1.11468e-05	Slc30a4	3	114805922	114828154	-	5408	protein_coding	solute carrier family 30 (zinc transporter), member 4 [Source:RGD Symbol;Acc:619750]	-	1489	1663	2006	1571	1394	1593	17.984	19.3194	19.9939	14.7989	15.45	15.9122
ENSRNOG00000015020	1379.27	1425.83	1386.73	1115.95	1153.19	985.561	1397.28	1084.9	0.365542	9.41863e-07	1.1215e-05	Idh1	9	71882105	71900044	-	2079	protein_coding	isocitrate dehydrogenase 1 (NADP+), soluble [Source:RGD Symbol;Acc:2862]	-	1218	1305	1476	1268	1114	1059	38.2668	39.4362	38.268	31.071	32.1168	27.5165
ENSRNOG00000002963	467.682	486.202	482.913	340.594	333.327	316.422	478.932	330.114	0.537016	9.52753e-07	1.13349e-05	C1ql1	10	91040005	91047177	-	1236	protein_coding	complement component 1, q subcomponent-like 1 [Source:RGD Symbol;Acc:1306039]	Collagen	413	445	514	387	322	340	21.8253	22.6194	22.4155	15.9508	15.6149	14.8598
ENSRNOG00000013393	1270.56	1381.03	1353.85	1665.13	1600.38	1774.75	1335.15	1680.09	-0.33151	9.56616e-07	1.1371e-05	Eif2a	2	148722231	148755520	+	2217	protein_coding	eukaryotic translation initiation factor 2A [Source:RGD Symbol;Acc:1589591]	-	1122	1264	1441	1892	1546	1907	33.0564	35.8196	35.035	43.4757	41.7971	46.4662
ENSRNOG00000004890	303.484	362.739	361.715	484.048	481.357	626.329	342.646	530.578	-0.629792	9.61836e-07	1.14232e-05	Adcy8	7	105353913	105592804	-	4587	protein_coding	adenylate cyclase 8 (brain) [Source:RGD Symbol;Acc:2036]	Guanylate_cyc	268	332	385	550	465	673	3.81623	4.54724	4.52414	6.10836	6.07612	7.92572
ENSRNOG00000014076	1078.05	1198.57	1253.32	916.172	899.568	892.496	1176.65	902.745	0.383415	9.63628e-07	1.14346e-05	Mbnl1	2	150756185	150869690	+	1635	protein_coding	muscleblind-like splicing regulator 1 [Source:RGD Symbol;Acc:628668]	-	952	1097	1334	1041	869	959	38.0319	42.1529	43.9786	32.4357	31.857	31.685
ENSRNOG00000056474	317.073	314.666	331.65	215.622	208.07	174.963	321.13	199.552	0.687044	9.7683e-07	1.15812e-05	AC096239.3	13	52266739	52267044	-	297	pseudogene	-	-	280	288	353	245	201	188	61.5787	60.9221	64.0651	42.0243	40.5641	34.1943
ENSRNOG00000061768	120.035	114.722	156.9	215.622	232.915	268.959	130.552	239.165	-0.868003	9.92892e-07	1.17615e-05	Slc43a3	3	72329967	72351111	+	2741	protein_coding	solute carrier family 43, member 3 [Source:MGI Symbol;Acc:MGI:1931054]	MFS_1	106	105	167	245	225	289	2.52596	2.40669	3.28406	4.55353	4.92012	5.69562
ENSRNOG00000051701	165.331	154.055	170.053	85.3685	89.0251	78.1748	163.146	84.1895	0.95614	1.01815e-06	1.20503e-05	AABR07073453.1	8	119371728	119381600	+	5106	lincRNA	-	-	146	141	181	97	86	84	1.86767	1.73491	1.91074	0.967791	1.00953	0.888691
ENSRNOG00000009389	170.993	179.185	152.202	83.6084	90.0603	86.5507	167.46	86.7398	0.948399	1.03535e-06	1.22433e-05	Ripk2	5	29838747	29870735	-	3657	protein_coding	receptor-interacting serine-threonine kinase 2 [Source:RGD Symbol;Acc:1309167]	Pkinase_Tyr	151	164	162	95	87	93	2.697	2.81746	2.38778	1.32339	1.42592	1.37376
ENSRNOG00000014080	2453.92	2357.81	2341.28	2992.3	3206.98	2686.79	2384.34	2962.02	-0.312807	1.03678e-06	1.22497e-05	Kif23	8	66866082	66893196	-	3368	protein_coding	kinesin family member 23 [Source:RGD Symbol;Acc:1308596]	Kinesin	2167	2158	2492	3400	3098	2887	42.0258	40.2549	39.8822	51.4278	55.133	46.3049
ENSRNOG00000056038	1895.64	1755.79	1731.53	1491.75	1442	1242.42	1794.32	1392.06	0.365712	1.05386e-06	1.24408e-05	Ehbp1l1	1	221062147	221084129	-	5136	protein_coding	EH domain binding protein 1-like 1 [Source:MGI Symbol;Acc:MGI:3612340]	CH	1674	1607	1843	1695	1393	1335	21.2892	19.6576	19.3421	16.8126	16.2565	14.0413
ENSRNOG00000053811	140.418	151.87	130.593	213.861	256.724	269.889	140.96	246.825	-0.808805	1.06292e-06	1.25268e-05	Arg2	6	102311116	102338520	+	1527	protein_coding	Arginase 2; Arginase-2, mitochondrial [Source:UniProtKB/TrEMBL;Acc:G3V7H6]	-	124	139	139	243	248	290	5.3041	5.71893	4.90659	8.10696	9.73453	10.2591
ENSRNOG00000008697	204.965	226.166	215.15	124.092	119.045	124.707	215.427	122.615	0.812606	1.06297e-06	1.25268e-05	Nov	7	94375020	94383024	+	2435	protein_coding	nephroblastoma overexpressed [Source:RGD Symbol;Acc:621553]	VWC	181	207	229	141	115	134	4.85522	5.34085	5.06921	2.94992	2.83075	2.97275
ENSRNOG00000001747	363.501	421.739	478.216	303.63	198.754	249.415	421.152	250.6	0.747292	1.06613e-06	1.25532e-05	Pak2	11	71959228	72021224	+	5559	protein_coding	p21 protein (Cdc42/Rac)-activated kinase 2 [Source:RGD Symbol;Acc:61953]	Pkinase	321	386	509	345	192	268	3.7717	4.36244	4.93543	3.16165	2.07017	2.6043
ENSRNOG00000011498	3524.04	3698.41	3629.36	4168.98	4211.1	4303.34	3617.27	4227.8	-0.224854	1.07171e-06	1.26081e-05	Psip1	5	101555694	101588598	-	3798	protein_coding	PC4 and SFRS1 interacting protein 1 [Source:RGD Symbol;Acc:631439]	PWWP	3112	3385	3863	4737	4068	4624	53.5197	55.9942	54.8243	63.5388	64.199	65.7681
ENSRNOG00000005642	2852.52	2931.42	2933.18	2463.37	2500.99	2256.83	2905.71	2407.06	0.272028	1.0732e-06	1.26149e-05	Frs2	7	60128508	60210518	-	6591	protein_coding	fibroblast growth factor receptor substrate 2 [Source:RGD Symbol;Acc:1308201]	-	2519	2683	3122	2799	2416	2425	24.9635	25.5746	25.532	21.6343	21.9709	19.8753
ENSRNOG00000016725	1439.28	1413.81	1363.24	1759.3	1666.63	1798.02	1405.45	1741.32	-0.310273	1.08045e-06	1.26892e-05	Ikbkap	5	73503407	73552798	-	4636	protein_coding	inhibitor of kappa light polypeptide gene enhancer in B-cells, kinase complex-associated protein [Source:RGD Symbol;Acc:620072]	-	1271	1294	1451	1999	1610	1932	17.9073	17.536	16.8705	21.9665	20.8154	22.5121
ENSRNOG00000017279	1466.46	1585.35	1564.3	1255.89	1248.42	1169.83	1538.7	1224.71	0.329774	1.10056e-06	1.29145e-05	Tmem50a	5	153233962	153252021	-	1037	protein_coding	transmembrane protein 50A [Source:RGD Symbol;Acc:1305638]	-	1295	1451	1665	1427	1206	1257	81.568	87.9078	86.5444	70.1029	69.7061	65.48
ENSRNOG00000020726	595.644	591.091	615.385	820.242	806.402	779.887	600.707	802.177	-0.416738	1.10631e-06	1.29708e-05	Sipa1	1	221006340	221015929	-	3451	protein_coding	signal-induced proliferation-associated 1 [Source:RGD Symbol;Acc:1303184]	PDZ	526	541	655	932	779	838	9.95565	9.84898	10.2306	13.7582	13.5299	13.1175
ENSRNOG00000000470	2846.86	2681.21	2912.51	2407.92	2270.14	2324.77	2813.53	2334.28	0.269381	1.12031e-06	1.31238e-05	Vps52	20	5432006	5441588	-	3167	protein_coding	vacuolar protein sorting 52 homolog (S. cerevisiae) [Source:RGD Symbol;Acc:3618]	-	2514	2454	3100	2736	2193	2498	51.8497	48.6817	52.7615	44.0108	41.5043	42.6085
ENSRNOG00000015991	656.793	635.887	611.627	875.688	822.965	833.864	634.769	844.172	-0.412807	1.12717e-06	1.31854e-05	Npr2	5	59128315	59147255	+	4001	protein_coding	natriuretic peptide receptor 2 [Source:RGD Symbol;Acc:620851]	Guanylate_cyc	580	582	651	995	795	896	9.46866	9.13889	8.77033	12.6691	11.9097	12.0974
ENSRNOG00000021902	279.703	294.999	261.186	399.56	417.176	436.476	278.63	417.737	-0.585537	1.12749e-06	1.31854e-05	Rmi2	10	4905210	4910305	-	450	protein_coding	RecQ mediated genome instability 2 [Source:RGD Symbol;Acc:1563163]	-	247	270	278	454	403	469	35.852	37.6956	33.2994	51.3966	53.6778	56.3006
ENSRNOG00000000795	195.906	254.573	203.876	356.436	351.96	337.827	218.118	348.741	-0.677992	1.1295e-06	1.31976e-05	RT1-N3	20	3167079	3170945	+	1810	protein_coding	RT1 class Ib, locus N3 [Source:RGD Symbol;Acc:1598370]	MHC_I	173	233	217	405	340	363	6.24304	8.08754	6.46226	11.399	11.2591	10.8338
ENSRNOG00000030269	686.236	673.035	647.329	505.171	485.498	470.91	668.867	487.193	0.456176	1.13128e-06	1.32072e-05	Atp2b2	4	145703046	146016325	-	9124	protein_coding	ATPase, Ca++ transporting, plasma membrane 2 [Source:RGD Symbol;Acc:2176]	Cation_ATPase_C	606	616	689	574	469	506	4.33827	4.24165	4.0704	3.20492	3.08099	2.99583
ENSRNOG00000020878	1812.98	1729.57	1734.35	1453.91	1456.49	1288.02	1758.97	1399.47	0.329787	1.13821e-06	1.32768e-05	Keap1	8	22250518	22259779	-	3162	protein_coding	Kelch-like ECH-associated protein 1 [Source:RGD Symbol;Acc:621619]	BTB	1601	1583	1846	1652	1407	1384	33.0718	31.4527	31.4683	26.6158	26.6707	23.6443
ENSRNOG00000047281	43.0313	32.7777	43.2179	136.414	93.1658	83.7587	39.6756	104.446	-1.39694	1.1491e-06	1.33925e-05	Hdac6	X	15396895	15417146	+	3468	protein_coding	histone deacetylase 6 [Source:RGD Symbol;Acc:619981]	Hist_deacetyl	38	30	46	155	90	90	0.715704	0.543477	0.714961	2.2769	1.55548	1.4019
ENSRNOG00000019495	276.306	266.592	232.061	386.359	423.387	378.775	258.32	396.174	-0.618812	1.17079e-06	1.36338e-05	Gbx2	9	97063728	97065817	-	1047	protein_coding	gastrulation brain homeobox 2 [Source:RGD Symbol;Acc:621866]	Homeobox	244	244	247	439	409	407	15.222	14.6414	12.7161	21.3604	23.4142	20.9991
ENSRNOG00000045637	1304.53	1449.87	1237.35	986.579	1052.77	1039.54	1330.58	1026.3	0.374241	1.19403e-06	1.38839e-05	Rnf14	18	31444472	31468640	+	2935	protein_coding	ring finger protein 14 [Source:RGD Symbol;Acc:1589576]	RWD	1152	1327	1317	1121	1017	1117	25.6374	28.4055	24.187	19.4576	20.769	20.5588
ENSRNOG00000010502	620.557	655.553	639.813	471.727	430.633	478.355	638.641	460.239	0.471607	1.1943e-06	1.38839e-05	Fbxo8	16	37131345	37177033	-	1844	protein_coding	F-box protein 8 [Source:RGD Symbol;Acc:1307596]	Sec7	548	600	681	536	416	514	19.411	20.4423	19.9063	14.8079	13.5218	15.0576
ENSRNOG00000008666	1033.88	1186.55	1245.8	906.491	861.266	852.478	1155.41	873.412	0.404681	1.19655e-06	1.38984e-05	Etl4	17	87274944	87681317	+	7413	protein_coding	enhancer trap locus 4 [Source:RGD Symbol;Acc:1563437]	-	913	1086	1326	1030	832	916	8.04462	9.20396	9.64169	7.07838	6.72716	6.67504
ENSRNOG00000020979	5848.86	5716.42	5539.41	6777.56	6682.06	6373.11	5701.56	6610.91	-0.213821	1.21112e-06	1.40558e-05	Psmb4	2	196043618	196046311	-	839	protein_coding	proteasome (prosome, macropain) subunit, beta type 4 [Source:RGD Symbol;Acc:61877]	Proteasome	5165	5232	5896	7701	6455	6848	402.103	391.782	378.791	467.602	461.144	440.914
ENSRNOG00000031993	1268.29	1183.27	1298.42	1586.8	1535.17	1566.29	1249.99	1562.75	-0.32179	1.21823e-06	1.41263e-05	Prim1	7	2435553	2451165	+	1596	protein_coding	primase, DNA, polypeptide 1 [Source:RGD Symbol;Acc:621380]	-	1120	1083	1382	1803	1483	1683	45.8368	42.6319	46.6744	57.5511	55.6943	56.9644
ENSRNOG00000042233	20267.7	20430.3	18575.2	22611.2	22280.1	23936.4	19757.8	22942.6	-0.215814	1.22481e-06	1.41907e-05	Rpl41	7	2972900	2973977	-	443	protein_coding	ribosomal protein L41 [Source:RGD Symbol;Acc:621210]	-	17898	18699	19771	25692	21523	25720	2638.94	2651.88	2405.63	2954.51	2912.07	3136.31
ENSRNOG00000004578	416.724	461.072	468.82	317.712	301.236	293.155	448.872	304.035	0.56267	1.23562e-06	1.43038e-05	Cthrc1	7	77966722	77977004	+	1216	protein_coding	collagen triple helix repeat containing 1 [Source:RGD Symbol;Acc:628801]	-	368	422	499	361	291	315	19.7671	21.8031	22.1193	15.1239	14.3437	13.9936
ENSRNOG00000049511	2170.82	2064.99	1942.93	1708.25	1696.65	1550.47	2059.58	1651.79	0.317585	1.24801e-06	1.44351e-05	Safb2	9	10471742	10490416	+	2370	protein_coding	scaffold attachment factor B2 [Source:MGI Symbol;Acc:MGI:2146808]	RRM_1	1917	1890	2068	1941	1639	1666	52.8327	50.1017	47.0333	41.7223	41.4508	37.9734
ENSRNOG00000002625	2468.64	2328.31	2568.65	2046.2	2054.82	1753.35	2455.2	1951.46	0.331906	1.26207e-06	1.45855e-05	Ptpn4	13	35678240	35858390	-	10570	protein_coding	protein tyrosine phosphatase, non-receptor type 4 [Source:RGD Symbol;Acc:620712]	Y_phosphatase	2180	2131	2734	2325	1985	1884	13.4713	12.6662	13.9421	11.2057	11.2561	9.62849
ENSRNOG00000007098	743.988	738.59	735.644	958.416	1027.93	924.138	739.407	970.161	-0.391244	1.28452e-06	1.48324e-05	Gtpbp10	4	25635765	25653283	+	1653	protein_coding	GTP-binding protein 10 (putative) [Source:RGD Symbol;Acc:1305878]	-	657	676	783	1089	993	993	25.961	25.6929	25.5324	33.5618	36.0063	32.4511
ENSRNOG00000007324	236.672	159.518	206.694	111.771	105.588	97.7185	200.961	105.026	0.935493	1.29842e-06	1.49803e-05	Plxna2	13	113373578	113571648	+	11066	protein_coding	plexin A2 [Source:RGD Symbol;Acc:1305325]	Sema	209	146	220	127	102	105	1.23363	0.828898	1.07161	0.584661	0.552474	0.512567
ENSRNOG00000025930	833.448	852.219	849.326	587.899	683.216	618.884	844.998	630	0.425361	1.31378e-06	1.51449e-05	Chst13	4	122224535	122237754	-	1023	protein_coding	carbohydrate (chondroitin 4) sulfotransferase 13 [Source:RGD Symbol;Acc:1562825]	-	736	780	904	668	660	665	46.9928	47.9025	47.6317	33.2653	38.6697	35.1155
ENSRNOG00000023786	12492.7	14855.9	14741.1	16667.1	16616.6	17328.7	14029.9	16870.8	-0.265851	1.33546e-06	1.53819e-05	Ybx1	5	138319762	138336475	-	1504	protein_coding	Y box binding protein 1 [Source:RGD Symbol;Acc:61843]	CSD	11032	13597	15690	18938	16052	18620	479.11	567.982	562.314	641.471	639.711	668.781
ENSRNOG00000020744	785.887	842.386	776.983	986.579	1048.63	1134.47	801.752	1056.56	-0.398366	1.34957e-06	1.55314e-05	Adar	2	189062443	189083236	+	3608	protein_coding	adenosine deaminase, RNA-specific [Source:RGD Symbol;Acc:71099]	z-alpha	694	771	827	1121	1013	1219	12.5638	13.4254	12.355	15.8281	16.8285	18.2511
ENSRNOG00000033772	398.606	496.035	435.937	660.066	616.965	615.161	443.526	630.731	-0.508316	1.35143e-06	1.55397e-05	Serpinb9	17	32650441	32661865	-	1788	protein_coding	serpin peptidase inhibitor, clade B (ovalbumin), member 9 [Source:RGD Symbol;Acc:1549730]	Serpin	352	454	464	750	596	661	12.8589	15.9524	13.9879	21.369	19.9793	19.9704
ENSRNOG00000018462	465.417	492.758	481.034	312.431	355.065	323.867	479.736	330.455	0.539605	1.35699e-06	1.55906e-05	Rabep2	1	197839430	197856312	+	2701	protein_coding	rabaptin, RAB GTPase binding effector protein 2 [Source:RGD Symbol;Acc:621416]	-	411	451	512	355	343	348	9.93908	10.4904	10.2176	6.69568	7.61153	6.95996
ENSRNOG00000019087	780.225	777.923	876.572	525.413	659.407	555.599	811.573	580.14	0.487564	1.35874e-06	1.55912e-05	Fam174a	9	102862890	102881038	+	1380	protein_coding	family with sequence similarity 174, member A [Source:RGD Symbol;Acc:1309973]	-	689	712	933	597	637	597	32.6114	32.4145	36.4423	22.0387	27.667	23.3694
ENSRNOG00000016705	4229.52	3956.26	4086.91	3538.83	3428.5	2902.7	4090.9	3290.01	0.314291	1.35931e-06	1.55912e-05	Prpf4b	17	30683640	30714495	-	4438	protein_coding	pre-mRNA processing factor 4B [Source:RGD Symbol;Acc:1307784]	Pkinase	3735	3621	4350	4021	3312	3119	54.9708	51.2602	52.833	46.157	44.7307	37.9647
ENSRNOG00000039819	1261.5	1268.5	1267.41	1477.67	1639.72	1660.28	1265.8	1592.56	-0.330632	1.39147e-06	1.59468e-05	Cdk8	12	10496273	10506094	-	1808	protein_coding	cyclin-dependent kinase 8 [Source:RGD Symbol;Acc:1560888]	Pkinase	1114	1161	1349	1679	1584	1784	40.2453	40.3434	40.2177	47.3089	52.5121	53.3027
ENSRNOG00000006792	847.037	999.719	926.367	1225.96	1163.54	1217.29	924.374	1202.26	-0.379209	1.39534e-06	1.59778e-05	Cep57	8	12335432	12355091	-	2501	protein_coding	centrosomal protein 57 [Source:RGD Symbol;Acc:1309884]	-	748	915	986	1393	1124	1308	19.5352	22.9851	21.2504	28.3745	26.9373	28.2518
ENSRNOG00000010747	5023.34	4763.69	5053.68	4087.13	4159.34	4393.61	4946.9	4213.36	0.231728	1.4294e-06	1.63542e-05	Dap	2	84275884	84328998	+	1591	protein_coding	death-associated protein [Source:RGD Symbol;Acc:620641]	-	4436	4360	5379	4644	4018	4721	182.117	172.169	182.236	148.701	151.371	160.294
ENSRNOG00000008115	2085.89	2057.34	2208.81	2571.62	2448.19	2752.87	2117.35	2590.89	-0.290963	1.43597e-06	1.64157e-05	Arhgap11a	3	105281827	105298108	-	4170	protein_coding	Rho GTPase activating protein 11A [Source:RGD Symbol;Acc:1309107]	RhoGAP	1842	1883	2351	2922	2365	2958	28.8524	28.3696	30.3893	35.6973	33.9936	38.319
ENSRNOG00000019730	2585.27	2582.88	2714.27	2252.15	2136.6	2187.96	2627.48	2192.24	0.261361	1.46479e-06	1.67312e-05	Inppl1	1	166899894	166911694	-	3297	protein_coding	inositol polyphosphate phosphatase-like 1 [Source:RGD Symbol;Acc:68396]	SH2	2283	2364	2889	2559	2064	2351	45.2289	45.0472	47.2315	39.5405	37.5226	38.52
ENSRNOG00000002139	108.711	84.1293	92.0729	198.9	167.699	174.963	94.971	180.52	-0.929756	1.46718e-06	1.67446e-05	RGD1311575	14	33649637	33677031	-	6775	protein_coding	hypothetical LOC289568 [Source:RGD Symbol;Acc:1311575]	-	96	77	98	226	162	188	0.925531	0.714037	0.779687	1.69938	1.4332	1.499
ENSRNOG00000021104	1220.73	1173.44	1271.17	842.244	987.558	975.324	1221.78	935.042	0.387604	1.46929e-06	1.67547e-05	Emp3	1	101900733	101903910	-	729	protein_coding	epithelial membrane protein 3 [Source:RGD Symbol;Acc:621094]	-	1078	1074	1353	957	954	1048	96.5873	92.5584	100.04	66.8768	78.4374	77.658
ENSRNOG00000030862	967.072	994.256	1099.24	775.358	727.729	811.529	1020.19	771.538	0.403625	1.4717e-06	1.67684e-05	Atp6v1h	5	14262349	14367898	-	2075	protein_coding	ATPase, H+ transporting, lysosomal V1 subunit H [Source:RGD Symbol;Acc:1562450]	V-ATPase_H	854	910	1170	881	703	872	26.8824	27.5526	30.3928	21.6296	20.3067	22.7013
ENSRNOG00000020804	4710.79	4687.21	4896.78	5483.83	5615.83	5424.77	4764.93	5508.14	-0.208619	1.48717e-06	1.69306e-05	Smarcc1	8	118206698	118325537	+	3847	protein_coding	SWI/SNF related, matrix associated, actin dependent regulator of chromatin, subfamily c, member 1 [Source:RGD Symbol;Acc:1304850]	SWIRM	4160	4290	5212	6231	5425	5829	70.6318	70.0606	73.0274	82.5138	84.524	81.851
ENSRNOG00000000465	2963.5	2786.1	2842.05	2362.16	2370.55	2467.16	2863.88	2399.96	0.254707	1.51404e-06	1.72137e-05	Slc39a7	20	3819414	3822778	-	2536	protein_coding	solute carrier family 39 (zinc transporter), member 7 [Source:RGD Symbol;Acc:1593280]	-	2617	2550	3025	2684	2290	2651	67.4036	63.1728	64.2954	53.9168	54.1238	56.4694
ENSRNOG00000011964	477.874	473.091	568.409	700.55	698.744	718.464	506.458	705.919	-0.476418	1.51455e-06	1.72137e-05	Abcd4	6	108315035	108329464	-	2349	protein_coding	ATP-binding cassette, subfamily D (ALD), member 4 [Source:RGD Symbol;Acc:1307273]	ABC_tran	422	433	605	796	675	772	11.7343	11.5809	13.8828	17.2632	17.2236	17.7536
ENSRNOG00000020318	395.208	390.054	485.732	599.34	573.487	716.602	423.665	629.81	-0.569818	1.52562e-06	1.73253e-05	Pnkp	1	100853902	100859084	+	1914	protein_coding	polynucleotide kinase 3'-phosphatase [Source:RGD Symbol;Acc:1303331]	-	349	357	517	681	554	770	11.91	11.7183	14.5597	18.1257	17.3488	21.7321
ENSRNOG00000026821	614.895	615.127	618.204	398.68	460.653	461.604	616.075	440.312	0.486035	1.53179e-06	1.73809e-05	Arhgap42	8	7213822	7426611	-	3645	protein_coding	Rho GTPase activating protein 42 [Source:RGD Symbol;Acc:1564081]	RhoGAP	543	563	658	453	445	496	9.73041	9.70398	9.73043	6.33128	7.31753	7.35083
ENSRNOG00000054286	2383.71	2464.88	2303.7	2891.97	2962.67	2738.91	2384.1	2864.52	-0.265079	1.57056e-06	1.78062e-05	Rrm2	6	43884678	43889515	+	1173	protein_coding	ribonucleotide reductase M2 [Source:RGD Symbol;Acc:1598310]	-	2105	2256	2452	3286	2862	2943	117.215	120.831	112.675	142.712	146.243	135.533
ENSRNOG00000056955	79.2682	105.981	70.464	180.418	174.945	154.488	85.2378	169.95	-0.999576	1.58102e-06	1.791e-05	Ccdc64	12	46615649	46703287	+	3410	protein_coding	coiled-coil domain containing 64 [Source:MGI Symbol;Acc:MGI:1922915]	-	70	97	75	205	169	166	1.34083	1.78713	1.18552	3.0626	2.97053	2.6297
ENSRNOG00000010881	1654.44	1609.38	1719.32	1369.42	1366.43	1281.51	1661.05	1339.12	0.311459	1.58362e-06	1.79247e-05	Trak2	9	65698712	65763273	-	6037	protein_coding	trafficking protein, kinesin binding 2 [Source:RGD Symbol;Acc:620915]	-	1461	1473	1830	1556	1320	1377	15.8073	15.3292	16.3393	13.1304	13.1055	12.3215
ENSRNOG00000010950	431.445	435.943	424.663	631.903	603.508	565.837	430.684	600.416	-0.479921	1.59045e-06	1.79871e-05	Cep41	4	57966783	58006839	-	3561	protein_coding	centrosomal protein 41 [Source:RGD Symbol;Acc:1562034]	Rhodanese	381	399	452	718	583	608	6.98847	7.03947	6.84179	10.2717	9.81293	9.22325
ENSRNOG00000004278	2096.08	2061.71	2124.25	2396.48	2546.53	2751.94	2094.02	2564.98	-0.292306	1.64888e-06	1.8629e-05	Dlx3	10	82937971	82943348	+	2624	protein_coding	distal-less homeobox 3 [Source:RGD Symbol;Acc:1304875]	Homeobox	1851	1887	2261	2723	2460	2957	46.0757	45.1801	46.4451	52.8658	56.1919	60.8751
ENSRNOG00000009949	960.277	929.793	868.116	699.67	726.694	654.249	919.396	693.537	0.40622	1.64992e-06	1.8629e-05	Pcdh18	2	138819960	138833933	-	5178	protein_coding	protocadherin 18 [Source:RGD Symbol;Acc:1305870]	Cadherin	848	851	924	795	702	703	10.697	10.3254	9.61864	7.8216	8.12601	7.33408
ENSRNOG00000026319	1648.78	1713.18	1747.51	1446.86	1303.29	1354.1	1703.15	1368.08	0.315666	1.66633e-06	1.87985e-05	Akap9	4	27195346	27331582	-	12296	protein_coding	A kinase (PRKA) anchor protein 9 [Source:RGD Symbol;Acc:620833]	-	1456	1568	1860	1644	1259	1455	7.7344	8.01164	8.15366	6.81128	6.13711	6.39222
ENSRNOG00000020936	497.125	534.276	493.248	664.467	702.884	711.018	508.216	692.79	-0.447091	1.66767e-06	1.87985e-05	Nradd	8	118890399	118893702	-	1201	protein_coding	neurotrophin receptor associated death domain [Source:RGD Symbol;Acc:708524]	Death	439	489	525	755	679	764	23.8754	25.5803	23.5624	32.0254	33.8867	34.3639
ENSRNOG00000016963	6375.43	6565.37	6836.89	5587.68	5635.5	5857.53	6592.56	5693.57	0.211863	1.69236e-06	1.90612e-05	Trip12	9	92307280	92435363	-	7508	protein_coding	thyroid hormone receptor interactor 12 [Source:RGD Symbol;Acc:1306607]	HECT	5630	6009	7277	6349	5444	6294	48.9794	50.2825	52.2434	43.0796	43.4606	45.2851
ENSRNOG00000017428	3057.49	3465.69	3348.45	2648.19	2624.17	2848.73	3290.54	2707.03	0.281794	1.72898e-06	1.94577e-05	Map1b	2	29675391	29768750	-	11866	protein_coding	microtubule-associated protein 1B [Source:RGD Symbol;Acc:3043]	-	2700	3172	3564	3009	2535	3061	14.8624	16.7945	16.1896	12.9184	12.8049	13.9351
ENSRNOG00000018615	1217.33	1226.98	1124.61	1478.55	1431.65	1655.63	1189.64	1521.94	-0.356689	1.73468e-06	1.9506e-05	Cenph	2	30766590	30780121	-	1257	protein_coding	centromere protein H [Source:RGD Symbol;Acc:1583506]	-	1075	1123	1197	1680	1383	1779	55.8602	56.1285	51.329	68.0871	65.9461	76.4527
ENSRNOG00000018126	1224.13	1252.11	1322.84	991.859	965.819	1034.89	1266.36	997.521	0.344739	1.74625e-06	1.962e-05	Abca1	5	69857771	69983015	-	10339	protein_coding	ATP-binding cassette, subfamily A (ABC1), member 1 [Source:RGD Symbol;Acc:631344]	ABC_tran	1081	1146	1408	1127	933	1112	6.8293	6.96378	7.34053	5.55311	5.40886	5.81003
ENSRNOG00000012730	177.787	168.259	139.049	271.067	314.694	243.831	161.698	276.531	-0.776355	1.75604e-06	1.97138e-05	Lrrk1	1	127166431	127292090	-	7784	protein_coding	leucine-rich repeat kinase 1 [Source:RGD Symbol;Acc:1308000]	Pkinase	157	154	148	308	304	262	1.31742	1.24296	1.02486	2.01576	2.34085	1.81824
ENSRNOG00000018649	1606.88	1576.61	1651.68	1177.56	1245.32	1386.67	1611.72	1269.85	0.344439	1.77063e-06	1.98614e-05	Slc35c2	3	161801197	161812291	-	2077	protein_coding	solute carrier family 35 (GDP-fucose transporter), member C2 [Source:RGD Symbol;Acc:1311250]	-	1419	1443	1758	1338	1203	1490	44.6246	43.6485	45.6232	32.8179	34.7161	38.7527
ENSRNOG00000010695	1420.03	1517.61	1477.86	1225.96	1175.96	1109.34	1471.83	1170.42	0.330551	1.77937e-06	1.99431e-05	Pdgfc	2	179952227	180128283	+	2716	protein_coding	platelet derived growth factor C [Source:RGD Symbol;Acc:68410]	CUB	1254	1389	1573	1393	1136	1192	30.1576	32.1301	31.2178	26.1284	25.0698	23.7082
ENSRNOG00000000519	1080.31	996.441	1061.66	855.446	772.241	777.095	1046.14	801.594	0.383317	1.79554e-06	2.0108e-05	Stk38	20	6225800	6251634	-	1600	protein_coding	serine/threonine kinase 38 [Source:RGD Symbol;Acc:1309455]	Pkinase	954	912	1130	972	746	835	38.9455	35.8108	38.0682	30.9483	27.9461	28.1915
ENSRNOG00000014170	2200.26	2102.14	2108.28	2623.54	2536.18	2506.25	2136.89	2555.32	-0.258521	1.86221e-06	2.08376e-05	Dbn1	17	9679628	9693820	+	2898	protein_coding	drebrin 1 [Source:RGD Symbol;Acc:70885]	Cofilin_ADF	1943	1924	2244	2981	2450	2693	43.7929	41.7105	41.7377	52.4028	50.6722	50.1985
ENSRNOG00000016587	859.494	705.812	789.197	544.775	619.035	525.819	784.834	563.209	0.479831	1.86763e-06	2.08813e-05	Ninj1	17	15866237	15881327	-	1160	protein_coding	ninjurin 1 [Source:RGD Symbol;Acc:3179]	-	759	646	840	619	598	565	42.7379	34.9875	39.0324	27.1846	30.8991	26.3113
ENSRNOG00000006077	1115.42	1140.66	1200.71	1362.38	1468.91	1642.6	1152.26	1491.3	-0.371161	1.88228e-06	2.10279e-05	Snx5	3	138378202	138397870	-	2095	protein_coding	sorting nexin 5 [Source:RGD Symbol;Acc:1310190]	PX	985	1044	1278	1548	1419	1765	30.7101	31.308	32.8814	37.6424	40.5976	45.5107
ENSRNOG00000012953	1367.94	1428.01	1404.58	1151.16	1099.36	1115.85	1400.18	1122.12	0.319085	1.89889e-06	2.11964e-05	Arsa	7	130446668	130451283	-	3613	protein_coding	arylsulfatase A [Source:RGD Symbol;Acc:1310381]	Sulfatase	1208	1307	1495	1308	1062	1199	21.8388	22.7272	22.3037	18.443	17.6181	17.9268
ENSRNOG00000050534	603.571	568.146	535.526	420.682	405.789	383.429	569.081	403.3	0.495251	1.93956e-06	2.16327e-05	Gcnt1	1	236580034	236585035	+	5002	protein_coding	glucosaminyl (N-acetyl) transferase 1, core 2 [Source:RGD Symbol;Acc:621370]	-	533	520	570	478	392	412	6.96005	6.53129	6.14235	4.86827	4.69726	4.44945
ENSRNOG00000058586	421.254	366.017	415.268	676.788	589.015	511.859	400.846	592.554	-0.564155	1.95326e-06	2.17678e-05	Tyro3	3	111597102	111616142	+	3726	protein_coding	TYRO3 protein tyrosine kinase [Source:RGD Symbol;Acc:3923]	Pkinase_Tyr	372	335	442	769	569	550	6.52122	5.6486	6.39415	10.5142	9.15317	7.97393
ENSRNOG00000006102	856.096	846.756	808.927	1100.11	1127.31	1019.06	837.26	1082.16	-0.370576	1.97708e-06	2.20154e-05	Pole4	4	113491644	113497455	-	2603	protein_coding	polymerase (DNA-directed), epsilon 4, accessory subunit [Source:RGD Symbol;Acc:1307793]	-	756	775	861	1250	1089	1095	18.9704	18.7054	17.8292	24.464	25.0759	22.7244
ENSRNOG00000010580	736.062	640.257	665.18	906.491	910.955	883.189	680.5	900.212	-0.40444	1.98758e-06	2.21144e-05	Acot7	5	169357517	169450219	+	1730	protein_coding	acyl-CoA thioesterase 7 [Source:RGD Symbol;Acc:628856]	4HBT	650	586	708	1030	880	949	24.5412	21.2809	22.0592	30.3307	30.4887	29.6328
ENSRNOG00000004629	4638.32	4449.02	4456.14	5630.8	5608.58	4945.49	4514.49	5394.96	-0.257119	2.00004e-06	2.22351e-05	Fkbp3	6	86810809	86822094	-	1185	protein_coding	FK506 binding protein 3 [Source:RGD Symbol;Acc:1304992]	FKBP_C	4096	4072	4743	6398	5418	5314	225.772	215.888	215.744	275.053	274.046	242.245
ENSRNOG00000017850	884.406	910.126	874.693	1165.24	1172.85	1079.56	889.742	1139.22	-0.356688	2.00567e-06	2.22797e-05	Dctpp1	1	198703461	198706852	-	645	protein_coding	dCTP pyrophosphatase 1 [Source:RGD Symbol;Acc:620933]	-	781	833	931	1324	1133	1160	79.0898	81.138	77.8025	104.573	105.286	97.1518
ENSRNOG00000009409	203.832	199.944	163.476	111.771	95.2362	97.7185	189.084	101.575	0.891855	2.01622e-06	2.23788e-05	Fbxo2	5	164972480	164977916	+	1300	protein_coding	F-box protein 2 [Source:RGD Symbol;Acc:621751]	F-box	180	183	174	127	92	105	9.04395	8.84396	7.21455	4.97681	4.24177	4.36313
ENSRNOG00000059878	1113.15	1170.16	1148.09	1375.58	1413.02	1564.43	1143.8	1451.01	-0.343043	2.02436e-06	2.2451e-05	Rad51ap1	4	159469804	159482869	-	1979	protein_coding	Protein Rad51ap1; RAD51 associated protein 1 [Source:UniProtKB/TrEMBL;Acc:A1A5P3]	-	983	1071	1222	1563	1365	1681	32.4442	34.0003	33.2835	40.235	41.3418	45.8854
ENSRNOG00000001303	1670.29	1727.38	1856.49	1335.97	1351.94	1493.7	1751.39	1393.87	0.330194	2.04686e-06	2.26822e-05	Specc1l	20	14287457	14393793	-	5932	protein_coding	sperm antigen with calponin homology and coiled-coil domains 1-like [Source:RGD Symbol;Acc:1309570]	CH	1475	1581	1976	1518	1306	1605	16.2413	16.7444	17.9552	13.0365	13.1961	14.6159
ENSRNOG00000021025	549.215	502.591	525.192	370.517	329.186	394.597	525.666	364.767	0.525413	2.06281e-06	2.28405e-05	Ppp2r5b	1	221597296	221605400	-	2684	protein_coding	protein phosphatase 2, regulatory subunit B', beta [Source:RGD Symbol;Acc:727786]	-	485	460	559	421	318	424	11.8029	10.7675	11.2262	7.9908	7.10145	8.53367
ENSRNOG00000019549	1256.97	1249.92	1262.71	1032.34	1005.16	852.478	1256.53	963.326	0.383498	2.11724e-06	2.34244e-05	Akap12	1	40816107	40906581	+	6589	protein_coding	A kinase (PRKA) anchor protein 12 [Source:RGD Symbol;Acc:70988]	-	1110	1144	1344	1173	971	916	11.0035	10.908	10.9947	9.06921	8.83287	7.5098
ENSRNOG00000043077	289.895	272.055	272.461	408.361	453.407	386.221	278.137	415.996	-0.580323	2.12309e-06	2.34629e-05	Zfpm1	19	55094585	55150686	+	3088	protein_coding	zinc finger protein, multitype 1 [Source:RGD Symbol;Acc:1582810]	-	256	249	290	464	438	415	5.41491	5.06595	5.06202	7.65476	8.50157	7.25978
ENSRNOG00000034071	1703.13	1517.61	1508.87	1244.44	1209.09	1293.61	1576.54	1249.05	0.334761	2.12414e-06	2.34629e-05	Chmp4bl1	4	67059939	67060974	+	1036	protein_coding	chromatin modifying protein 4B-like 1 [Source:RGD Symbol;Acc:1583604]	ESCRT-III	1504	1389	1606	1414	1168	1390	94.8237	84.2328	83.5583	69.5313	67.5749	72.4782
ENSRNOG00000011517	311.411	302.647	254.61	425.083	406.824	482.078	289.556	437.995	-0.600603	2.17152e-06	2.39669e-05	Tnfrsf21	9	20546159	20621051	-	4350	protein_coding	tumor necrosis factor receptor superfamily, member 21 [Source:RGD Symbol;Acc:1307308]	Death	275	277	271	483	393	518	4.12926	4.00064	3.35802	5.65651	5.41509	6.43269
ENSRNOG00000050473	3042.77	3200.19	2817.62	3762.38	3861.21	3425.73	3020.19	3683.1	-0.286717	2.17365e-06	2.39713e-05	Rps27l	8	72741155	72746090	+	704	protein_coding	ribosomal protein S27-like [Source:RGD Symbol;Acc:1595396]	-	2687	2929	2999	4275	3730	3681	249.301	261.388	229.619	309.353	317.569	282.453
ENSRNOG00000013507	1862.8	2119.62	2006.81	1636.08	1624.19	1601.65	1996.41	1620.64	0.301103	2.18414e-06	2.40521e-05	Selt	2	148765412	148780276	+	978	protein_coding	selenoprotein T [Source:RGD Symbol;Acc:1359128]	-	1645	1940	2136	1859	1569	1721	109.864	124.624	117.724	96.8348	96.1582	95.0593
ENSRNOG00000023130	462.02	456.702	428.421	571.177	643.879	671.931	449.048	628.996	-0.486526	2.18449e-06	2.40521e-05	Lyplal1	13	104049386	104080631	-	1324	protein_coding	lysophospholipase-like 1 [Source:RGD Symbol;Acc:1311195]	Abhydrolase_2	408	418	456	649	622	722	20.128	19.8348	18.5644	24.9717	28.1582	29.4579
ENSRNOG00000002248	1107.49	1159.24	1082.33	917.932	805.367	860.853	1116.35	861.384	0.372389	2.19526e-06	2.41513e-05	Fryl	14	37551940	37756149	+	10144	protein_coding	FRY-like [Source:RGD Symbol;Acc:1311309]	-	978	1061	1152	1043	778	925	6.29736	6.57121	6.12134	5.238	4.59698	4.92589
ENSRNOG00000019932	1737.11	1753.6	1764.42	1428.38	1434.75	1452.75	1751.71	1438.63	0.284236	2.19981e-06	2.41821e-05	Ip6k1	8	116804451	116823540	+	1589	protein_coding	inositol hexakisphosphate kinase 1 [Source:RGD Symbol;Acc:71025]	-	1534	1605	1878	1623	1386	1561	63.0566	63.4585	63.7053	52.0338	52.2807	53.0678
ENSRNOG00000007442	1251.3	1237.9	1212.92	963.696	923.377	1025.58	1234.04	970.884	0.3451	2.21329e-06	2.43108e-05	Ubl7	8	62696720	62714017	+	1362	protein_coding	ubiquitin-like 7 [Source:RGD Symbol;Acc:1303055]	ubiquitin	1105	1133	1291	1095	892	1102	52.9925	52.2627	51.092	40.957	39.2545	43.7076
ENSRNOG00000017919	2070.03	2123.99	1995.54	2522.33	2612.78	2365.72	2063.19	2500.28	-0.277357	2.24016e-06	2.45863e-05	Nup133	19	56681979	56731372	-	3623	protein_coding	nucleoporin 133 [Source:RGD Symbol;Acc:1307827]	-	1828	1944	2124	2866	2524	2542	32.9562	33.7106	31.6002	40.2994	41.7564	37.9018
ENSRNOG00000018874	452.961	411.906	443.453	594.059	607.648	605.855	436.107	602.521	-0.465964	2.26444e-06	2.48329e-05	Phf19	3	13957136	13978224	-	3789	protein_coding	PHD finger protein 19 [Source:RGD Symbol;Acc:1310390]	PHD	400	377	472	675	587	651	6.89548	6.25109	6.71461	9.07549	9.28572	9.2813
ENSRNOG00000054172	18101.5	18138.1	18653.2	16463.8	16475.9	16058.4	18297.6	16332.7	0.164011	2.28729e-06	2.50636e-05	Ctnnb1	8	129617812	129627372	+	2403	protein_coding	catenin (cadherin associated protein), beta 1 [Source:MGI Symbol;Acc:MGI:88276]	Arm	15985	16601	19854	18707	15916	17255	434.498	434.03	445.346	396.589	396.993	387.894
ENSRNOG00000010620	1828.83	1844.29	1980.51	2237.18	2299.13	2302.43	1884.54	2279.58	-0.273458	2.29363e-06	2.51129e-05	Ndc1	5	126976456	127022939	+	4818	protein_coding	NDC1 transmembrane nucleoporin [Source:RGD Symbol;Acc:1560173]	-	1615	1688	2108	2542	2221	2474	21.8945	22.0112	23.5835	26.8782	27.6302	27.7386
ENSRNOG00000020775	43.0313	45.8887	43.2179	5.28053	16.5628	3.72261	44.046	8.52198	2.39865	2.3123e-06	2.52972e-05	Cyp2b2	1	83103925	83119193	+	1506	protein_coding	cytochrome P450, family 2, subfamily b, polypeptide 2 [Source:RGD Symbol;Acc:2467]	p450	38	42	46	6	16	4	1.64812	1.75212	1.6464	0.202963	0.636791	0.143479
ENSRNOG00000005123	930.835	942.904	969.584	1215.4	1279.48	1140.05	947.774	1211.64	-0.353256	2.32845e-06	2.54537e-05	Emc2	7	82338663	82377109	+	891	protein_coding	ER membrane protein complex subunit 2 [Source:RGD Symbol;Acc:1310430]	-	822	863	1032	1381	1236	1225	60.2592	60.8516	62.4318	78.9599	83.1463	74.2695
ENSRNOG00000013661	1142.59	1101.33	1099.24	1326.29	1425.44	1443.44	1114.39	1398.39	-0.327409	2.34793e-06	2.56461e-05	Kif26a	6	136720266	136754926	+	6119	protein_coding	kinesin family member 26A [Source:RGD Symbol;Acc:1307957]	Kinesin	1009	1008	1170	1507	1377	1551	10.7706	10.3495	10.3064	12.5465	13.4883	13.6925
ENSRNOG00000009094	2515.07	2561.03	2629.72	2191.42	2192.5	1987.87	2568.6	2123.93	0.27475	2.35366e-06	2.56884e-05	Nudt4	7	36643916	36660141	-	2926	protein_coding	nudix (nucleoside diphosphate linked moiety X)-type motif 4 [Source:RGD Symbol;Acc:621355]	NUDIX	2221	2344	2799	2490	2118	2136	49.5796	50.3295	51.5623	43.3527	43.3864	39.4348
ENSRNOG00000036866	228.745	257.851	254.61	407.481	365.417	356.44	247.069	376.446	-0.607211	2.41476e-06	2.63343e-05	Acer3	1	163160979	163263606	-	4187	protein_coding	alkaline ceramidase 3 [Source:RGD Symbol;Acc:1561254]	-	202	236	271	463	353	383	3.15121	3.54118	3.48875	5.63338	5.05329	4.94138
ENSRNOG00000014191	300.087	310.295	318.497	459.406	417.176	481.147	309.626	452.576	-0.547816	2.43056e-06	2.64856e-05	Zfp395	15	48789165	48803147	+	4100	protein_coding	zinc finger protein 395 [Source:RGD Symbol;Acc:1307849]	-	265	284	339	522	403	517	4.22173	4.35185	4.45676	6.48601	5.89147	6.81176
ENSRNOG00000061425	2182.14	2060.62	1930.71	1686.25	1710.11	1616.54	2057.83	1670.97	0.29966	2.44696e-06	2.66432e-05	Cox14	7	141380322	141380495	+	174	protein_coding	Cytochrome c oxidase assembly protein COX14 [Source:UniProtKB/Swiss-Prot;Acc:Q5XFV8]	-	1927	1886	2055	1916	1652	1737	723.371	680.975	636.599	560.967	569.067	539.266
ENSRNOG00000002818	4349.56	4093.93	4152.68	4842.24	4987.48	4795.65	4198.72	4875.12	-0.215538	2.47645e-06	2.6943e-05	Eftud2	10	90932038	90983951	-	3327	protein_coding	elongation factor Tu GTP binding domain containing 2 [Source:RGD Symbol;Acc:1560116]	GTP_EFTU	3841	3747	4420	5502	4818	5153	75.4085	70.7571	71.6099	84.2478	86.7993	83.6681
ENSRNOG00000010204	3220.55	3234.06	3166.18	3599.56	3799.1	4066.02	3206.93	3821.56	-0.252973	2.50527e-06	2.72349e-05	Tmem9	13	52854031	52871297	+	1568	protein_coding	transmembrane protein 9 [Source:RGD Symbol;Acc:1307922]	TMEM9	2844	2960	3370	4090	3670	4369	118.471	118.6	115.848	132.883	140.289	150.518
ENSRNOG00000016619	796.079	750.608	732.825	939.054	975.136	1108.41	759.838	1007.53	-0.407876	2.53947e-06	2.75849e-05	Use1	16	19762938	19765782	+	1032	protein_coding	unconventional SNARE in the ER 1 homolog (S. cerevisiae) [Source:RGD Symbol;Acc:1306660]	-	703	687	780	1067	942	1191	44.4943	41.8231	40.7398	52.6715	54.7108	62.3425
ENSRNOG00000007496	1648.78	1786.38	1780.39	2024.2	2127.29	2367.58	1738.52	2173.02	-0.321296	2.55341e-06	2.76977e-05	Mtmr4	10	74886985	74909533	+	5648	protein_coding	myotubularin related protein 4 [Source:RGD Symbol;Acc:1310306]	FYVE	1456	1635	1895	2300	2055	2544	16.8382	18.187	18.085	20.7455	21.8082	24.3318
ENSRNOG00000014628	1244.51	1343.88	1225.13	1046.42	984.452	965.086	1271.18	998.655	0.34716	2.55389e-06	2.76977e-05	Pomk	16	70859280	70869634	+	2923	protein_coding	protein-O-mannose kinase [Source:RGD Symbol;Acc:1310810]	Pkinase_Tyr	1099	1230	1304	1189	951	1037	24.5583	26.4372	24.0465	20.7226	19.5009	19.1647
ENSRNOG00000009222	997.647	1054.35	1099.24	1300.77	1282.58	1552.33	1050.41	1378.56	-0.391706	2.57473e-06	2.79017e-05	Epha2	5	159845774	159874206	+	3913	protein_coding	Eph receptor A2 [Source:RGD Symbol;Acc:1307204]	Pkinase_Tyr	881	965	1170	1478	1239	1668	14.706	15.4937	16.1168	19.2422	18.9786	23.0271
ENSRNOG00000020554	680.574	700.349	684.91	858.086	895.427	960.433	688.611	904.649	-0.393542	2.58091e-06	2.79466e-05	Slc50a1	2	188585118	188587498	-	1005	protein_coding	solute carrier family 50 (sugar efflux transporter), member 1 [Source:RGD Symbol;Acc:1308478]	-	601	641	729	975	865	1032	39.0605	40.0711	39.0989	49.423	51.5884	55.471
ENSRNOG00000011592	1173.17	1151.59	1161.25	934.654	887.146	933.444	1162	918.415	0.338737	2.66214e-06	2.88035e-05	Lrp10	15	33108671	33114829	+	2911	protein_coding	low-density lipoprotein receptor-related protein 10 [Source:RGD Symbol;Acc:1310471]	Ldl_recept_a	1036	1054	1236	1062	857	1003	23.2459	22.7477	22.8865	18.5855	17.6458	18.6128
[truncated: 18,144 more rows]
