# Supplementary material for: Extracellular sodium regulates fibroblast growth factor 23 (FGF23) formation
Source: J Biol Chem. 2023 Nov 21;300(1):105480. doi: 10.1016/j.jbc.2023.105480 (PMC10770535; doi:10.1016/j.jbc.2023.105480)
Supplement: Supporting Data S2 [file mmc2.xlsx]

## Sheet: Sheet1
gene_id	KO1+NaCl	KO2+NaCl	KO3+NaCl	KO1-NaCl	KO2-NaCl	KO3-NaCl	KO+NaCl	KO-NaCl	log2FoldChange	pvalue	padj	gene_name	gene_chr	gene_start	gene_end	gene_strand	gene_length	gene_biotype	gene_description	tf_family	KO_Clone_II4_count	KO_Clone_II5_count	KO_Clone_II6_count	KO_Clone_II1_count	KO_Clone_II2_count	KO_Clone_II3_count	KO_Clone_II4_fpkm	KO_Clone_II5_fpkm	KO_Clone_II6_fpkm	KO_Clone_II1_fpkm	KO_Clone_II2_fpkm	KO_Clone_II3_fpkm
ENSRNOG00000003183	1817.77	1697.59	1849.95	3377.82	3678.52	3464.2	1788.44	3506.84	-0.96983	4.87643e-51	6.50223e-47	Fmod	13	50873605	50885563	+	3547	protein_coding	fibromodulin [Source:RGD Symbol;Acc:619769]	-	1425	1425	2183	4235	3285	4057	28.3498	26.4692	28.8523	52.6559	57.3507	54.0538
ENSRNOG00000020300	2047.38	2213.42	2105.87	3432.85	4074.92	4043.98	2122.23	3850.59	-0.858769	1.18811e-31	7.92113e-28	Lsp1	1	215628785	215662504	+	1234	protein_coding	lymphocyte-specific protein 1 [Source:RGD Symbol;Acc:1306133]	-	1605	1858	2485	4304	3639	4736	91.7816	99.2014	94.4059	153.82	182.613	181.375
ENSRNOG00000048088	1151.89	1072.16	1158.44	1799.38	2319.09	2139.83	1127.5	2086.1	-0.885561	4.52048e-23	1.63538e-19	Mest	4	58053041	58063138	+	999	protein_coding	mesoderm specific transcript [Source:RGD Symbol;Acc:1594589]	Abhydrolase_1	903	900	1367	2256	2071	2506	63.7849	59.3559	64.1491	99.5929	128.375	118.549
ENSRNOG00000007763	4700.69	4463.77	4517.67	6408.68	7405.18	7473.17	4560.71	7095.68	-0.637491	4.90591e-23	1.63538e-19	Plod1	5	164720587	164747083	-	2949	protein_coding	procollagen-lysine, 2-oxoglutarate 5-dioxygenase 1 [Source:RGD Symbol;Acc:621382]	2OG-FeII_Oxy	3685	3747	5331	8035	6613	8752	88.1776	83.7136	84.7465	120.162	138.864	140.254
ENSRNOG00000016541	2530.85	2767.37	2904.16	4054.18	4484.77	4424.82	2734.13	4321.25	-0.658422	8.5793e-23	2.28793e-19	Enc1	2	28049217	28061029	+	4509	protein_coding	ectodermal-neural cortex 1 [Source:RGD Symbol;Acc:1303152]	BACK	1984	2323	3427	5083	4005	5182	31.0497	33.9435	35.6305	49.7158	55.0031	54.3124
ENSRNOG00000006653	1514.17	1473.63	1587.24	893.307	618.125	656.635	1525.01	722.689	1.07418	3.1843e-22	6.77839e-19	Slc38a4	7	138459504	138512952	-	4014	protein_coding	solute carrier family 38, member 4 [Source:RGD Symbol;Acc:621836]	Aa_trans	1187	1237	1873	1120	552	769	20.8674	20.3039	21.875	12.3054	8.51582	9.0538
ENSRNOG00000025764	787.062	766.001	777.945	1316.83	1890.21	1589.93	777.003	1598.99	-1.03899	3.55848e-22	6.77839e-19	Mt1	19	11302125	11302938	-	348	protein_coding	metallothionein 1 [Source:RGD Symbol;Acc:3117]	-	617	643	918	1651	1688	1862	125.113	121.736	123.666	209.229	300.371	252.861
ENSRNOG00000004284	3879.18	3862.17	3977.01	2550.71	1875.65	1896.47	3906.12	2107.61	0.88877	7.23342e-22	1.20563e-18	Btg1	7	37812831	37815088	+	1462	protein_coding	B-cell translocation gene 1, anti-proliferative [Source:RGD Symbol;Acc:2224]	-	3041	3242	4693	3198	1675	2221	146.779	146.101	150.484	96.4686	70.9467	71.7932
ENSRNOG00000003840	1914.72	2121.69	2186.38	1248.24	867.839	1018.68	2074.26	1044.92	0.986748	1.43487e-21	2.12583e-18	Slit2	14	66831848	67170361	-	7665	protein_coding	slit homolog 2 (Drosophila) [Source:RGD Symbol;Acc:69310]	EGF	1501	1781	2580	1565	775	1193	13.8186	15.3087	15.7796	9.00445	6.26115	7.35547
ENSRNOG00000001854	755.172	816.036	812.689	450.642	387.448	366.315	794.632	401.468	0.983697	2.59594e-20	3.46143e-17	Tmtc1	4	182625386	182844291	-	3073	protein_coding	transmembrane and tetratricopeptide repeat containing 1 [Source:RGD Symbol;Acc:1564868]	-	592	685	959	565	346	429	13.5942	14.6864	14.63	8.1085	6.97234	6.59746
ENSRNOG00000007613	968.202	1007.83	940.652	1480.34	1756.95	1735.09	972.229	1657.46	-0.769316	7.32114e-20	8.87456e-17	C1qtnf5	8	48443767	48445637	+	1335	protein_coding	C1q and tumor necrosis factor related protein 5 [Source:RGD Symbol;Acc:1308802]	Collagen	759	846	1110	1856	1569	2032	40.1196	41.7519	38.9789	61.3128	72.7791	71.9324
ENSRNOG00000010917	1579.23	1703.55	1744.02	1091.91	899.193	889.745	1675.6	960.282	0.802035	1.93775e-19	2.15316e-16	Bmp5	8	82878941	82950273	+	3232	protein_coding	bone morphogenetic protein 5 [Source:RGD Symbol;Acc:1305979]	TGFb_propeptide	1238	1430	2058	1369	803	1042	27.0299	29.1509	29.8512	18.6804	15.3854	15.2363
ENSRNOG00000002403	5719.92	5552.62	5727.81	4001.54	3121.98	3547.03	5666.78	3556.85	0.670683	2.86897e-19	2.83797e-16	Fam129a	13	68949665	69101588	+	3622	protein_coding	family with sequence similarity 129, member A [Source:RGD Symbol;Acc:71088]	-	4484	4661	6759	5017	2788	4154	87.36	84.7848	87.4826	61.0872	47.666	54.2001
ENSRNOG00000011977	2215.77	2089.53	2389.76	1375.85	930.547	1166.4	2231.69	1157.6	0.94452	2.97972e-19	2.83797e-16	Sema5a	2	85377318	85808970	+	10519	protein_coding	sema domain, seven thrombospondin repeats (type 1 and type 1-like), transmembrane domain (TM) and short cytoplasmic domain, (semaphorin) 5A [Source:RGD Symbol;Acc:1308650]	Sema	1737	1754	2820	1725	831	1366	11.6526	10.9861	12.5679	7.23218	4.89205	6.13703
ENSRNOG00000018268	1885.38	1741.67	1843.17	2685.51	2823	3226.82	1823.41	2911.77	-0.675346	4.77383e-19	3.9869e-16	Hhip	19	31524671	31614246	+	2764	protein_coding	Hedgehog-interacting protein [Source:RGD Symbol;Acc:1564108]	-	1478	1462	2175	3367	2521	3779	37.7339	34.8495	36.89	53.723	56.4806	64.6131
ENSRNOG00000004205	1820.32	2052.6	1934.69	2803.55	3403.05	3551.3	1935.87	3252.63	-0.747798	4.78404e-19	3.9869e-16	Pkdcc	6	6427657	6436974	+	1855	protein_coding	protein kinase domain containing, cytoplasmic [Source:RGD Symbol;Acc:1311939]	-	1427	1723	2283	3515	3039	4159	54.2845	61.1968	57.6965	83.5673	101.45	105.956
ENSRNOG00000023148	15646.9	17319	16921.6	12220	9589.9	9802.56	16629.1	10537.5	0.65791	1.4758e-17	1.15755e-14	Col11a1	2	216863428	217056523	+	7673	protein_coding	collagen, type XI, alpha 1 [Source:RGD Symbol;Acc:2372]	Collagen	12266	14538	19968	15321	8564	11480	112.806	124.832	121.999	88.0596	69.1156	70.7064
ENSRNOG00000009730	4760.64	4824.74	4861.73	3538.93	2817.4	2986.03	4815.7	3114.12	0.627769	3.15362e-17	2.30236e-14	Cyp7b1	2	102701903	102871257	-	2833	protein_coding	cytochrome P450, family 7, subfamily b, polypeptide 1 [Source:RGD Symbol;Acc:2483]	p450	3732	4050	5737	4437	2516	3497	92.9588	94.188	94.9349	69.0713	54.9957	58.3353
ENSRNOG00000020805	372.483	413.379	397.447	701.087	699.87	796.672	394.436	732.543	-0.892957	3.28071e-17	2.30236e-14	Sost	10	89897087	89900131	-	669	protein_coding	sclerostin [Source:RGD Symbol;Acc:69358]	-	292	347	469	879	625	933	30.8001	34.1736	32.8651	57.9452	57.852	65.9079
ENSRNOG00000058470	13977.1	13060.1	14814.8	10186.1	7995.31	8827.43	13950.7	9002.95	0.631561	4.12506e-17	2.75018e-14	Col12a1	8	87040799	87158368	-	10599	protein_coding	collagen, type XII, alpha 1 [Source:MGI Symbol;Acc:MGI:88448]	VWA	10957	10963	17482	12771	7140	10338	72.9495	68.1478	77.3239	53.1392	41.7156	46.095
ENSRNOG00000017962	935.035	910.148	899.975	1352.72	1717.76	1580.54	915.053	1550.34	-0.759329	5.58159e-17	3.54405e-14	Serpinb6	17	32190801	32209590	+	1351	protein_coding	serpin peptidase inhibitor, clade B (ovalbumin), member 6 [Source:RGD Symbol;Acc:735108]	Serpin	733	764	1062	1696	1534	1851	38.2864	37.2585	36.8516	55.3637	70.3129	64.749
ENSRNOG00000012363	1414.67	1406.92	1409.28	906.069	715.547	876.937	1410.29	832.851	0.755877	6.33513e-17	3.83966e-14	Peli2	15	24942218	25083931	+	3249	protein_coding	pellino E3 ubiquitin protein ligase family member 2 [Source:RGD Symbol;Acc:1565884]	-	1109	1181	1663	1136	639	1027	24.0867	23.949	23.9955	15.42	12.1791	14.9384
ENSRNOG00000007078	6195.73	6261.44	6577.79	4820.67	4266.41	4310.4	6344.98	4465.82	0.506455	7.18671e-17	4.16642e-14	Wisp1	7	107695203	107726936	+	5075	protein_coding	WNT1 inducible signaling pathway protein 1 [Source:RGD Symbol;Acc:69431]	VWC	4857	5256	7762	6044	3810	5048	67.5348	68.2349	71.701	52.5222	46.4894	47.0073
ENSRNOG00000005711	4441.74	4760.41	4630.38	3355.49	2613.59	2822.08	4610.84	2930.39	0.6527	8.7889e-17	4.88297e-14	Ptprd	5	92862267	93244202	-	9494	protein_coding	protein tyrosine phosphatase, receptor type, D [Source:RGD Symbol;Acc:1561090]	Y_phosphatase	3482	3996	5464	4207	2334	3305	25.8806	27.7309	26.9805	19.5424	15.2236	16.4515
ENSRNOG00000030715	4385.61	5257.18	4401.57	3195.97	2447.87	2777.68	4681.45	2807.17	0.736314	1.09475e-16	5.64776e-14	Cfh	13	56978607	57080622	-	4880	protein_coding	complement factor H [Source:RGD Symbol;Acc:620428]	Sushi	3438	4413	5194	4007	2186	3253	49.7143	59.5801	49.8965	36.2121	27.7393	31.5026
ENSRNOG00000047314	5704.61	5157.11	5752.38	7487.03	9269.64	8490.15	5538.03	8415.61	-0.602945	1.10126e-16	5.64776e-14	Tk1	10	106817601	106828884	-	2218	protein_coding	thymidine kinase 1, soluble [Source:RGD Symbol;Acc:621014]	TK	4472	4329	6788	9387	8278	9943	142.277	128.592	143.472	186.647	231.115	211.855
ENSRNOG00000026037	315.08	352.623	366.939	586.233	797.292	859.859	344.881	747.795	-1.11207	2.03821e-16	1.00657e-13	Plb1	6	25397537	25507073	-	3333	protein_coding	phospholipase B1 [Source:RGD Symbol;Acc:621565]	Lipase_GDSL	247	296	433	735	712	1007	5.22947	5.85118	6.09032	9.72539	13.2285	14.2783
ENSRNOG00000012442	673.532	609.942	684.727	366.096	239.635	219.448	656.067	275.06	1.24952	3.38079e-16	1.60998e-13	Cemip	1	146069771	146226462	-	6974	protein_coding	cell migration inducing protein, hyaluronan binding [Source:RGD Symbol;Acc:1305254]	-	528	512	808	459	214	257	5.34254	4.83699	5.43147	2.90259	1.90019	1.74154
ENSRNOG00000001312	491.117	475.326	450.835	242.469	237.396	232.256	472.426	237.374	0.990695	3.50797e-16	1.61294e-13	Pdgfa	12	17734133	17755285	+	1891	protein_coding	platelet-derived growth factor alpha polypeptide [Source:RGD Symbol;Acc:3282]	-	385	399	532	304	212	272	14.367	13.9017	13.1889	7.08985	6.94239	6.79766
ENSRNOG00000004585	1537.13	1352.12	1469.45	980.245	835.365	849.613	1452.9	888.408	0.707523	4.45521e-16	1.98019e-13	Tmtc2	7	47181981	47586137	-	2508	protein_coding	transmembrane and tetratricopeptide repeat containing 2 [Source:RGD Symbol;Acc:1309848]	TPR_1	1205	1135	1734	1229	746	995	33.9043	29.8164	32.4123	21.6112	18.4194	18.749
ENSRNOG00000019138	220.684	240.641	247.451	441.868	601.328	497.813	236.259	513.67	-1.11351	7.82207e-16	3.3645e-13	Clec11a	1	100289295	100293558	-	3049	protein_coding	C-type lectin domain family 11, member A [Source:RGD Symbol;Acc:3627]	Lectin_C	173	202	292	554	537	583	4.00391	4.36497	4.48966	8.01322	10.9064	9.03635
ENSRNOG00000051615	7680.56	7159.67	7712.5	9934.06	12127.3	10811.9	7517.58	10957.8	-0.543024	9.93837e-16	4.14119e-13	Hmgn2	5	152195361	152198813	-	1226	protein_coding	high mobility group nucleosomal binding domain 2 [Source:RGD Symbol;Acc:620649]	-	6021	6010	9101	12455	10830	12662	346.556	322.977	348.006	448.031	547.019	488.083
ENSRNOG00000013967	709.249	767.193	766.928	453.832	369.531	323.621	747.79	382.328	0.966418	1.1727e-15	4.73843e-13	Blnk	1	260186967	260254600	-	1906	protein_coding	B-cell linker [Source:RGD Symbol;Acc:1561933]	SH2	556	644	905	569	330	379	20.5848	22.2613	22.2594	13.1657	10.7215	9.3972
ENSRNOG00000011879	1403.19	1590.38	1626.23	1036.08	791.693	842.781	1539.93	890.184	0.789048	1.67748e-15	6.57868e-13	Nfat5	19	38446059	38533735	-	13565	protein_coding	nuclear factor of activated T-cells 5, tonicity-responsive [Source:RGD Symbol;Acc:1309142]	RHD	1100	1335	1919	1299	707	987	5.72227	6.48408	6.63198	4.22322	3.22749	3.43858
ENSRNOG00000024456	798.543	798.166	821.164	1175.66	1339.27	1319.25	805.958	1278.06	-0.662987	2.43342e-15	9.01808e-13	Radil	12	14092541	14156704	+	3687	protein_coding	Ras association and DIL domains [Source:RGD Symbol;Acc:1306155]	DIL	626	670	969	1474	1196	1545	11.9811	11.9726	12.3208	17.6311	20.0874	19.8033
ENSRNOG00000007590	991.163	966.138	1079.63	658.814	511.745	545.631	1012.31	572.063	0.821215	2.43476e-15	9.01808e-13	Eya1	5	4373626	4513142	+	1801	protein_coding	EYA transcriptional coactivator and phosphatase 1 [Source:RGD Symbol;Acc:1584849]	-	777	811	1274	826	457	639	30.4441	29.6684	33.1622	20.2265	15.7133	16.7675
ENSRNOG00000025332	829.158	730.263	787.266	1149.34	1441.17	1433.67	782.229	1341.39	-0.776773	2.67916e-15	9.65513e-13	Cd109	8	85951191	86065409	+	5267	protein_coding	CD109 molecule [Source:RGD Symbol;Acc:1311287]	A2M_comp	650	613	929	1441	1287	1679	8.70855	7.66804	8.26876	12.0658	15.1314	15.065
ENSRNOG00000015461	6242.92	5871.88	5996.45	4509.61	3396.33	3760.5	6037.08	3888.81	0.633327	4.85821e-15	1.70472e-12	Serpine2	9	85560863	85626094	-	2146	protein_coding	serpin peptidase inhibitor, clade E (nexin, plasminogen activator inhibitor type 1), member 2 [Source:RGD Symbol;Acc:3748]	Serpin	4894	4929	7076	5654	3033	4404	160.927	151.327	154.577	116.193	87.52	96.9839
ENSRNOG00000017441	4900.96	4379.19	4700.72	6110.38	6801.62	6516.83	4660.29	6476.27	-0.474329	8.85279e-15	3.02675e-12	Tpm3	2	189423559	189451029	+	2815	protein_coding	tropomyosin 3 [Source:RGD Symbol;Acc:621546]	-	3842	3676	5547	7661	6074	7632	96.3107	86.0368	92.3778	120.022	133.617	128.127
ENSRNOG00000010188	7649.94	7066.75	7692.16	5702.01	4560.91	4746.73	7469.62	5003.22	0.577567	1.04544e-14	3.48498e-12	Satb2	9	63456783	63641400	-	6203	protein_coding	SATB homeobox 2 [Source:RGD Symbol;Acc:1562369]	CUT	5997	5932	9077	7149	4073	5559	68.2225	63.0067	68.6007	50.8274	40.6609	42.3523
ENSRNOG00000005390	389.067	380.022	479.648	680.349	963.021	886.329	416.246	843.233	-1.01094	1.25122e-14	4.06922e-12	Nup210	4	122644135	122741110	-	6941	protein_coding	nucleoporin 210 [Source:RGD Symbol;Acc:69339]	-	305	319	566	853	860	1038	3.1008	3.028	3.82281	5.41978	7.67257	7.06736
ENSRNOG00000018290	707.974	681.42	652.524	993.007	1213.85	1179.21	680.639	1128.69	-0.729664	2.49158e-14	7.91017e-12	Alx3	2	210381829	210386928	+	1548	protein_coding	ALX homeobox 3 [Source:RGD Symbol;Acc:1359270]	Homeobox	555	572	770	1245	1084	1381	25.2998	24.3451	23.3189	35.4693	43.3634	42.1604
ENSRNOG00000004019	627.609	556.334	588.967	355.728	256.432	280.073	590.97	297.411	0.984221	2.7697e-14	8.58865e-12	Phlda1	7	54247460	54249664	+	1811	protein_coding	pleckstrin homology-like domain, family A, member 1 [Source:RGD Symbol;Acc:3836]	-	492	467	695	446	229	328	19.1709	16.9897	17.991	10.861	7.83036	8.55928
ENSRNOG00000017895	10543.1	8951.37	10712.4	13689.9	14824.9	14230.8	10069	14248.6	-0.500485	2.88256e-14	8.73547e-12	Eno1	5	167288223	167299609	+	1891	protein_coding	enolase 1, (alpha) [Source:RGD Symbol;Acc:2553]	-	8265	7514	12641	17164	13239	16666	308.423	261.798	313.385	400.296	433.539	416.507
ENSRNOG00000007290	163.28	154.868	170.334	312.658	418.802	371.439	162.828	367.633	-1.16846	3.16284e-14	9.37184e-12	Atp1a2	13	90651686	90676629	-	5128	protein_coding	ATPase, Na+/K+ transporting, alpha 2 polypeptide [Source:RGD Symbol;Acc:2168]	E1-E2_ATPase	128	130	201	392	374	435	1.7614	1.67025	1.83754	3.37126	4.51636	4.00888
ENSRNOG00000005008	244.921	272.806	278.806	459.415	545.339	545.631	265.511	516.795	-0.955477	3.25456e-14	9.43398e-12	Angpt4	3	147422095	147455670	+	2328	protein_coding	angiopoietin 4 [Source:RGD Symbol;Acc:1307539]	Fibrinogen_C	192	229	329	576	487	639	5.81988	6.48097	6.62523	10.9117	12.9542	12.9718
ENSRNOG00000017286	229.613	212.05	238.976	417.143	445.677	483.297	226.88	448.706	-0.980726	3.9629e-14	1.12428e-11	Ephx2	15	42757235	42794279	-	2125	protein_coding	epoxide hydrolase 2, cytoplasmic [Source:RGD Symbol;Acc:620732]	Abhydrolase_1	180	178	282	523	398	566	5.97736	5.51885	6.22125	10.8542	11.5982	12.5875
ENSRNOG00000027468	4269.53	4784.23	4773.6	3486.29	3007.76	3125.21	4609.12	3206.42	0.523174	4.487e-14	1.24645e-11	Slc6a15	7	45328105	45382229	+	3922	protein_coding	solute carrier family 6 (neutral amino acid transporter), member 15 [Source:RGD Symbol;Acc:628664]	SNF	3347	4016	5633	4371	2686	3660	60.2204	67.4642	67.3318	49.1505	42.4095	44.1017
ENSRNOG00000005277	1509.07	1776.22	1454.2	2246.03	2697.58	3126.92	1579.83	2690.17	-0.768639	5.10989e-14	1.39052e-11	Ptprv	13	51935243	51955735	-	5744	protein_coding	protein tyrosine phosphatase, receptor type, V [Source:RGD Symbol;Acc:621123]	Y_phosphatase	1183	1491	1716	2816	2409	3662	14.5334	17.1021	14.0052	21.6209	25.9709	30.1291
ENSRNOG00000051854	1441.46	1497.46	1451.65	1009.76	684.193	777.033	1463.52	823.661	0.825504	5.4767e-14	1.46053e-11	Enpep	2	233667254	233743866	-	3799	protein_coding	glutamyl aminopeptidase [Source:RGD Symbol;Acc:621228]	-	1130	1257	1713	1266	611	910	20.9896	21.7998	21.1386	14.6967	9.95948	11.3202
ENSRNOG00000012698	2417.32	2059.75	2298.24	1627.1	1369.51	1384.14	2258.43	1460.25	0.627656	6.25887e-14	1.63639e-11	Chsy1	1	127010588	127071570	+	3760	protein_coding	chondroitin sulfate synthase 1 [Source:RGD Symbol;Acc:1311904]	-	1895	1729	2712	2040	1223	1621	35.5645	30.2966	33.8135	23.9275	20.142	20.374
ENSRNOG00000033134	5550.26	5427.53	5529.51	4297.45	3527.34	3576.06	5502.43	3800.28	0.533082	7.94661e-14	2.03498e-11	Mef2c	2	11658568	11822787	+	6451	protein_coding	myocyte enhancer factor 2C [Source:RGD Symbol;Acc:1563119]	SRF-TF	4351	4556	6525	5388	3150	4188	47.5946	46.5312	47.4178	36.8345	30.2377	30.6804
ENSRNOG00000017986	290.843	337.136	260.162	142.77	89.5834	91.3654	296.047	107.906	1.44389	8.08865e-14	2.03498e-11	Zfp458	2	86971147	86980515	+	3265	protein_coding	zinc finger protein 458 [Source:RGD Symbol;Acc:1559684]	-	228	283	307	179	80	107	4.92773	5.71071	4.40801	2.41782	1.5173	1.54875
ENSRNOG00000002548	891.664	738.602	888.959	529.604	437.839	396.201	839.741	454.548	0.884491	9.04903e-14	2.20542e-11	Tnn	13	77829382	77896697	-	6240	protein_coding	tenascin N [Source:RGD Symbol;Acc:1306002]	Fibrinogen_C	699	620	1049	664	391	464	7.90475	6.54628	7.88095	4.69287	3.88022	3.51411
ENSRNOG00000006052	114.807	97.686	103.387	212.16	377.37	318.498	105.293	302.676	-1.52024	9.09688e-14	2.20542e-11	Sulf2	3	162791355	162872831	-	4172	protein_coding	sulfatase 2 [Source:RGD Symbol;Acc:1305078]	Sulfatase	90	82	122	266	337	373	1.52228	1.29496	1.37089	2.81185	5.00208	4.22519
ENSRNOG00000004278	1482.28	1537.96	1666.06	2117.62	2484.82	2640.2	1562.1	2414.21	-0.625864	9.91288e-14	2.36033e-11	Dlx3	10	82937971	82943348	+	2624	protein_coding	distal-less homeobox 3 [Source:RGD Symbol;Acc:1304875]	Homeobox	1162	1291	1966	2655	2219	3092	31.2491	32.4153	35.1243	44.6227	52.3671	55.6875
ENSRNOG00000020704	385.24	370.492	369.481	605.375	685.313	654.927	375.071	648.538	-0.789243	1.16519e-13	2.72573e-11	Tkfc	1	226644200	226657408	-	2369	protein_coding	triokinase/FMN cyclase [Source:RGD Symbol;Acc:1311026]	-	302	311	436	759	612	767	8.99575	8.64933	8.62798	14.1297	15.9975	15.3007
ENSRNOG00000008209	10785.4	10441.7	11215.8	8505.56	6839.69	7293.01	10814.3	7546.09	0.518732	1.46156e-13	3.36008e-11	St3gal1	7	107895109	107963142	-	5584	protein_coding	ST3 beta-galactoside alpha-2,3-sialyltransferase 1 [Source:RGD Symbol;Acc:1309373]	Glyco_transf_29	8455	8765	13235	10664	6108	8541	106.847	103.417	111.113	84.2228	67.7358	72.2845
ENSRNOG00000061934	150.524	157.251	162.707	57.4269	21.276	30.7398	156.827	36.4809	2.07784	1.60404e-13	3.62513e-11	AABR07044836.1	20	23024771	23027611	-	743	lincRNA	-	-	118	132	192	72	19	36	11.207	11.705	12.1144	4.27365	1.58354	2.28979
ENSRNOG00000005960	292.119	294.249	288.128	488.926	591.25	533.676	291.499	537.951	-0.881639	1.95223e-13	4.3385e-11	RGD1311744	8	43315592	43336304	-	3591	protein_coding	similar to RIKEN cDNA 5830475I06 [Source:RGD Symbol;Acc:1311744]	-	229	247	340	613	528	625	4.50003	4.53178	4.43865	7.52835	9.10507	8.2252
ENSRNOG00000013195	2579.32	2236.06	2423.66	3310.82	3750.18	3346.36	2413.01	3469.12	-0.523023	2.26335e-13	4.88363e-11	Ruvbl1	4	120411991	120447455	+	1719	protein_coding	RuvB-like AAA ATPase 1 [Source:RGD Symbol;Acc:68373]	-	2022	1877	2860	4151	3349	3919	83.0044	71.9409	77.997	106.496	120.644	107.741
ENSRNOG00000029871	1918.54	1717.84	1954.18	1336.77	1020.13	1008.43	1863.52	1121.78	0.730732	2.27078e-13	4.88363e-11	Slc8a3	6	104891376	105097054	-	4398	protein_coding	solute carrier family 8 (sodium/calcium exchanger), member 3 [Source:RGD Symbol;Acc:620197]	Na_Ca_ex	1504	1442	2306	1676	911	1181	24.1317	21.6022	24.5806	16.8064	12.8271	12.6904
ENSRNOG00000004589	7.65377	4.76517	11.0166	50.2485	116.458	84.5343	7.81186	83.7471	-3.37175	2.48858e-13	5.26709e-11	Galnt16	6	104068547	104250174	+	3870	protein_coding	polypeptide N-acetylgalactosaminyltransferase 16 [Source:RGD Symbol;Acc:1310202]	Glycos_transf_2	6	4	13	63	104	99	0.109405	0.0680983	0.157478	0.717934	1.66413	1.20894
ENSRNOG00000053060	2477.27	2853.15	2598.23	1930.18	1456.85	1633.48	2642.88	1673.5	0.657153	3.27822e-13	6.82997e-11	Zfc3h1	7	58366192	58423581	+	5988	protein_coding	zinc finger, C3H1-type containing [Source:MGI Symbol;Acc:MGI:2446143]	-	1942	2395	3066	2420	1301	1913	22.8856	26.3518	24.0037	17.8233	13.4543	15.0979
ENSRNOG00000016050	8679.37	8368.83	8884.5	6834.6	5947.21	6478.4	8644.24	6420.07	0.42867	4.03119e-13	8.26953e-11	Fgfr1	16	71266248	71319449	-	3389	protein_coding	Fibroblast growth factor receptor 1 [Source:RGD Symbol;Acc:620713]	Pkinase_Tyr	6804	7025	10484	8569	5311	7587	141.673	136.572	145.025	111.51	97.0442	105.799
ENSRNOG00000036684	3868.98	4408.97	3871.93	3026.08	2518.41	2770.85	4049.96	2771.78	0.545523	4.24187e-13	8.56985e-11	Pcyt2	10	109788350	109795697	-	1879	protein_coding	phosphate cytidylyltransferase 2, ethanolamine [Source:RGD Symbol;Acc:619970]	CTP_transf_2	3033	3701	4569	3794	2249	3245	113.905	129.772	113.994	89.0482	74.1186	81.615
ENSRNOG00000015780	4070.53	3944.37	4093.96	5163.64	5671.75	5262.47	4036.28	5365.95	-0.409911	4.79771e-13	9.54815e-11	Rcn2	8	60709851	60726936	+	2013	protein_coding	reticulocalbin 2, EF-hand calcium binding domain [Source:RGD Symbol;Acc:3548]	-	3191	3311	4831	6474	5065	6163	111.861	108.368	112.507	141.835	155.812	144.687
ENSRNOG00000017914	771.755	611.133	754.217	1104.67	1273.2	1144.2	712.368	1174.03	-0.717941	4.94542e-13	9.69739e-11	Prkcdbp	1	170317113	170318935	-	1282	protein_coding	protein kinase C, delta binding protein [Source:RGD Symbol;Acc:628755]	-	605	513	890	1385	1137	1340	33.3014	26.3643	32.5454	47.6449	54.9208	49.3968
ENSRNOG00000001065	3784.79	4101.62	3968.53	3058.78	2630.39	2799.03	3951.65	2829.4	0.480932	5.11033e-13	9.87553e-11	Cyth3	12	12877569	12945192	-	3912	protein_coding	cytohesin 3 [Source:RGD Symbol;Acc:620399]	Sec7	2967	3443	4683	3835	2349	3278	53.5198	57.9863	56.1194	43.2336	37.1834	39.5997
ENSRNOG00000007393	12093	11403.1	12220.9	9414.82	7334.64	7635.41	11905.6	8128.29	0.550205	5.82966e-13	1.11047e-10	Ndrg1	7	107734299	107775706	-	2908	protein_coding	N-myc downstream regulated 1 [Source:RGD Symbol;Acc:1307303]	Ndr	9480	9572	14421	11804	6550	8942	230.043	216.868	232.482	179.015	139.48	145.319
ENSRNOG00000002724	679.91	696.906	692.354	999.388	1160.1	1061.38	689.723	1073.62	-0.63599	6.96406e-13	1.30787e-10	Prpsap2	10	48008802	48044344	-	1836	protein_coding	phosphoribosyl pyrophosphate synthetase-associated protein 2 [Source:RGD Symbol;Acc:620207]	-	533	585	817	1253	1036	1243	20.4857	20.9928	20.8611	30.0977	34.9423	31.9949
ENSRNOG00000038047	190.069	135.807	152.538	307.872	390.807	363.754	159.471	354.144	-1.15265	8.51248e-13	1.57646e-10	Mt1	17	78793336	78793724	+	389	protein_coding	metallothionein 1 [Source:RGD Symbol;Acc:3117]	-	149	114	180	386	349	426	27.0291	19.3082	21.6926	43.7615	55.5572	51.7538
ENSRNOG00000010881	2353.53	2281.33	2260.95	1752.32	1585.63	1570.29	2298.6	1636.08	0.488992	9.37396e-13	1.71222e-10	Trak2	9	65698712	65763273	-	6037	protein_coding	trafficking protein, kinesin binding 2 [Source:RGD Symbol;Acc:620915]	-	1845	1915	2668	2197	1416	1839	21.5661	20.8994	20.7182	16.0496	14.5247	14.396
ENSRNOG00000020948	5001.74	4899.79	4916.81	3913.8	3249.64	3230.24	4939.45	3464.56	0.510724	1.04083e-12	1.87547e-10	Pth1r	8	118988053	119012671	-	2207	protein_coding	parathyroid hormone 1 receptor [Source:RGD Symbol;Acc:3442]	7tm_2	3921	4113	5802	4907	2902	3783	125.369	122.785	123.243	98.0547	81.4254	81.0058
ENSRNOG00000028384	1040.91	1036.42	917.771	1369.47	1656.17	1687.27	998.37	1570.97	-0.655294	1.31764e-12	2.34258e-10	Npepl1	3	172195844	172207685	+	1882	protein_coding	aminopeptidase-like 1 [Source:RGD Symbol;Acc:1311351]	-	816	870	1083	1717	1479	1976	30.5961	30.457	26.9772	40.2351	48.6646	49.6192
ENSRNOG00000013000	1370.02	1224.65	1383.86	1807.35	2202.63	2005.77	1326.18	2005.25	-0.594083	1.33821e-12	2.34785e-10	Ldhb	4	176701983	176720012	-	1340	protein_coding	lactate dehydrogenase B [Source:RGD Symbol;Acc:2997]	-	1074	1028	1633	2266	1967	2349	56.5581	50.5447	57.1306	74.5779	90.9001	82.8438
ENSRNOG00000003720	498.771	528.934	550.832	327.014	239.635	262.996	526.179	276.548	0.923612	1.55519e-12	2.6931e-10	Prrx1	13	81147348	81214546	-	862	protein_coding	paired related homeobox 1 [Source:RGD Symbol;Acc:628884]	Homeobox	391	444	650	410	214	308	32.0085	33.9362	35.3504	20.9764	15.3734	16.8859
ENSRNOG00000004763	352.073	324.032	306.771	532.794	625.964	576.37	327.625	578.376	-0.821508	1.70739e-12	2.91876e-10	Sirpa	3	122114108	122152477	+	4027	protein_coding	signal-regulatory protein alpha [Source:RGD Symbol;Acc:3449]	V-set	276	272	362	668	559	675	4.83641	4.45015	4.2142	7.31559	8.59597	7.92144
ENSRNOG00000013780	12660.6	12792.1	13375.9	10514.7	9383.86	9843.55	12942.9	9914.04	0.384449	1.8011e-12	3.03998e-10	Nf1	10	66690133	66928903	+	9326	protein_coding	neurofibromin 1 [Source:RGD Symbol;Acc:3168]	-	9925	10738	15784	13183	8380	11528	75.0984	75.8604	79.3431	62.341	55.6434	58.4172
ENSRNOG00000003919	2256.59	2430.24	2277.9	1760.29	1395.26	1418.3	2321.58	1524.62	0.604668	1.91491e-12	3.13545e-10	Rps6kb1	10	73824202	73865364	-	2281	protein_coding	ribosomal protein S6 kinase, polypeptide 1 [Source:RGD Symbol;Acc:620683]	Pkinase	1769	2040	2688	2207	1246	1661	54.7266	58.924	55.2448	42.6709	33.8265	34.4133
ENSRNOG00000013147	233.44	246.598	236.434	111.663	101.901	74.2877	238.824	95.9507	1.31648	1.91693e-12	3.13545e-10	Cacna1d	16	6112150	6405117	-	9810	protein_coding	calcium channel, voltage-dependent, L type, alpha 1D subunit [Source:RGD Symbol;Acc:70973]	Ion_trans	183	207	279	140	91	87	1.31637	1.39024	1.33328	0.629381	0.57443	0.419114
ENSRNOG00000001989	952.894	789.827	859.298	568.686	436.719	379.977	867.34	461.794	0.906476	1.9282e-12	3.13545e-10	Alcam	11	50781127	50985083	+	2868	protein_coding	activated leukocyte cell adhesion molecule [Source:RGD Symbol;Acc:619972]	-	747	663	1014	713	390	445	18.3796	15.2308	16.5747	10.9639	8.42074	7.33268
ENSRNOG00000014786	905.696	817.227	966.075	1271.37	1530.76	1402.93	896.333	1401.68	-0.641032	2.46938e-12	3.96707e-10	Ccne1	1	94485832	94494980	-	1954	protein_coding	cyclin E1 [Source:RGD Symbol;Acc:2294]	Cyclin_C	710	686	1140	1594	1367	1643	25.6407	23.1306	27.3507	35.9765	43.322	39.737
ENSRNOG00000005041	302.324	276.38	324.567	462.606	765.938	702.745	301.09	643.763	-1.09098	2.5383e-12	4.02925e-10	Crip2	6	137953545	137958490	+	1154	protein_coding	cysteine-rich protein 2 [Source:RGD Symbol;Acc:1302959]	LIM	237	232	383	580	684	823	14.4923	13.2455	15.559	22.1655	36.7041	33.7036
ENSRNOG00000059968	2100.96	2040.68	2123.67	1581.63	1241.85	1334.62	2088.44	1386.03	0.589348	2.58692e-12	4.05811e-10	Jak2	1	247398598	247458509	+	4788	protein_coding	Tyrosine-protein kinase JAK2 [Source:UniProtKB/Swiss-Prot;Acc:Q62689]	Pkinase_Tyr	1647	1713	2506	1983	1109	1563	24.2736	23.5717	24.5366	18.2652	14.3431	15.4272
ENSRNOG00000032729	1053.67	995.921	1047.43	1403.77	1665.13	1548.09	1032.34	1539	-0.573953	2.63761e-12	4.08382e-10	Bex2	X	106556838	106558366	-	775	protein_coding	brain expressed X-linked 2 [Source:RGD Symbol;Acc:1564466]	-	826	836	1236	1760	1487	1813	75.2097	71.0709	74.7661	100.153	118.816	110.555
ENSRNOG00000021096	11863.3	12132.1	11929.3	9622.99	7894.53	8759.97	11974.9	8759.17	0.450564	2.69139e-12	4.08382e-10	Tmem143	1	101884019	101900070	+	1991	protein_coding	transmembrane protein 143 [Source:RGD Symbol;Acc:1305013]	-	9300	10184	14077	12065	7050	10259	329.615	337.003	331.457	267.246	219.272	243.509
ENSRNOG00000013140	984.785	905.383	1066.92	675.564	558.776	574.663	985.696	603.001	0.708228	2.69621e-12	4.08382e-10	Pdzd2	2	62399748	62634785	-	8289	protein_coding	PDZ domain containing 2 [Source:RGD Symbol;Acc:619958]	PDZ	772	760	1259	847	499	673	6.5722	6.04086	7.12051	4.50647	3.72789	3.83703
ENSRNOG00000005931	1482.28	1582.04	1542.33	1125.41	1039.17	1040.03	1535.55	1068.2	0.522803	2.7533e-12	4.08382e-10	Cpq	7	71709157	72167417	+	1908	protein_coding	carboxypeptidase Q [Source:RGD Symbol;Acc:628610]	-	1162	1328	1820	1411	928	1218	42.9757	45.8571	44.7178	32.614	30.1186	30.1683
ENSRNOG00000016456	9994.55	10158.2	9563.3	12167.3	14053.4	13240.3	9905.33	13153.7	-0.409102	2.75644e-12	4.08382e-10	Il33	1	248132090	248147029	+	2446	protein_coding	interleukin 33 [Source:RGD Symbol;Acc:1311155]	-	7835	8527	11285	15255	12550	15506	226.036	229.682	216.288	275.049	317.725	299.589
ENSRNOG00000010744	15276.9	14152.6	14577.6	11863.4	9892.24	10457.5	14669	10737.7	0.449622	3.01998e-12	4.41874e-10	Nrp1	19	61332351	61485858	+	5586	protein_coding	neuropilin 1 [Source:RGD Symbol;Acc:621588]	CUB	11976	11880	17202	14874	8834	12247	151.289	140.121	144.366	117.431	97.9312	103.612
ENSRNOG00000018630	19240.3	17750.3	20168.9	24062.7	27049.7	25134.9	19053.2	25415.7	-0.415352	3.04878e-12	4.41874e-10	Gapdh	4	157676595	157679962	-	1002	protein_coding	glyceraldehyde-3-phosphate dehydrogenase [Source:RGD Symbol;Acc:2661]	-	15083	14900	23800	30169	24156	29436	1062.22	979.728	1113.52	1327.85	1492.87	1388.33
ENSRNOG00000018584	20966.2	19957.7	21390.1	25979.3	28643.2	26055.4	20771.3	26892.6	-0.372341	3.36306e-12	4.82183e-10	Ptma	9	93545396	93549436	+	1164	protein_coding	prothymosin alpha [Source:RGD Symbol;Acc:61829]	-	16436	16753	25241	32572	25579	30514	996.412	948.259	1016.58	1234.09	1360.8	1238.88
ENSRNOG00000019328	4917.55	4324.39	4796.48	5914.17	6912.48	7149.55	4679.47	6658.73	-0.508472	3.42466e-12	4.85791e-10	Phgdh	2	200484246	200513564	-	1803	protein_coding	phosphoglycerate dehydrogenase [Source:RGD Symbol;Acc:61987]	2-Hacid_dh_C	3855	3630	5660	7415	6173	8373	150.877	132.647	147.166	181.372	212.014	219.466
ENSRNOG00000001115	102.05	98.8773	106.777	215.351	250.833	256.165	102.568	240.783	-1.22658	3.49394e-12	4.90402e-10	Slc29a4	12	13914114	13924531	-	2401	protein_coding	solute carrier family 29 (equilibrative nucleoside transporter), member 4 [Source:RGD Symbol;Acc:1310545]	-	80	83	126	270	224	300	2.35122	2.27758	2.46018	4.95937	5.77724	5.90488
ENSRNOG00000008816	2579.32	2321.83	2661.79	1703.66	1816.3	1852.92	2520.98	1790.96	0.494652	3.8243e-12	5.31179e-10	Gpnmb	4	78694447	78715683	+	2306	protein_coding	glycoprotein (transmembrane) nmb [Source:RGD Symbol;Acc:71008]	-	2022	1949	3141	2136	1622	2170	61.8753	55.6852	63.8552	40.8504	43.5568	44.4716
ENSRNOG00000006305	6496.77	6499.69	6753.2	4745.7	4144.35	5174.52	6583.22	4688.19	0.489077	4.02854e-12	5.53779e-10	Slc38a2	7	138088649	138100841	-	4635	protein_coding	solute carrier family 38, member 2 [Source:RGD Symbol;Acc:69420]	Aa_trans	5093	5456	7969	5950	3701	6060	77.5389	77.5554	80.6013	56.6138	49.4463	61.7881
ENSRNOG00000009878	572.757	611.133	681.337	932.389	1298.96	1032.34	621.742	1087.9	-0.801243	4.54395e-12	6.18255e-10	Crtap	8	122382617	122402197	-	1700	protein_coding	cartilage associated protein [Source:RGD Symbol;Acc:1565180]	-	449	513	804	1169	1160	1209	18.6377	19.8818	22.1715	30.3264	42.2546	33.6093
ENSRNOG00000003276	1200.37	1099.56	1205.05	812.75	642.761	759.101	1168.33	738.204	0.659102	4.64629e-12	6.25794e-10	Myo1d	10	67866940	68142864	-	5277	protein_coding	myosin ID [Source:RGD Symbol;Acc:621321]	Myosin_head	941	923	1422	1019	574	889	12.5834	11.524	12.6328	8.51612	6.73581	7.96153
ENSRNOG00000030210	2516.81	2141.94	2538.07	1766.67	1471.41	1573.7	2398.94	1603.93	0.579837	5.6997e-12	7.59998e-10	Fndc1	1	47605262	47687504	+	6310	protein_coding	fibronectin type III domain containing 1 [Source:RGD Symbol;Acc:1310640]	fn3	1973	1798	2995	2215	1314	1843	22.0645	18.7736	22.2513	15.481	12.8953	13.8031
ENSRNOG00000014405	3308.98	2836.47	3248.22	4054.18	4812.87	4583.64	3131.22	4483.56	-0.516945	6.14052e-12	8.1067e-10	Aprt	19	55387288	55389256	-	543	protein_coding	adenine phosphoribosyl transferase [Source:RGD Symbol;Acc:1307758]	Pribosyltran	2594	2381	3833	5083	4298	5368	337.105	288.899	330.923	412.834	490.153	467.191
ENSRNOG00000005480	7095.04	6316.23	6948.11	8426.6	10087.1	9820.5	6786.46	9444.73	-0.476404	7.65691e-12	1.00095e-09	Ybx3	4	165606819	165630118	-	1834	protein_coding	Y box binding protein 3 [Source:RGD Symbol;Acc:621056]	CSD	5562	5302	8199	10565	9008	11501	214.007	190.47	209.58	254.053	304.154	296.359
ENSRNOG00000019834	55154.3	50595.4	54725.6	65107.7	73525.5	70479.4	53491.8	69704.2	-0.381852	7.86353e-12	1.01798e-09	Hsp90ab1	9	17817721	17823243	+	2661	protein_coding	heat shock protein 90 alpha (cytosolic), class B member 1 [Source:RGD Symbol;Acc:1303075]	HATPase_c	43237	42471	64578	81630	65660	82540	1146.59	1051.56	1137.7	1352.88	1527.99	1465.89
ENSRNOG00000002671	10141.2	9693.55	10322.6	12641.9	14534.9	12851.8	10052.5	13342.9	-0.407984	8.42511e-12	1.0802e-09	Nme2	10	81648216	81653717	-	746	protein_coding	NME/NM23 nucleoside diphosphate kinase 2 [Source:RGD Symbol;Acc:619877]	NDK	7950	8137	12181	15850	12980	15051	752.011	718.642	765.477	937.012	1077.46	953.473
ENSRNOG00000020994	2597.18	2436.19	2560.1	3253.39	3482.55	3344.66	2531.16	3360.2	-0.407965	9.95662e-12	1.2644e-09	Slc25a39	10	90351900	90356242	-	1445	protein_coding	solute carrier family 25, member 39 [Source:RGD Symbol;Acc:1306193]	Mito_carr	2036	2045	3021	4079	3110	3917	99.4273	93.2422	98.0101	124.492	133.278	128.105
ENSRNOG00000029071	1815.22	1857.23	1949.1	1390.21	955.183	1086.99	1873.85	1144.13	0.709371	1.05382e-11	1.32563e-09	Unc5c	2	247248407	247397483	+	9346	protein_coding	unc-5 homolog C (C. elegans) [Source:RGD Symbol;Acc:735109]	Death	1423	1559	2300	1743	853	1273	10.7442	10.9902	11.5369	8.22482	5.65182	6.43702
ENSRNOG00000055305	123.736	117.938	133.047	242.469	347.136	275.804	124.907	288.469	-1.19856	1.07717e-11	1.34233e-09	Parvb	7	125189827	125277689	+	3811	protein_coding	parvin, beta [Source:RGD Symbol;Acc:1311485]	CH	97	99	157	304	310	323	1.79609	1.71153	1.93129	3.51795	5.03718	4.0054
ENSRNOG00000018865	1510.34	1455.76	1621.99	1135.78	945.104	975.987	1529.36	1018.96	0.584966	1.21039e-11	1.49438e-09	Adamts12	2	61039053	61340697	+	8600	protein_coding	ADAM metallopeptidase with thrombospondin type 1 motif, 12 [Source:RGD Symbol;Acc:1307323]	TSP_1	1184	1222	1914	1424	844	1143	9.71514	9.36181	10.4335	7.30241	6.07727	6.28101
ENSRNOG00000005387	10115.7	10260.6	10222.6	12320.5	15737.6	14870.4	10199.6	14309.5	-0.488123	1.40684e-11	1.72099e-09	Rbm3	X	15098904	15102340	+	1824	protein_coding	RNA binding motif (RNP1, RRM) protein 3 [Source:RGD Symbol;Acc:620145]	RRM_1	7930	8613	12063	15447	14054	17415	306.792	311.112	310.04	373.486	477.133	451.212
ENSRNOG00000020480	1950.44	1976.35	2161.8	2612.92	2976.41	2948.45	2029.53	2845.93	-0.485359	1.44213e-11	1.74369e-09	Fads1	1	226234074	226249138	+	3416	protein_coding	fatty acid desaturase 1 [Source:RGD Symbol;Acc:621678]	-	1529	1659	2551	3276	2658	3453	31.5853	31.9975	35.0091	42.2942	48.1839	47.7706
ENSRNOG00000015036	6068.16	6232.84	6437.11	7745.45	8496.98	9468.7	6246.04	8570.38	-0.456061	1.45155e-11	1.74369e-09	Ctgf	1	21851660	21854773	-	2712	protein_coding	connective tissue growth factor [Source:RGD Symbol;Acc:621392]	VWC	4757	5232	7596	9711	7588	11089	123.777	127.106	131.306	157.917	173.262	193.235
ENSRNOG00000002461	770.479	736.219	770.318	1083.93	1113.07	1131.39	759.005	1109.47	-0.546949	1.57877e-11	1.87958e-09	Nid1	17	90553394	90627101	-	5699	protein_coding	nidogen 1 [Source:RGD Symbol;Acc:3178]	EGF_CA	604	618	909	1359	994	1325	7.47883	7.14458	7.47744	10.5166	10.8007	10.9875
ENSRNOG00000022636	332.939	297.823	273.721	164.305	126.536	116.128	301.494	135.656	1.14409	1.75065e-11	2.06577e-09	Alpk1	2	231996088	232117134	-	8412	protein_coding	alpha-kinase 1 [Source:RGD Symbol;Acc:1304613]	-	261	250	323	206	113	136	2.18946	1.95807	1.80008	1.08	0.831848	0.76405
ENSRNOG00000016196	709.249	675.463	716.929	980.245	1119.79	1074.18	700.547	1058.07	-0.592353	1.87439e-11	2.19238e-09	Dlgap1	9	118586179	119158196	+	4946	protein_coding	discs, large (Drosophila) homolog-associated protein 1 [Source:RGD Symbol;Acc:620223]	-	556	567	846	1229	1000	1258	7.93261	7.55294	8.0187	10.9585	12.5202	12.0201
ENSRNOG00000036839	18611.4	19349	18262.2	22458.7	26346.5	25546.4	18740.9	24783.9	-0.40313	2.01142e-11	2.3322e-09	Hnrnpa1	7	144865608	144871585	+	1948	protein_coding	heterogeneous nuclear ribonucleoprotein A1 [Source:RGD Symbol;Acc:69234]	RRM_1	14590	16242	21550	28158	23528	29918	528.521	549.336	518.616	637.482	747.93	725.815
ENSRNOG00000006104	765.377	875.6	860.146	576.662	481.511	455.119	833.708	504.43	0.72394	2.54339e-11	2.90477e-09	Tg	7	107467260	107652897	+	8722	protein_coding	thyroglobulin [Source:RGD Symbol;Acc:3848]	COesterase	600	735	1015	723	430	533	4.85435	5.55211	5.45554	3.65575	3.05293	2.88797
ENSRNOG00000026502	1373.85	1428.36	1236.41	1782.63	2099.61	2021.99	1346.21	1968.08	-0.548848	2.54881e-11	2.90477e-09	Dscc1	7	94758800	94774569	-	1585	protein_coding	DNA replication and sister chromatid cohesion 1 [Source:RGD Symbol;Acc:1561749]	-	1077	1199	1459	2235	1875	2368	47.9493	49.8399	43.1533	62.1875	73.2549	70.6048
ENSRNOG00000004616	28950.4	30101.6	29232.2	35081.5	40002.3	38055	29428.1	37712.9	-0.35775	3.16557e-11	3.57709e-09	Npm1	10	18080950	18090950	-	1603	protein_coding	nucleophosmin (nucleolar phosphoprotein B23, numatrin) [Source:RGD Symbol;Acc:3192]	-	22695	25268	34495	43984	35723	44567	999.062	1038.54	1008.81	1210.09	1380	1313.9
ENSRNOG00000016878	66.3327	65.5211	54.2358	146.758	191.484	171.63	62.0299	169.957	-1.45989	3.23225e-11	3.62175e-09	Lppr5	2	219896765	220101791	-	2808	protein_coding	lipid phosphate phosphatase-related protein type 5 [Source:RGD Symbol;Acc:1309567]	-	52	55	64	184	171	201	1.30678	1.29048	1.06849	2.88985	3.77106	3.38284
ENSRNOG00000004476	9620.79	9088.37	9912.44	7755.82	6008.8	6071.1	9540.53	6611.91	0.528615	5.36161e-11	5.95764e-09	Wif1	7	63094911	63165159	+	2242	protein_coding	Wnt inhibitory factor 1 [Source:RGD Symbol;Acc:619774]	-	7542	7629	11697	9724	5366	7110	237.381	224.192	244.583	191.278	148.211	149.87
ENSRNOG00000043387	5018.32	4911.7	5253.25	4075.71	3235.08	3493.23	5061.09	3601.34	0.490112	5.70775e-11	6.2817e-09	Cpe	16	26906716	27014813	+	2085	protein_coding	carboxypeptidase E [Source:RGD Symbol;Acc:2394]	-	3934	4123	6199	5110	2889	4091	133.145	130.285	139.381	108.086	85.8037	92.7268
ENSRNOG00000017673	228.337	247.789	264.4	129.211	106.38	91.3654	246.842	108.985	1.1793	5.74747e-11	6.2817e-09	Brsk1	1	72701610	72727112	-	2563	protein_coding	BR serine/threonine kinase 1 [Source:RGD Symbol;Acc:1563268]	Pkinase	179	208	312	162	95	107	4.92833	5.3469	5.70681	2.78754	2.2953	1.97296
ENSRNOG00000005478	4740.23	4406.59	4613.43	5644.59	6212.61	5985.71	4586.75	5947.63	-0.374365	6.45161e-11	6.99397e-09	Fkbp9	4	87167514	87234197	+	3004	protein_coding	FK506 binding protein 9 [Source:RGD Symbol;Acc:1549757]	FKBP_C	3716	3699	5444	7077	5548	7010	87.2914	81.1282	84.9583	103.897	114.367	110.281
ENSRNOG00000004519	3232.44	3255.8	3205.84	2561.08	2288.85	2467.72	3231.36	2439.22	0.404231	6.8119e-11	7.32499e-09	Atg2b	6	129449449	129509720	-	9661	protein_coding	autophagy related 2B [Source:MGI Symbol;Acc:MGI:1923809]	-	2534	2733	3783	3211	2044	2890	18.5089	18.6382	18.357	14.6579	13.1016	14.137
ENSRNOG00000012181	672.256	766.001	622.864	985.828	1328.07	1096.38	687.04	1136.76	-0.726241	7.97991e-11	8.51233e-09	Lpl	16	22537056	22561496	-	3671	protein_coding	lipoprotein lipase [Source:RGD Symbol;Acc:3017]	Lipase	527	643	735	1236	1186	1284	10.1303	11.5402	9.38622	14.8487	20.0062	16.5296
ENSRNOG00000014597	2271.89	2249.16	2566.88	1819.32	1456.85	1537.84	2362.64	1604.67	0.55764	8.63603e-11	9.13912e-09	Irs1	9	88033668	88086488	-	5354	protein_coding	insulin receptor substrate 1 [Source:RGD Symbol;Acc:2922]	PH	1781	1888	3029	2281	1301	1801	23.4737	23.2333	26.5221	18.7889	15.0475	15.8971
ENSRNOG00000025791	5124.2	5292.91	4795.63	4025.47	3852.08	3862.96	5070.91	3913.5	0.372696	8.83986e-11	9.28115e-09	Dync1li2	19	740028	762897	+	4978	protein_coding	dynein, cytoplasmic 1 light intermediate chain 2 [Source:RGD Symbol;Acc:621130]	-	4017	4443	5659	5047	3440	4524	56.9433	58.8042	53.2933	44.7129	42.7926	42.9487
ENSRNOG00000019955	482.187	478.9	474.563	701.087	799.531	741.17	478.55	747.263	-0.641273	8.93751e-11	9.31037e-09	Ogdhl	16	8497569	8523557	+	3622	protein_coding	oxoglutarate dehydrogenase-like [Source:RGD Symbol;Acc:1310916]	-	378	402	560	879	714	868	7.36443	7.31248	7.24815	10.7027	12.2072	11.3254
ENSRNOG00000010960	9216.41	8429.59	9039.58	7153.64	6079.35	6775.55	8895.19	6669.51	0.414823	9.07179e-11	9.377e-09	Ankh	2	80131563	80256954	+	2456	protein_coding	ANKH inorganic pyrophosphate transport regulator [Source:RGD Symbol;Acc:619925]	-	7225	7076	10667	8969	5429	7935	207.589	189.822	203.611	161.054	136.885	152.686
ENSRNOG00000002347	2736.22	2836.47	2897.38	2215.72	1609.14	1797.42	2823.36	1874.09	0.589539	1.07293e-10	1.1005e-08	Rgl1	13	69909096	70174565	-	5400	protein_coding	ral guanine nucleotide dissociation stimulator,-like 1 [Source:RGD Symbol;Acc:1308947]	RA	2145	2381	3419	2778	1437	2105	28.0304	29.0504	29.682	22.6878	16.4789	18.4222
ENSRNOG00000007202	1436.36	1333.06	1366.06	1029.7	712.188	716.407	1378.49	819.43	0.747234	1.08891e-10	1.10836e-08	Sema3d	4	19224310	19413484	-	4955	protein_coding	sema domain, immunoglobulin domain (Ig), short basic domain, secreted, (semaphorin) 3D [Source:RGD Symbol;Acc:727939]	Sema	1126	1119	1612	1291	636	839	16.0358	14.879	15.2514	11.4905	7.94837	8.00203
ENSRNOG00000000645	7350.17	7495.61	7775.21	6245.97	5443.31	5444.35	7540.33	5711.21	0.400594	1.15408e-10	1.16579e-08	Reep3	20	22913694	22999010	+	4864	protein_coding	receptor accessory protein 3 [Source:RGD Symbol;Acc:1560401]	TB2_DP1_HVA22	5762	6292	9175	7831	4861	6376	83.594	85.228	88.4301	71.0033	61.8866	61.9494
ENSRNOG00000026941	321.458	320.458	373.719	516.044	647.24	600.279	338.545	587.854	-0.788395	1.31673e-10	1.3201e-08	Tril	4	83967696	83972540	-	4845	protein_coding	TLR4 interactor with leucine-rich repeats [Source:RGD Symbol;Acc:1310827]	-	252	269	441	647	578	703	3.67031	3.65802	4.2671	5.88932	7.38752	6.85715
ENSRNOG00000051487	1970.85	1831.02	1986.39	1496.29	1326.95	1298.75	1929.42	1374	0.489141	1.43586e-10	1.42879e-08	Kremen1	14	85438707	85484275	-	4421	protein_coding	kringle containing transmembrane protein 1 [Source:MGI Symbol;Acc:MGI:1933988]	CUB	1545	1537	2344	1876	1185	1521	24.6606	22.9055	24.8556	18.714	16.5983	16.2589
ENSRNOG00000016810	9188.35	7980.47	8534.51	10934.2	11683.9	10849.4	8567.78	11155.9	-0.380737	1.48969e-10	1.47137e-08	Stmn1	5	152680407	152686806	+	1815	protein_coding	stathmin 1 [Source:RGD Symbol;Acc:2992]	-	7203	6699	10071	13709	10434	12706	280.048	243.176	260.126	333.107	355.991	330.837
ENSRNOG00000015679	372.483	347.858	357.617	543.163	679.714	589.179	359.319	604.018	-0.74651	1.53214e-10	1.50217e-08	Dok4	19	10563423	10574093	+	1522	protein_coding	docking protein 4 [Source:RGD Symbol;Acc:1310084]	-	292	292	422	681	607	690	13.5383	12.6402	12.9983	19.7327	24.6967	21.4248
ENSRNOG00000025527	1042.19	999.495	1010.99	752.93	613.646	616.503	1017.56	661.026	0.619225	1.59348e-10	1.55091e-08	Mtcl1	9	114491419	114619711	-	7399	protein_coding	microtubule crosslinking factor 1 [Source:RGD Symbol;Acc:1308319]	-	817	839	1193	944	548	722	7.79192	7.47095	7.55884	5.6267	4.5864	4.61154
ENSRNOG00000001747	516.629	446.735	361.007	240.874	218.359	233.11	441.457	230.781	0.927683	1.65422e-10	1.59836e-08	Pak2	11	71959228	72021224	+	5559	protein_coding	p21 protein (Cdc42/Rac)-activated kinase 2 [Source:RGD Symbol;Acc:61953]	Pkinase	405	375	426	302	195	273	5.14108	4.44449	3.59253	2.39588	2.17221	2.32086
ENSRNOG00000014886	659.5	645.681	726.251	921.223	1216.09	1102.36	677.144	1079.89	-0.668556	2.0399e-10	1.95683e-08	Fam107b	17	78489668	78561613	-	3147	protein_coding	family with sequence similarity 107, member B [Source:RGD Symbol;Acc:1561482]	-	517	542	857	1155	1086	1291	11.5928	11.3472	12.7665	16.186	21.3697	19.387
ENSRNOG00000051924	70.1595	102.451	88.9806	27.1183	12.3177	16.2238	87.1971	18.5532	2.20762	2.33135e-10	2.22044e-08	AABR07017266.1	15	20231995	20233089	+	365	lincRNA	-	-	55	86	105	34	11	19	10.6332	15.5236	13.486	4.1081	1.86623	2.46004
ENSRNOG00000010233	29500.2	31317.9	29982.2	25542.2	23739.6	23391.2	30266.8	24224.3	0.321177	2.35854e-10	2.23041e-08	Cald1	4	62220736	62291489	+	4465	protein_coding	caldesmon 1 [Source:RGD Symbol;Acc:2256]	-	23126	26289	35380	32024	21200	27394	365.489	387.918	371.47	316.307	294.022	289.945
ENSRNOG00000001700	1038.36	963.756	994.04	736.181	620.365	607.964	998.719	654.837	0.60632	2.47763e-10	2.32653e-08	Dfnb31	5	79234950	79317206	-	3399	protein_coding	deafness, autosomal recessive 31 [Source:RGD Symbol;Acc:631330]	PDZ	814	809	1173	923	554	712	16.8993	15.6814	16.1784	11.9758	10.0931	9.89945
ENSRNOG00000052219	1113.62	1068.59	1122.85	1438.86	1875.65	1629.21	1101.69	1647.91	-0.578317	2.58202e-10	2.4076e-08	Gm2a	10	40438356	40450930	+	2044	protein_coding	GM2 ganglioside activator [Source:RGD Symbol;Acc:628651]	-	873	897	1325	1804	1675	1908	30.139	28.9134	30.3894	38.9234	50.7456	44.1143
ENSRNOG00000014629	75.2621	44.0778	33.0499	126.818	195.964	178.461	50.7966	167.081	-1.73933	2.81005e-10	2.60203e-08	Lmo1	1	173728184	173764250	-	1162	protein_coding	LIM domain only 1 [Source:RGD Symbol;Acc:621166]	LIM	59	37	39	159	175	209	3.58296	2.09789	1.57343	6.03456	9.32603	8.50006
ENSRNOG00000024213	3256.68	3372.55	3035.51	2576.23	2254.14	2243.15	3221.58	2357.84	0.448497	2.86135e-10	2.63125e-08	Golim4	2	174322673	174413236	-	2473	protein_coding	golgi integral membrane protein 4 [Source:RGD Symbol;Acc:1310948]	-	2553	2831	3582	3230	2013	2627	72.8488	75.4229	67.903	57.6014	50.4062	50.2017
ENSRNOG00000007370	446.47	463.413	501.681	672.373	809.61	771.055	470.521	751.013	-0.669096	3.04968e-10	2.76861e-08	Rnf144a	6	45509787	45629168	-	5179	protein_coding	ring finger protein 144A [Source:RGD Symbol;Acc:1561737]	IBR	350	389	592	843	723	903	4.76889	4.9487	5.35875	7.17855	8.64484	8.23994
ENSRNOG00000012478	1532.03	1546.3	1486.4	1155.72	965.261	1077.6	1521.58	1066.19	0.509745	3.05224e-10	2.76861e-08	Shox2	2	164118191	164126783	-	1553	protein_coding	short stature homeobox 2 [Source:RGD Symbol;Acc:3674]	Homeobox	1201	1298	1754	1449	862	1262	54.5717	55.0669	52.9476	41.1483	34.3717	38.4034
ENSRNOG00000005392	1993.81	1695.21	1928.76	2853	2457.94	2574.45	1872.59	2628.47	-0.489827	3.28982e-10	2.96395e-08	Ngfr	10	83389847	83408061	-	3254	protein_coding	nerve growth factor receptor [Source:RGD Symbol;Acc:3177]	Death	1563	1423	2276	3577	2195	3015	33.8951	28.8121	32.7901	48.4793	41.7717	43.7877
ENSRNOG00000011307	2842.1	2921.05	2943.14	2325.79	2193.67	2077.49	2902.1	2198.99	0.400341	3.6534e-10	3.26943e-08	Slmap	16	2112274	2227309	-	5404	protein_coding	sarcolemma associated protein [Source:RGD Symbol;Acc:1307674]	FHA	2228	2452	3473	2916	1959	2433	29.0935	29.8946	30.1285	23.7973	22.4483	21.2769
ENSRNOG00000023226	4182.78	4171.91	4476.15	3443.22	3241.8	2968.09	4276.95	3217.7	0.411106	3.88202e-10	3.45086e-08	S100a10	2	193892589	193901236	+	573	protein_coding	S100 calcium binding protein A10 [Source:RGD Symbol;Acc:628655]	-	3279	3502	5282	4317	2895	3476	403.815	402.669	432.147	332.263	312.866	286.686
ENSRNOG00000001455	280.638	251.363	277.111	405.179	533.021	522.576	269.704	486.925	-0.848699	3.92831e-10	3.46888e-08	Kif13a	17	18151982	18335019	+	6733	protein_coding	kinesin family member 13A [Source:RGD Symbol;Acc:1307825]	Kinesin	220	211	327	508	476	612	2.30574	2.06472	2.27681	3.32744	4.37787	4.29561
ENSRNOG00000008857	4704.52	6158.98	5054.1	3921.78	3335.86	3716.09	5305.87	3657.91	0.535777	4.51644e-10	3.96199e-08	Adamts10	7	18409147	18439012	+	4381	protein_coding	ADAM metallopeptidase with thrombospondin type 1 motif, 10 [Source:EntrezGene;Acc:314655]	TSP_1	3688	5170	5964	4917	2979	4352	59.4037	77.7507	63.8193	49.4973	42.1077	46.9459
ENSRNOG00000008224	1816.49	1615.39	1813.51	2222.9	2511.69	2729.86	1748.47	2488.15	-0.508078	4.63297e-10	4.03765e-08	Jdp2	6	109466060	109505161	+	1157	protein_coding	Jun dimerization protein 2 [Source:RGD Symbol;Acc:621611]	bZIP_1	1424	1356	2140	2787	2243	3197	86.8505	77.2171	86.7098	106.233	120.05	130.584
ENSRNOG00000019333	4605.02	4690.12	4866.82	3839.63	3177.97	3525.68	4720.65	3514.42	0.424853	5.01891e-10	4.34559e-08	Hipk1	2	206224015	206274079	-	7996	protein_coding	homeodomain interacting protein kinase 1 [Source:RGD Symbol;Acc:1304941]	Pkinase	3610	3937	5743	4814	2838	4129	31.8588	32.4399	33.6708	26.5514	21.9788	24.4036
ENSRNOG00000013783	557.449	559.908	532.189	768.882	1042.53	856.444	549.849	889.284	-0.691393	5.8828e-10	5.06072e-08	Efhd2	5	160407778	160423811	-	2107	protein_coding	EF-hand domain family, member D2 [Source:RGD Symbol;Acc:1307585]	-	437	470	628	964	931	1003	14.6357	14.6967	13.9728	20.1775	27.3621	22.4967
ENSRNOG00000015602	882.735	751.706	888.959	599.792	479.271	482.443	841.133	520.502	0.690527	6.04481e-10	5.16676e-08	Cdh2	18	8146971	8360684	-	4339	protein_coding	cadherin 2 [Source:RGD Symbol;Acc:69280]	Cadherin	692	631	1049	752	428	565	11.2541	9.58135	11.3337	7.64334	6.10828	6.15376
ENSRNOG00000025040	1616.22	1526.05	1605.04	1989.2	2490.42	2260.23	1582.44	2246.62	-0.503782	6.14952e-10	5.22278e-08	Gng10	5	76182121	76189013	+	1072	protein_coding	guanine nucleotide binding protein (G protein), gamma 10 [Source:RGD Symbol;Acc:621514]	-	1267	1281	1894	2494	2224	2647	83.4022	78.7302	82.8272	102.602	128.471	116.692
ENSRNOG00000040205	2473.44	2691.13	2798.23	2070.56	1949.56	1936.6	2654.27	1985.57	0.419587	6.20465e-10	5.23625e-08	Zcchc24	16	1996540	2048292	-	4423	protein_coding	zinc finger, CCHC domain containing 24 [Source:RGD Symbol;Acc:1306164]	-	1939	2259	3302	2596	1741	2268	30.9355	33.6501	34.9984	25.8847	24.3751	24.2331
ENSRNOG00000015642	7496.87	6879.72	7400.64	8733.67	9839.61	9436.25	7259.08	9336.51	-0.362617	6.84628e-10	5.7414e-08	Pabpc4	5	140979435	140994732	+	2611	protein_coding	poly(A) binding protein, cytoplasmic 4 [Source:RGD Symbol;Acc:1305015]	RRM_1	5877	5775	8733	10950	8787	11051	158.834	145.724	156.799	184.953	208.4	200.022
ENSRNOG00000004706	498.771	587.307	537.273	735.383	960.781	963.179	541.117	886.448	-0.709854	6.91174e-10	5.76007e-08	Vit	6	1147012	1208392	+	1851	protein_coding	vitrin [Source:RGD Symbol;Acc:1564128]	VWA	391	493	634	922	858	1128	14.9062	17.548	16.0572	21.9674	28.7042	28.7995
ENSRNOG00000018797	1413.4	1337.82	1500.81	1084.73	763.698	806.065	1417.34	884.831	0.677547	7.5754e-10	6.27393e-08	Myrip	8	128972311	129139251	+	4650	protein_coding	myosin VIIA and Rab interacting protein [Source:RGD Symbol;Acc:727731]	-	1108	1123	1771	1360	682	944	16.8144	15.9116	17.8547	12.8985	9.08231	9.59403
ENSRNOG00000055567	1321.55	1398.58	1407.59	1064.79	870.078	874.375	1375.91	936.415	0.553568	7.6382e-10	6.2869e-08	Fmnl2	3	38559914	38675878	+	3319	protein_coding	formin-like 2 [Source:MGI Symbol;Acc:MGI:1918659]	FH2	1036	1174	1661	1335	777	1024	22.0266	23.3049	23.4612	17.739	14.497	14.5806
ENSRNOG00000003969	287.016	270.423	272.026	162.71	115.339	124.667	276.489	134.238	1.03374	8.44905e-10	6.91164e-08	Fam20a	10	97962693	98018014	-	2668	protein_coding	family with sequence similarity 20, member A [Source:RGD Symbol;Acc:1306364]	DUF1193	225	227	321	204	103	146	5.95103	5.60567	5.64036	3.37209	2.39065	2.58612
ENSRNOG00000006116	1159.55	1068.59	1251.66	1498.68	1775.99	1913.55	1159.93	1729.41	-0.573799	8.66996e-10	7.0491e-08	Hk2	4	113559427	113610243	-	5432	protein_coding	hexokinase 2 [Source:RGD Symbol;Acc:2797]	-	909	897	1477	1879	1586	2241	11.8086	10.8798	12.747	15.2553	18.0804	19.4968
ENSRNOG00000015346	1717	1722.61	1785.54	2202.16	2311.25	2386.6	1741.72	2300	-0.399991	8.77953e-10	7.09492e-08	Obsl1	9	82680384	82699551	-	5418	protein_coding	obscurin-like 1 [Source:RGD Symbol;Acc:1306073]	I-set	1346	1446	2107	2761	2064	2795	17.5308	17.584	18.2311	22.4741	23.5904	24.3795
ENSRNOG00000046468	695.217	668.315	605.916	457.022	312.422	283.489	656.483	350.978	0.897877	9.03544e-10	7.25774e-08	Ptgfr	2	257005829	257038105	-	3001	protein_coding	prostaglandin F receptor [Source:RGD Symbol;Acc:3436]	7tm_1	545	561	715	573	279	332	12.8152	12.3164	11.1693	8.42061	5.75709	5.22822
ENSRNOG00000012216	1694.03	1476.01	1617.75	1188.42	815.209	1023.8	1595.93	1009.14	0.657849	9.4244e-10	7.52484e-08	Tgfbi	17	8400146	8429338	-	2670	protein_coding	transforming growth factor, beta induced [Source:RGD Symbol;Acc:620017]	-	1328	1239	1909	1490	728	1199	35.098	30.5736	33.5183	24.611	16.8844	21.2222
ENSRNOG00000046912	1945.33	2161.01	1931.3	1544.94	1462.45	1431.11	2012.55	1479.5	0.442706	9.71221e-10	7.70849e-08	Nr1d2	15	8730871	8757165	+	4610	protein_coding	nuclear receptor subfamily 1, group D, member 2 [Source:RGD Symbol;Acc:628828]	zf-C4	1525	1814	2279	1937	1306	1676	23.3434	25.9253	23.1756	18.5303	17.5431	17.1813
ENSRNOG00000010668	5635.72	4917.66	5434.6	6709.38	7165.55	6788.36	5329.33	6887.76	-0.369686	1.00988e-09	7.96786e-08	Anxa6	10	40320581	40375605	-	2625	protein_coding	annexin A6 [Source:RGD Symbol;Acc:621172]	-	4418	4128	6413	8412	6399	7950	118.766	103.609	114.53	141.327	150.955	143.126
ENSRNOG00000042460	655.673	771.958	780.487	986.626	1217.21	1213.37	736.039	1139.07	-0.62602	1.03806e-09	8.14205e-08	Hmga2	7	65159944	65275408	-	805	protein_coding	high mobility group AT-hook 2 [Source:RGD Symbol;Acc:620617]	-	514	648	921	1237	1087	1421	45.0571	53.0355	53.6354	67.7686	83.6177	83.4219
ENSRNOG00000058645	25266.4	22508.3	25812.8	20154.4	17174.2	18403.7	24529.2	18577.5	0.400835	1.04807e-09	8.17247e-08	Tnc	5	79789671	79874671	-	7213	protein_coding	tenascin C [Source:MGI Symbol;Acc:MGI:101922]	Fibrinogen_C	19807	18894	30460	25269	15337	21553	193.775	172.582	197.971	154.499	131.671	141.213
ENSRNOG00000003338	688.839	664.741	706.76	926.806	1124.27	1019.54	686.78	1023.54	-0.572143	1.08393e-09	8.3488e-08	Pmp22	10	49538588	49568583	+	1982	protein_coding	peripheral myelin protein 22 [Source:RGD Symbol;Acc:3359]	-	540	558	834	1162	1004	1194	19.2259	18.5489	19.7265	25.8558	31.3686	28.4697
ENSRNOG00000001982	1085.56	1132.92	1217.76	866.189	642.761	687.375	1145.41	732.108	0.643752	1.08571e-09	8.3488e-08	Cblb	11	51037393	51202820	-	6436	protein_coding	Cbl proto-oncogene B, E3 ubiquitin protein ligase [Source:RGD Symbol;Acc:620535]	-	851	951	1437	1086	574	805	9.33059	9.73535	10.4672	7.44164	5.52282	5.91101
ENSRNOG00000019742	3325.56	2980.61	3118.56	2520.4	2067.14	2244.86	3141.58	2277.46	0.462252	1.08946e-09	8.3488e-08	Stat3	10	88790408	88842233	-	4428	protein_coding	signal transducer and activator of transcription 3 (acute-phase response factor) [Source:RGD Symbol;Acc:3772]	STAT_alpha	2607	2502	3680	3160	1846	2629	41.546	37.2278	38.9608	31.4727	25.816	28.0585
ENSRNOG00000021637	3990.16	3999.17	3884.64	3229.47	2797.24	3050.92	3957.99	3025.88	0.385822	1.13383e-09	8.63917e-08	Ddx46	17	9475538	9519595	-	3614	protein_coding	DEAD (Asp-Glu-Ala-Asp) box polypeptide 46 [Source:RGD Symbol;Acc:708480]	DEAD	3128	3357	4584	4049	2498	3573	61.0765	61.1999	59.4626	49.4099	42.8025	46.7226
ENSRNOG00000013994	2238.73	2544.6	2449.93	1907.85	1559.87	1677.02	2411.09	1714.91	0.490259	1.27084e-09	9.62806e-08	Enpp1	1	21748261	21813371	+	4098	protein_coding	ectonucleotide pyrophosphatase/phosphodiesterase 1 [Source:RGD Symbol;Acc:628825]	Somatomedin_B	1755	2136	2891	2392	1393	1964	30.2204	34.3413	33.0723	25.7421	21.0496	22.6491
ENSRNOG00000004132	7431.81	6997.65	7773.51	8901.97	9810.5	9672.77	7400.99	9461.75	-0.353663	1.29334e-09	9.74317e-08	Lasp1	10	85744568	85785133	+	3499	protein_coding	LIM and SH3 protein 1 [Source:RGD Symbol;Acc:68408]	LIM	5826	5874	9173	11161	8761	11328	117.496	110.606	122.901	140.674	155.051	153
ENSRNOG00000018987	1529.48	1627.31	1559.28	1214.74	1029.09	1129.69	1572.02	1124.5	0.480815	1.42213e-09	1.06532e-07	Crebzf	1	156294519	156296161	-	1432	protein_coding	CREB/ATF bZIP transcription factor [Source:RGD Symbol;Acc:1565584]	bZIP_1	1199	1366	1840	1523	919	1323	59.0843	62.8485	60.2369	46.9042	39.7409	43.6615
ENSRNOG00000010260	1725.92	1913.22	1838.93	1438.07	1238.49	1248.38	1826.02	1308.31	0.479838	1.47412e-09	1.08847e-07	Dixdc1	8	55091235	55162421	-	5634	protein_coding	DIX domain containing 1 [Source:RGD Symbol;Acc:1309902]	DIX	1353	1606	2170	1803	1106	1462	16.9464	18.7809	18.0564	14.1135	12.1563	12.2634
ENSRNOG00000007338	121.185	120.321	121.183	219.339	248.594	275.804	120.896	247.912	-1.03516	1.47623e-09	1.08847e-07	Fbln2	4	122835436	122895121	+	4309	protein_coding	fibulin 2 [Source:RGD Symbol;Acc:628685]	EGF_CA	95	101	143	275	222	323	1.55576	1.5443	1.55578	2.81456	3.19037	3.54249
ENSRNOG00000017022	3547.52	3309.41	3544.82	2841.83	2478.1	2492.48	3467.25	2604.14	0.412249	1.47752e-09	1.08847e-07	Cerk	7	127015162	127058056	-	4319	protein_coding	ceramide kinase [Source:RGD Symbol;Acc:1305019]	-	2781	2778	4183	3563	2213	2919	45.4374	42.3776	45.4038	36.3821	31.7295	31.9399
ENSRNOG00000015131	4221.05	3769.25	4099.04	4979.39	5593.36	5201.85	4029.78	5258.2	-0.383148	1.58885e-09	1.16405e-07	Ube2c	3	161236898	161241159	+	2896	protein_coding	ubiquitin-conjugating enzyme E2C [Source:RGD Symbol;Acc:1305382]	UQ_con	3309	3164	4837	6243	4995	6092	80.6295	71.9822	78.3006	95.0713	106.807	99.413
ENSRNOG00000002618	8526.3	9904.41	8748.06	7368.99	5771.41	6380.21	9059.59	6506.87	0.476788	1.60514e-09	1.16956e-07	Ivns1abp	13	68702820	68722472	+	4822	protein_coding	influenza virus NS1A binding protein [Source:RGD Symbol;Acc:1306290]	BTB	6684	8314	10323	9239	5154	7472	97.8149	113.598	100.361	84.4992	66.1884	73.2304
ENSRNOG00000012772	1602.19	1536.77	1618.6	1990.8	2451.22	2191.06	1585.85	2211.03	-0.477343	1.7149e-09	1.24274e-07	Nqo1	19	38422164	38437180	+	1579	protein_coding	NAD(P)H dehydrogenase, quinone 1 [Source:RGD Symbol;Acc:2503]	Flavodoxin_2	1256	1290	1910	2496	2189	2566	56.131	53.8263	56.7073	69.7136	85.8476	76.7992
ENSRNOG00000002339	81.6402	113.173	93.2178	175.471	253.073	246.772	96.0103	225.105	-1.22549	1.7517e-09	1.26255e-07	Mark1	13	102808253	102942863	-	4528	protein_coding	MAP/microtubule affinity-regulating kinase 1 [Source:RGD Symbol;Acc:619882]	Pkinase	64	95	110	220	226	289	0.9974	1.38231	1.13887	2.14275	3.09077	3.01629
ENSRNOG00000003209	602.096	539.656	599.983	878.153	864.479	823.996	580.579	855.543	-0.5581	1.79128e-09	1.28413e-07	Pcp4l1	13	89542378	89565813	-	1536	protein_coding	Purkinje cell protein 4-like 1 [Source:RGD Symbol;Acc:1593809]	-	472	453	708	1101	772	965	21.6843	19.431	21.6088	31.6119	31.1237	29.6905
ENSRNOG00000008336	986.06	843.435	860.146	409.167	246.354	238.233	896.547	297.918	1.58711	1.8065e-09	1.28812e-07	Tnfrsf11b	7	93798545	93826665	-	2900	protein_coding	tumor necrosis factor receptor superfamily, member 11b [Source:RGD Symbol;Acc:619802]	Death	773	708	1015	513	220	279	18.8095	16.0851	16.408	7.80143	4.69774	4.54662
ENSRNOG00000010534	1461.87	1309.23	1423.69	1065.59	948.464	974.279	1398.26	996.11	0.487811	1.85595e-09	1.31589e-07	Ankrd50	2	125288693	125323454	-	8378	protein_coding	ankyrin repeat domain 50 [Source:RGD Symbol;Acc:1311665]	-	1146	1099	1680	1336	847	1141	9.6525	8.6426	9.40062	7.03268	6.26048	6.43617
ENSRNOG00000015285	3368.93	3452.37	2998.22	2599.36	2080.57	2311.46	3273.17	2330.47	0.487584	1.86519e-09	1.31589e-07	Lrp4	3	80362858	80416679	+	7843	protein_coding	low density lipoprotein receptor-related protein 4 [Source:RGD Symbol;Acc:619731]	Ldl_recept_a	2641	2898	3538	3259	1858	2707	23.7619	24.3446	21.1477	18.3255	14.6699	16.3113
ENSRNOG00000046949	315.08	301.397	327.11	482.545	513.984	529.407	314.529	508.646	-0.690738	1.88758e-09	1.32468e-07	Kcnb1	3	163850785	163935617	-	3337	protein_coding	potassium channel, voltage gated Shab-related subfamily B, member 1 [Source:RGD Symbol;Acc:2954]	Ion_trans	247	253	386	605	459	620	5.2232	4.99518	5.42274	7.99565	8.51768	8.78047
ENSRNOG00000013089	857.222	833.905	790.656	591.816	419.922	521.722	827.261	511.153	0.688064	1.90329e-09	1.32517e-07	Kif13b	15	48030973	48189951	+	5834	protein_coding	kinesin family member 13B [Source:RGD Symbol;Acc:1303307]	Kinesin	672	700	933	742	375	611	8.12828	7.90531	7.49727	5.60909	3.98043	4.94945
ENSRNOG00000023633	1511.62	1268.73	1317.76	1917.42	2035.78	1792.3	1366.04	1915.17	-0.488088	1.90815e-09	1.32517e-07	Crabp1	8	59344083	59352132	+	766	protein_coding	cellular retinoic acid binding protein 1 [Source:RGD Symbol;Acc:2400]	-	1185	1065	1555	2404	1818	2099	109.165	91.6026	95.1677	138.408	146.97	129.499
ENSRNOG00000005608	182.415	172.737	201.689	299.896	441.198	355.215	185.614	365.436	-0.968229	1.93996e-09	1.34028e-07	Tead4	4	161540130	161587222	-	5253	protein_coding	TEA domain family member 4 [Source:RGD Symbol;Acc:1585671]	TEA	143	145	238	376	394	416	1.92099	1.81864	2.12401	3.15671	4.64466	3.74255
ENSRNOG00000010265	167.107	173.929	155.928	267.992	348.255	340.699	165.655	318.982	-0.945398	2.02113e-09	1.38916e-07	Ada	3	160115842	160139947	-	1393	protein_coding	adenosine deaminase [Source:RGD Symbol;Acc:2031]	-	131	146	184	336	311	399	6.63614	6.9054	6.19234	10.6376	13.8253	13.5364
ENSRNOG00000051440	3277.09	3967.01	3366.01	2659.98	2104.09	2577.02	3536.7	2447.03	0.529665	2.11559e-09	1.44663e-07	Ppp1r12b	13	51584299	51784639	-	8320	protein_coding	Protein Ppp1r12b; Protein phosphatase 1, regulatory (Inhibitor) subunit 12B (Predicted) [Source:UniProtKB/TrEMBL;Acc:D3ZIC4]	-	2569	3330	3972	3335	1879	3018	21.789	26.3699	22.3807	17.6778	13.9852	17.1426
ENSRNOG00000012939	672.256	710.011	679.642	492.117	353.854	410.717	687.303	418.896	0.708675	2.18472e-09	1.48628e-07	Abca7	7	12742416	12762374	-	6800	protein_coding	ATP-binding cassette, subfamily A (ABC1), member 7 [Source:RGD Symbol;Acc:1303134]	ABC_tran	527	596	802	617	316	481	5.46887	5.77463	5.52908	4.00158	2.87768	3.34286
ENSRNOG00000002061	1899.41	1823.87	1889.78	1499.48	1242.97	1286.8	1871.02	1343.08	0.476385	2.31173e-09	1.5647e-07	Ptpn13	14	7688551	7863664	-	8390	protein_coding	protein tyrosine phosphatase, non-receptor type 13 [Source:RGD Symbol;Acc:1563360]	Y_phosphatase	1489	1531	2230	1880	1110	1507	12.5236	12.0227	12.4604	9.88213	8.19268	8.48855
ENSRNOG00000016156	810.024	712.393	787.266	1074.36	1218.33	1065.64	769.894	1119.45	-0.537697	2.46811e-09	1.66211e-07	Nptxr	7	121011680	121029754	-	4853	protein_coding	neuronal pentraxin receptor [Source:RGD Symbol;Acc:628898]	-	635	598	929	1347	1088	1248	9.23334	8.11854	8.97415	12.2409	13.883	12.1531
ENSRNOG00000012294	974.58	955.417	1044.04	1331.19	1456.85	1340.59	991.345	1376.21	-0.469769	2.89888e-09	1.9424e-07	Heph	X	65563122	65658516	+	4377	protein_coding	hephaestin [Source:RGD Symbol;Acc:71060]	-	764	802	1232	1669	1301	1570	12.3172	12.0722	13.1954	16.8165	18.4063	16.9514
ENSRNOG00000018214	639.09	619.472	740.658	937.973	1080.6	980.256	666.406	999.609	-0.578865	3.00085e-09	2.00067e-07	Bok	9	100829552	100840504	+	1400	protein_coding	BCL2-related ovarian killer [Source:RGD Symbol;Acc:70984]	-	501	520	874	1176	965	1148	25.2526	24.4716	29.2665	37.0454	42.6839	38.7522
ENSRNOG00000046700	154.351	166.781	137.284	248.85	338.177	324.475	152.805	303.834	-0.993404	3.02202e-09	2.00476e-07	Wbscr27	12	24767351	24775891	-	762	protein_coding	Williams Beuren syndrome chromosome region 27 [Source:RGD Symbol;Acc:1588881]	-	121	140	162	312	302	380	11.2054	12.1049	9.96662	18.0574	24.5424	23.5673
ENSRNOG00000042960	247.472	232.302	258.467	423.523	379.609	470.489	246.08	424.541	-0.786943	3.04944e-09	2.01293e-07	Rgcc	15	61551861	61564695	-	890	protein_coding	regulator of cell cycle [Source:RGD Symbol;Acc:619721]	-	194	195	305	531	339	551	15.3818	14.4355	16.0656	26.3123	23.5871	29.2579
ENSRNOG00000030954	23618.3	22446.3	24698.5	19287.5	15829.4	18560	23587.7	17892.3	0.39851	3.21575e-09	2.11226e-07	Fat1	16	50372128	50501921	-	15025	protein_coding	FAT atypical cadherin 1 [Source:RGD Symbol;Acc:621254]	Laminin_G_2	18515	18842	29145	24182	14136	21736	86.9571	82.6228	90.9363	70.9794	58.2608	68.3671
ENSRNOG00000003726	253.85	233.493	269.484	380.453	505.026	454.265	252.276	446.582	-0.817208	3.31221e-09	2.16495e-07	Scml2	X	35305236	35431164	-	4352	protein_coding	sex comb on midleg-like 2 (Drosophila) [Source:MGI Symbol;Acc:MGI:1340042]	MBT	199	196	318	477	451	532	3.22671	2.96725	3.42552	4.83375	6.4173	5.77703
ENSRNOG00000042499	2297.41	1871.52	2432.14	3011.72	3548.62	3002.25	2200.35	3187.53	-0.532632	3.66034e-09	2.38083e-07	Tmsb10	4	100882216	100883275	-	610	protein_coding	thymosin, beta 10 [Source:RGD Symbol;Acc:62022]	-	1801	1571	2870	3776	3169	3516	208.343	169.681	220.567	272.996	321.704	272.396
ENSRNOG00000003280	423.508	430.057	422.87	591.816	686.432	829.119	425.478	702.456	-0.72329	3.75115e-09	2.42805e-07	Grin2c	10	103798291	103816287	-	4669	protein_coding	glutamate receptor, ionotropic, N-methyl D-aspartate 2C [Source:RGD Symbol;Acc:2739]	Lig_chan	332	361	499	742	613	971	5.01776	5.09414	5.01031	7.00866	8.1302	9.82828
ENSRNOG00000020871	7587.44	6838.02	7423.52	8728.89	9343.54	9875.14	7282.99	9315.86	-0.354992	4.4816e-09	2.88684e-07	Ltbp4	1	84118046	84150084	-	5338	protein_coding	latent transforming growth factor beta binding protein 4 [Source:RGD Symbol;Acc:1307033]	EGF_CA	5948	5740	8760	10944	8344	11565	78.63	70.8468	76.9331	90.4175	96.7967	102.388
ENSRNOG00000014149	773.031	758.854	786.419	342.169	176.927	207.493	772.768	242.196	1.6708	4.83682e-09	3.10068e-07	Npy1r	16	24779477	24788740	-	2905	protein_coding	neuropeptide Y receptor Y1 [Source:RGD Symbol;Acc:3198]	7tm_1	606	637	928	429	158	243	14.7205	14.4471	14.9758	6.51277	3.36803	3.95314
ENSRNOG00000026821	658.224	600.412	607.61	431.499	313.542	389.37	622.082	378.137	0.711207	4.97012e-09	3.17089e-07	Arhgap42	8	7213822	7426611	-	3645	protein_coding	Rho GTPase activating protein 42 [Source:RGD Symbol;Acc:1564081]	RhoGAP	516	504	717	541	280	456	9.98959	9.11004	9.22167	6.54568	4.75691	5.9122
ENSRNOG00000007805	4417.5	4276.74	4569.37	5243.39	6031.2	5817.5	4421.2	5697.36	-0.364797	5.07489e-09	3.22231e-07	Mybl2	3	159421671	159450086	+	3710	protein_coding	myeloblastosis oncogene-like 2 [Source:RGD Symbol;Acc:1308474]	Myb_DNA-binding	3463	3590	5392	6574	5386	6813	65.868	63.754	68.134	78.1467	89.8995	86.7854
ENSRNOG00000003736	12371	13683.2	12976.8	10978.1	8608.96	9308.17	13010.3	9631.75	0.433368	5.61729e-09	3.54981e-07	Col5a2	9	52092511	52238564	-	4482	protein_coding	collagen, type V, alpha 2 [Source:RGD Symbol;Acc:70921]	VWC	9698	11486	15313	13764	7688	10901	152.688	168.843	160.168	135.434	106.22	114.941
ENSRNOG00000013009	8166.57	7147.76	7693.01	9440.34	10529.4	9590.8	7669.11	9853.52	-0.361311	5.71979e-09	3.59753e-07	Ldha	1	102900286	102909707	+	1600	protein_coding	lactate dehydrogenase A [Source:RGD Symbol;Acc:2996]	-	6402	6000	9078	11836	9403	11232	282.352	247.069	265.985	326.242	363.924	331.756
ENSRNOG00000047712	122.46	175.12	131.352	60.6173	54.8698	47.8174	142.978	54.4348	1.39065	6.02952e-09	3.77113e-07	Dcx	X	115098675	115175299	-	8827	protein_coding	doublecortin [Source:RGD Symbol;Acc:620670]	-	96	147	155	76	49	56	0.767456	1.09721	0.823202	0.379713	0.343754	0.299817
ENSRNOG00000010635	14099.5	12824.3	14544.5	17285.5	17181	17088.7	13822.8	17185.1	-0.313845	6.05237e-09	3.77113e-07	Igfbp4	10	86950557	86962578	+	2176	protein_coding	insulin-like growth factor binding protein 4 [Source:RGD Symbol;Acc:2875]	-	11053	10765	17163	21672	15343	20013	358.44	325.944	369.762	439.233	436.633	434.646
ENSRNOG00000010950	343.144	341.901	338.974	504.878	530.781	578.078	341.34	537.913	-0.656558	6.18396e-09	3.83521e-07	Cep41	4	57966783	58006839	-	3561	protein_coding	centrosomal protein 41 [Source:RGD Symbol;Acc:1562034]	Rhodanese	269	287	400	633	474	677	5.3306	5.31003	5.26594	7.83947	8.24273	8.9846
ENSRNOG00000003359	3491.39	4260.06	3475.33	2920	2351.56	2623.98	3742.26	2631.85	0.506247	6.44602e-09	3.97922e-07	Ogt	X	71528988	71585908	+	5485	protein_coding	O-linked N-acetylglucosamine (GlcNAc) transferase [Source:RGD Symbol;Acc:62060]	TPR_1	2737	3576	4101	3661	2100	3073	35.2123	42.9544	35.051	29.4359	23.7087	26.477
ENSRNOG00000028545	207.927	156.059	233.044	105.283	64.9479	54.6484	199.01	74.9597	1.40402	6.55787e-09	4.02961e-07	Ahnak2	6	137336107	137353249	-	17143	protein_coding	AHNAK nucleoprotein 2 [Source:RGD Symbol;Acc:1309696]	-	163	131	275	132	58	64	0.67096	0.503468	0.752027	0.33958	0.209511	0.176431
ENSRNOG00000028353	17.8588	28.591	21.1859	67.7956	91.8229	97.3425	22.5452	85.6537	-1.92431	6.78015e-09	4.14709e-07	Sox13	13	50434702	50479657	+	4105	protein_coding	SRY (sex determining region Y)-box 13 [Source:RGD Symbol;Acc:1309674]	HMG_box	14	24	25	85	82	114	0.240664	0.385199	0.285506	0.913189	1.23699	1.31242
ENSRNOG00000009862	508.976	455.074	515.24	693.908	966.38	754.832	493.096	805.04	-0.702422	6.87251e-09	4.18439e-07	Olfm1	3	6773813	6798737	+	3088	protein_coding	olfactomedin 1 [Source:RGD Symbol;Acc:620320]	-	399	382	608	870	863	884	9.11782	8.15029	9.23026	12.425	17.3061	13.5287
ENSRNOG00000015423	3814.13	3796.65	3694.81	4534.33	4986.43	4692.94	3768.53	4737.9	-0.329945	7.00152e-09	4.24356e-07	Ccna2	2	123275881	123282214	-	2363	protein_coding	cyclin A2 [Source:RGD Symbol;Acc:621059]	Cyclin_C	2990	3187	4360	5685	4453	5496	89.2901	88.8598	86.4989	106.102	116.695	109.917
ENSRNOG00000008738	780.684	705.245	734.726	961.901	1175.78	1107.48	740.218	1081.72	-0.545868	8.00224e-09	4.82814e-07	Tp53i11	3	82081906	82097056	+	2798	protein_coding	tumor protein p53 inducible protein 11 [Source:RGD Symbol;Acc:1308395]	-	612	592	867	1206	1050	1297	15.4347	13.9399	14.5264	19.0088	23.2384	21.9066
ENSRNOG00000050197	9471.54	8676.19	8976.02	10659.9	11753.3	11479.6	9041.25	11297.6	-0.321308	8.15288e-09	4.89687e-07	Pdia6	6	42568220	42585652	+	1768	protein_coding	protein disulfide isomerase family A, member 6 [Source:RGD Symbol;Acc:628688]	-	7425	7283	10592	13365	10496	13444	296.353	271.403	280.856	333.381	367.626	359.359
ENSRNOG00000002749	5700.78	6350.78	5734.59	4899.63	4426.54	4540.09	5928.72	4622.09	0.358396	8.43989e-09	5.04086e-07	Spag9	10	81693770	81827562	+	7367	protein_coding	sperm associated antigen 9 [Source:RGD Symbol;Acc:1311289]	-	4469	5331	6767	6143	3953	5317	42.8071	47.6766	43.0619	36.7743	33.2277	34.1081
ENSRNOG00000003081	331.663	346.666	347.448	491.319	604.688	549.046	341.926	548.351	-0.677222	8.46823e-09	5.04086e-07	Ribc1	X	21698011	21710678	-	2843	protein_coding	RIB43A domain with coiled-coils 1 [Source:RGD Symbol;Acc:1359621]	-	260	291	410	616	540	643	6.45345	6.74378	6.76075	9.55561	11.762	10.6885
ENSRNOG00000018755	519.181	500.343	560.154	371.68	259.792	288.612	526.559	306.694	0.775527	8.79721e-09	5.21342e-07	Acss2	3	151032952	151075856	+	2867	protein_coding	acyl-CoA synthetase short-chain family member 2 [Source:RGD Symbol;Acc:1305489]	AMP-binding	407	420	661	466	232	338	10.0176	9.65181	10.8084	7.16825	5.01101	5.57149
ENSRNOG00000001214	1236.08	1156.75	1249.12	1560.1	1671.85	1642.01	1213.98	1624.65	-0.418707	8.86198e-09	5.22857e-07	Pfkl	20	11393877	11415882	+	2753	protein_coding	phosphofructokinase, liver [Source:RGD Symbol;Acc:3311]	PFK	969	971	1474	1956	1493	1923	24.8378	23.2381	25.1003	31.3341	33.5829	33.0107
ENSRNOG00000008639	37932.1	35822.2	39379.4	44087.1	48130.9	47592.8	37711.2	46603.6	-0.305296	9.09898e-09	5.34475e-07	Pabpc1	7	75409581	75422268	-	2775	protein_coding	poly(A) binding protein, cytoplasmic 1 [Source:RGD Symbol;Acc:619838]	RRM_1	29736	30070	46469	55275	42982	55737	756.163	713.933	785.033	878.457	959.154	949.211
ENSRNOG00000015389	1909.62	2012.09	1876.22	1521.81	1472.53	1406.34	1932.64	1466.89	0.397017	9.20021e-09	5.38051e-07	Stag1	8	108958046	109342738	+	6117	protein_coding	stromal antigen 1 [Source:RGD Symbol;Acc:1310744]	-	1497	1689	2214	1908	1315	1647	17.2695	18.1919	16.9679	13.7561	13.3123	12.7244
ENSRNOG00000056853	7029.99	7016.71	7042.18	8291.81	9430.89	8674.59	7029.63	8799.09	-0.323352	9.79797e-09	5.70507e-07	Psma7	3	175420039	175426395	-	922	protein_coding	proteasome (prosome, macropain) subunit, alpha type 7 [Source:RGD Symbol;Acc:61851]	Proteasome	5511	5890	8310	10396	8422	10159	421.789	420.893	422.53	497.268	565.652	520.717
ENSRNOG00000016561	2896.95	3040.18	2989.75	3657.77	4053.65	3679.38	2975.63	3796.93	-0.350474	1.20372e-08	6.97841e-07	Ns5atp9	8	71514281	71526182	+	333	protein_coding	NS5A (hepatitis C virus) transactivated protein 9 [Source:RGD Symbol;Acc:1303041]	-	2271	2552	3528	4586	3620	4309	481.248	504.921	496.675	607.358	673.177	611.525
ENSRNOG00000014645	1778.23	1576.08	1797.41	2150.32	2464.66	2330.24	1717.24	2315.07	-0.428987	1.45375e-08	8.39148e-07	Aldh7a1	18	51619007	51651267	-	1894	protein_coding	aldehyde dehydrogenase 7 family, member A1 [Source:RGD Symbol;Acc:1308614]	Aldedh	1394	1323	2121	2696	2201	2729	51.9372	46.0222	52.4987	62.7762	71.9623	68.0935
ENSRNOG00000011009	1400.64	1303.27	1416.06	1095.1	880.156	861.567	1373.33	945.607	0.536769	1.55631e-08	8.94476e-07	Cmtm4	19	784618	824420	+	1446	protein_coding	CKLF-like MARVEL transmembrane domain containing 4 [Source:RGD Symbol;Acc:1565098]	-	1098	1094	1671	1373	786	1009	53.5833	49.8467	54.1746	41.8752	33.6604	32.9765
ENSRNOG00000058329	968.202	764.81	877.095	645.255	455.755	491.836	870.035	530.949	0.708328	1.60763e-08	9.20007e-07	Prrx2	3	9681871	9718051	+	1227	protein_coding	paired related homeobox 2 [Source:RGD Symbol;Acc:1311471]	Homeobox	759	642	1035	809	407	576	43.6509	34.4729	39.5443	29.0776	20.5407	22.185
ENSRNOG00000018122	834.261	742.175	855.061	1071.17	1195.94	1170.67	810.499	1145.93	-0.496693	1.68795e-08	9.61843e-07	Tspan17	17	10356936	10364570	-	1650	protein_coding	tetraspanin 17 [Source:RGD Symbol;Acc:1311167]	Tetraspannin	654	623	1009	1343	1068	1371	27.9698	24.8766	28.6678	35.8961	40.0822	39.2677
ENSRNOG00000036913	2441.55	2759.03	2421.97	2001.97	1723.36	1926.36	2540.85	1883.89	0.429424	1.69949e-08	9.64297e-07	RGD1309621	4	183896303	183905297	+	4779	protein_coding	similar to hypothetical protein FLJ10652 [Source:RGD Symbol;Acc:1309621]	-	1914	2316	2858	2510	1539	2256	28.2618	31.9292	28.0358	23.1628	19.9419	22.3092
ENSRNOG00000006359	1352.17	1129.35	1182.17	1556.11	2008.91	1753.87	1221.23	1772.96	-0.537205	1.73966e-08	9.82908e-07	Galk1	10	104560303	104564480	-	1324	protein_coding	galactokinase 1 [Source:RGD Symbol;Acc:1305375]	GHMP_kinases	1060	948	1395	1951	1794	2054	56.4955	47.1745	49.394	64.9866	83.9072	73.3153
ENSRNOG00000001861	81.6402	90.5383	107.624	159.519	257.552	233.11	93.2675	216.727	-1.2024	1.78352e-08	1.00344e-06	Ydjc	11	88090921	88093516	-	1410	protein_coding	YdjC homolog (bacterial) [Source:RGD Symbol;Acc:1359227]	-	64	76	127	200	230	273	3.203	3.55125	4.22253	6.25555	10.1012	9.15009
ENSRNOG00000032788	1678.73	1602.29	1616.06	870.975	544.219	527.699	1632.36	647.631	1.33255	2.03871e-08	1.14219e-06	Dysf	4	115712850	115901873	+	6788	protein_coding	dysferlin [Source:RGD Symbol;Acc:1311023]	C2	1316	1345	1907	1092	486	618	13.6807	13.0547	13.1703	7.09473	4.43363	4.30258
ENSRNOG00000018674	2542.33	2627.99	2485.52	2017.92	1636.02	1977.59	2551.95	1877.17	0.440495	2.06179e-08	1.15029e-06	Ntrk3	1	139890560	140262503	-	3055	protein_coding	neurotrophic tyrosine kinase, receptor, type 3 [Source:RGD Symbol;Acc:3214]	Pkinase_Tyr	1993	2206	2933	2530	1461	2316	46.0354	47.5753	45.0079	36.5228	29.6145	35.8269
ENSRNOG00000007221	2067.79	2137.18	2048.25	2499.67	2931.62	2787.92	2084.41	2739.74	-0.393557	2.18472e-08	1.21145e-06	Dut	3	117514444	117525446	+	934	protein_coding	deoxyuridine triphosphatase [Source:RGD Symbol;Acc:620849]	-	1621	1794	2417	3134	2618	3265	122.471	126.55	121.316	147.981	173.575	165.203
ENSRNOG00000001762	1306.24	1150.79	1276.24	975.46	790.573	821.434	1244.42	862.489	0.526685	2.18959e-08	1.21145e-06	Pcyt1a	11	71548222	71591502	-	4300	protein_coding	phosphate cytidylyltransferase 1, choline, alpha [Source:RGD Symbol;Acc:70515]	CTP_transf_2	1024	966	1506	1223	706	962	16.8046	14.8012	16.4189	12.5433	10.1672	10.5728
ENSRNOG00000061121	2487.47	2468.36	2505.02	2036.26	1797.27	1931.48	2486.95	1921.67	0.370577	2.23371e-08	1.23075e-06	Wdfy3	14	9226125	9381298	+	10518	protein_coding	WD repeat and FYVE domain containing 3 [Source:RGD Symbol;Acc:1307097]	Beach	1950	2072	2956	2553	1605	2262	13.0827	12.9791	13.1753	10.7046	9.44945	10.1635
ENSRNOG00000014923	1296.04	1104.33	1223.7	946.746	720.026	709.576	1208.02	792.116	0.606323	2.24395e-08	1.23131e-06	Ifitm5	1	213744796	213745748	-	405	protein_coding	interferon induced transmembrane protein 5 [Source:RGD Symbol;Acc:1307900]	-	1016	927	1444	1187	643	831	177.025	150.804	167.148	129.256	98.3152	96.9679
ENSRNOG00000022845	52.3007	76.2427	52.5409	128.413	169.089	152.845	60.3615	150.115	-1.31691	2.39646e-08	1.3096e-06	Cep70	8	107495366	107548269	+	2919	protein_coding	centrosomal protein 70 [Source:RGD Symbol;Acc:1561486]	-	41	64	62	161	151	179	0.991164	1.44455	0.995739	2.43246	3.20337	2.89802
ENSRNOG00000046858	153.075	169.164	161.013	283.944	399.766	265.557	161.084	316.422	-0.967795	2.42483e-08	1.31709e-06	MGC109340	X	106487870	106489387	+	1518	protein_coding	similar to Microsomal signal peptidase 23 kDa subunit (SPase 22 kDa subunit) (SPC22/23) [Source:RGD Symbol;Acc:1563536]	-	120	142	190	356	357	311	5.57834	6.16316	5.86772	10.3427	14.5633	9.68212
ENSRNOG00000003203	2177.5	2139.56	2046.55	1738.76	1510.6	1537.84	2121.2	1595.73	0.408327	2.42991e-08	1.31709e-06	Hexim1	10	91200874	91202984	+	2111	protein_coding	hexamethylene bis-acetamide inducible 1 [Source:RGD Symbol;Acc:1559851]	-	1707	1796	2415	2180	1349	1801	57.0612	56.0538	53.6311	45.5431	39.572	40.3188
ENSRNOG00000025220	187.517	263.276	205.079	114.056	85.1042	107.589	218.624	102.25	1.08758	2.54317e-08	1.3729e-06	Slc6a16	1	101249522	101261233	+	2166	protein_coding	solute carrier family 6, member 16 [Source:RGD Symbol;Acc:1561338]	SNF	147	221	242	143	76	126	4.78911	6.72235	5.23775	2.9116	2.1728	2.74912
ENSRNOG00000043094	3603.65	3784.74	3477.87	4334.93	4811.75	4589.62	3622.09	4578.76	-0.338138	2.60258e-08	1.39931e-06	Oxct1	2	53859737	54007756	+	3331	protein_coding	3-oxoacid CoA transferase 1 [Source:RGD Symbol;Acc:1584008]	-	2825	3177	4104	5435	4297	5375	59.8466	62.8391	57.7591	71.9581	79.8832	76.2581
ENSRNOG00000049537	492.392	521.786	529.646	343.764	334.818	327.891	514.608	335.491	0.618396	2.61537e-08	1.40054e-06	Rn60_13_0828.1	13	77784808	77822333	+	3925	lincRNA	-	-	386	438	625	431	299	384	6.93974	7.35227	7.46497	4.84275	4.71733	4.62353
ENSRNOG00000053045	965.65	808.888	882.179	1197.19	1267.6	1220.2	885.572	1228.33	-0.472099	2.7278e-08	1.4549e-06	Wscd2	12	48817320	48857724	-	1861	protein_coding	WSC domain containing 2 [Source:RGD Symbol;Acc:1589744]	-	757	679	1041	1501	1132	1429	28.7042	24.0387	26.2236	35.5704	37.6673	36.2884
ENSRNOG00000007884	1359.82	1346.16	1262.68	1681.33	1938.36	1720.57	1322.89	1780.09	-0.428032	2.95793e-08	1.57136e-06	Bcap29	6	50883787	50923510	-	1716	protein_coding	B-cell receptor-associated protein 29 [Source:RGD Symbol;Acc:1359431]	-	1066	1130	1490	2108	1731	2015	43.8365	43.3859	40.7058	54.1761	62.4661	55.4932
ENSRNOG00000047796	272.984	201.328	299.992	453.832	462.474	428.649	258.102	448.318	-0.7897	3.08125e-08	1.63037e-06	Pcbd2	17	8929810	8980571	-	384	protein_coding	pterin 4 alpha carbinolamine dehydratase/dimerization cofactor of hepatocyte nuclear factor 1 alpha (TCF1) 2 [Source:RGD Symbol;Acc:1590239]	-	214	169	354	569	413	502	39.3259	28.9963	43.2175	65.3485	66.6014	61.7809
ENSRNOG00000060248	598.27	484.856	547.443	687.528	1104.11	987.088	543.523	926.243	-0.76685	3.11471e-08	1.64156e-06	Chchd6	4	121340952	121565212	-	1078	protein_coding	MICOS complex subunit Mic25 [Source:UniProtKB/Swiss-Prot;Acc:D4A7N1]	-	469	407	646	862	986	1156	30.7008	24.875	28.0932	35.265	56.64	50.6782
ENSRNOG00000011341	1163.37	1240.14	1273.69	941.163	824.167	904.261	1225.73	889.864	0.461029	3.324e-08	1.74497e-06	Rictor	2	56052643	56101803	+	5490	protein_coding	RPTOR independent companion of MTOR, complex 2 [Source:RGD Symbol;Acc:1307224]	-	912	1041	1503	1180	736	1059	11.7224	12.493	12.8344	9.47904	8.30176	9.11603
ENSRNOG00000011189	1690.21	1667.81	1674.53	2039.45	2240.7	2234.61	1677.52	2171.59	-0.371698	3.40869e-08	1.78241e-06	Acy1	8	115134765	115140080	-	1576	protein_coding	aminoacylase 1 [Source:RGD Symbol;Acc:2030]	Peptidase_M20	1325	1400	1976	2557	2001	2617	59.3274	58.5274	58.7785	71.5532	78.6241	78.4747
ENSRNOG00000015948	403.098	380.022	488.122	576.662	730.104	847.905	423.748	718.224	-0.755831	3.54556e-08	1.84674e-06	Slc1a5	1	78710539	78724794	+	2753	protein_coding	solute carrier family 1 (neutral amino acid transporter), member 5 [Source:RGD Symbol;Acc:708512]	SDF	316	319	576	723	652	993	8.09984	7.63434	9.80853	11.5821	14.6658	17.0461
ENSRNOG00000020386	3706.97	3961.05	3760.07	3062.77	2715.5	3113.25	3809.36	2963.84	0.360739	3.58155e-08	1.85823e-06	Ash1l	2	188253220	188389250	+	11671	protein_coding	ash1 (absent, small, or homeotic)-like (Drosophila) [Source:RGD Symbol;Acc:1306350]	SET	2906	3325	4437	3840	2425	3646	17.5705	18.7703	17.8225	14.5104	12.8667	14.7635
ENSRNOG00000057616	1893.03	2202.7	2126.21	2517.21	2914.82	3256.71	2073.98	2896.25	-0.480839	3.7497e-08	1.93793e-06	Ptch2	5	135962911	135983816	+	4892	protein_coding	Patched homolog 1 (Predicted), isoform CRA_a; Protein Ptch2 [Source:UniProtKB/TrEMBL;Acc:M0RA51]	-	1484	1849	2509	3156	2603	3814	21.4064	24.9022	24.0437	28.4515	32.9498	36.8448
ENSRNOG00000033772	487.29	506.299	517.782	697.896	793.932	718.969	503.791	736.932	-0.544832	3.76713e-08	1.93942e-06	Serpinb9	17	32650441	32661865	-	1788	protein_coding	serpin peptidase inhibitor, clade B (ovalbumin), member 9 [Source:RGD Symbol;Acc:1549730]	Serpin	382	425	611	875	709	842	15.0762	15.6606	16.02	21.5822	24.5552	22.2549
ENSRNOG00000004610	600.821	636.15	622.864	464.201	294.505	293.735	619.945	350.814	0.81659	3.9118e-08	2.00615e-06	Lum	7	38819771	38826862	+	2015	protein_coding	lumican [Source:RGD Symbol;Acc:620984]	-	471	534	735	582	263	344	16.4946	17.4604	17.1002	12.738	8.08249	8.06799
ENSRNOG00000001195	2081.82	2137.18	2155.87	2555.5	2752.45	2886.97	2124.96	2731.64	-0.361525	4.00382e-08	2.04548e-06	Trpv4	12	47698947	47737902	+	3211	protein_coding	transient receptor potential cation channel, subfamily V, member 4 [Source:RGD Symbol;Acc:69337]	Ion_trans	1632	1794	2544	3204	2458	3381	35.8654	36.8103	37.1419	44.0055	47.403	49.7607
ENSRNOG00000014530	418.406	399.083	449.14	610.161	606.927	764.224	422.21	660.437	-0.644233	4.20094e-08	2.13799e-06	Nav2	1	104576589	104941552	+	10782	protein_coding	neuron navigator 2 [Source:RGD Symbol;Acc:619778]	CH	328	335	530	765	542	895	2.14669	2.04707	2.30443	3.12908	3.1129	3.92289
ENSRNOG00000053468	30014.3	27403.3	30380.5	35149.2	37870.2	35000.6	29266	36006.7	-0.29886	4.22948e-08	2.14433e-06	Tuba1b	7	140614752	140617721	-	1608	protein_coding	tubulin, alpha 1B [Source:RGD Symbol;Acc:1565476]	Tubulin	23529	23003	35850	44069	33819	40990	1032.55	942.509	1045.18	1208.65	1302.39	1204.69
ENSRNOG00000020013	487.29	415.761	394.057	634.089	670.755	649.804	432.369	651.549	-0.595893	4.2701e-08	2.15672e-06	Psrc1	2	211176556	211181123	+	1830	protein_coding	proline/serine-rich coiled-coil 1 [Source:RGD Symbol;Acc:1585037]	-	382	349	465	795	599	761	14.7302	12.565	11.9121	19.1589	20.2694	19.6524
ENSRNOG00000031814	4187.89	4083.75	4079.55	3520.59	2995.44	2934.79	4117.06	3150.27	0.385149	4.34538e-08	2.18474e-06	Sort1	2	211078334	211156312	+	6690	protein_coding	sortilin 1 [Source:RGD Symbol;Acc:619999]	-	3283	3428	4814	4414	2675	3437	34.629	33.76	33.734	29.0979	24.7607	24.2793
ENSRNOG00000021440	1686.38	1734.52	1644.87	1385.42	1145.55	1124.56	1688.59	1218.51	0.468469	4.35834e-08	2.18474e-06	Pptc7	12	39731121	39769480	-	4220	protein_coding	PTC7 protein phosphatase homolog (S. cerevisiae) [Source:RGD Symbol;Acc:1310383]	SpoIIE	1322	1456	1941	1737	1023	1317	22.1062	22.7319	21.5626	18.1527	15.0116	14.7488
ENSRNOG00000001706	591.891	651.637	676.253	458.618	394.167	421.818	639.927	424.867	0.59025	4.45318e-08	2.22392e-06	Kalrn	11	69484293	70025633	+	9374	protein_coding	kalirin, RhoGEF kinase [Source:RGD Symbol;Acc:621865]	Pkinase	464	547	798	575	352	494	3.49292	3.84459	3.99085	2.70519	2.32532	2.49049
ENSRNOG00000018371	2537.22	2208.66	2497.39	3030.86	3762.5	3128.62	2414.42	3307.33	-0.452446	4.55058e-08	2.26408e-06	Tubb6	18	63130542	63140181	+	1751	protein_coding	tubulin, beta 6 class V [Source:RGD Symbol;Acc:1305887]	Tubulin	1989	1854	2947	3800	3360	3664	80.1575	69.7607	78.9009	95.7089	118.828	98.8898
ENSRNOG00000020865	460.502	475.326	492.359	634.886	758.099	739.462	476.062	710.816	-0.57443	4.75408e-08	2.35654e-06	Ano1	1	217754336	217902473	-	4670	protein_coding	anoctamin 1, calcium activated chloride channel [Source:RGD Symbol;Acc:1310786]	-	361	399	581	796	677	866	5.45489	5.62915	5.8324	7.51711	8.97711	8.76361
ENSRNOG00000002935	4273.35	4373.24	4421.91	3689.68	3426.56	3207.18	4356.17	3441.14	0.340181	4.80006e-08	2.36182e-06	Ankrd40	10	82032656	82045935	+	3382	protein_coding	ankyrin repeat domain 40 [Source:RGD Symbol;Acc:1594678]	-	3350	3671	5218	4626	3060	3756	69.8983	71.5151	72.33	60.3235	56.029	52.4849
ENSRNOG00000008637	1509.07	1503.41	1550.8	1876.74	1988.75	2032.24	1521.09	1965.91	-0.368951	4.80015e-08	2.36182e-06	Strada	10	94355384	94384339	-	2031	protein_coding	STE20-related kinase adaptor alpha [Source:RGD Symbol;Acc:727905]	Pkinase	1183	1262	1830	2353	1776	2380	41.1027	40.9389	42.2405	51.0936	54.1499	55.3795
ENSRNOG00000016991	3300.05	3391.61	3323.64	4016.69	4544.12	4094.36	3338.43	4218.39	-0.336577	5.02698e-08	2.46433e-06	Arl2bp	19	10753681	10763110	-	1999	protein_coding	ADP-ribosylation factor-like 2 binding protein [Source:RGD Symbol;Acc:1561471]	-	2587	2847	3922	5036	4058	4795	91.3228	93.8344	91.9777	111.103	125.708	113.359
ENSRNOG00000019451	2650.75	2408.79	2752.47	2152.71	1640.5	1777.78	2604.01	1857	0.48658	5.25235e-08	2.56538e-06	Smtn	14	83755142	83776863	-	3307	protein_coding	smoothelin [Source:RGD Symbol;Acc:1310216]	CH	2078	2022	3248	2699	1465	2082	44.3412	40.2841	46.0436	35.9934	27.4327	29.7528
ENSRNOG00000001514	1196.54	1232.99	1249.12	1476.35	1786.07	1884.52	1226.22	1715.65	-0.483013	5.45431e-08	2.64606e-06	Cdca7	3	59153280	59163913	+	2330	protein_coding	cell division cycle associated 7 [Source:RGD Symbol;Acc:1309363]	-	938	1035	1474	1851	1595	2207	28.4081	29.2666	29.6571	35.0353	42.3906	44.764
ENSRNOG00000014018	209.203	216.815	204.232	113.259	104.141	109.297	210.083	108.899	0.944343	5.47387e-08	2.64606e-06	St8sia1	4	177065168	177196180	-	1807	protein_coding	ST8 alpha-N-acetyl-neuraminide alpha-2,8-sialyltransferase 1 [Source:RGD Symbol;Acc:3679]	Glyco_transf_29	164	182	241	142	93	128	6.40444	6.63591	6.2524	3.46565	3.18705	3.3476
ENSRNOG00000032238	2412.21	2566.04	2504.17	2076.14	1595.7	1769.24	2494.14	1813.7	0.457718	5.47706e-08	2.64606e-06	Plcd1	8	127753539	127782070	-	2745	protein_coding	phospholipase C, delta 1 [Source:RGD Symbol;Acc:3346]	-	1891	2154	2955	2603	1425	2072	48.6121	51.7	50.4665	41.8202	32.1468	35.6722
ENSRNOG00000013215	937.587	900.617	866.925	1118.23	1399.74	1311.56	901.71	1276.51	-0.500803	5.7156e-08	2.75133e-06	Dctd	16	47177145	47208110	-	2488	protein_coding	dCMP deaminase [Source:RGD Symbol;Acc:1359671]	-	735	756	1023	1402	1250	1536	20.8465	20.0197	19.2758	24.8515	31.1117	29.1758
ENSRNOG00000009449	2338.23	2351.61	2319.43	2790.79	3021.2	3009.93	2336.42	2940.64	-0.331392	5.94818e-08	2.84803e-06	Trim35	15	42960307	42976792	+	3674	protein_coding	tripartite motif-containing 35 [Source:RGD Symbol;Acc:1564642]	SPRY	1833	1974	2737	3499	2698	3525	35.2062	35.3993	34.924	42.001	45.4745	45.3421
ENSRNOG00000001010	2093.31	2344.46	2040.62	1657.4	1473.65	1695.81	2159.46	1608.95	0.422083	5.9592e-08	2.84803e-06	Tecpr1	12	12374742	12403387	+	5150	protein_coding	tectonin beta-propeller repeat containing 1 [Source:RGD Symbol;Acc:1306873]	-	1641	1968	2408	2078	1316	1986	22.4852	25.1771	21.9198	17.7948	15.8239	18.2244
ENSRNOG00000013971	1167.2	999.495	1126.24	1390.21	1574.43	1987.84	1097.64	1650.82	-0.588691	6.29005e-08	2.99287e-06	Psat1	1	233124092	233145941	-	2825	protein_coding	phosphoserine aminotransferase 1 [Source:RGD Symbol;Acc:735170]	-	915	839	1329	1743	1406	2328	22.8559	19.5673	22.0544	27.2103	30.8199	38.9445
ENSRNOG00000061499	9366.94	9917.51	8949.75	7676.06	6112.94	7509.89	9411.4	7099.63	0.405766	6.30715e-08	2.99287e-06	Prkag1	7	140489492	140546908	-	18552	protein_coding	5'-AMP-activated protein kinase subunit gamma-1 [Source:UniProtKB/Swiss-Prot;Acc:P80385]	FYRC	7343	8325	10561	9624	5459	8795	27.9305	29.5652	26.6871	22.8781	18.2216	22.4041
ENSRNOG00000020585	287.016	266.85	316.093	409.167	498.307	537.946	289.986	481.807	-0.727098	6.32964e-08	2.99289e-06	Tbxa2r	7	11253180	11257977	-	1893	protein_coding	thromboxane A2 receptor [Source:RGD Symbol;Acc:3825]	7tm_1	225	224	373	513	445	630	8.3874	7.79623	9.23732	11.9515	14.5571	15.7279
ENSRNOG00000032660	2409.66	2107.4	2441.46	1891.9	1483.72	1622.38	2319.51	1666	0.476128	6.63137e-08	3.12448e-06	Adgrl2	2	258792839	258997145	-	5962	protein_coding	adhesion G protein-coupled receptor L2 [Source:RGD Symbol;Acc:620835]	7tm_2	1889	1769	2881	2372	1325	1900	22.3581	19.5489	22.6537	17.546	13.7622	15.0606
ENSRNOG00000054625	1686.38	1767.88	1623.68	1365.48	1175.78	1253.5	1692.65	1264.92	0.417309	7.1832e-08	3.37256e-06	Fhod1	19	37284923	37303788	-	3713	protein_coding	formin homology 2 domain containing 1 [Source:MGI Symbol;Acc:MGI:2679008]	FH2	1322	1484	1916	1712	1050	1468	25.1248	26.3327	24.1913	20.3345	17.5117	18.6846
ENSRNOG00000011951	705.422	571.821	608.458	466.594	278.828	294.589	628.567	346.67	0.852299	7.62679e-08	3.56827e-06	Plk2	2	41911131	41916901	+	2782	protein_coding	polo-like kinase 2 [Source:RGD Symbol;Acc:620760]	Pkinase	553	480	718	585	249	345	14.027	11.3677	12.0992	9.27371	5.54252	5.86063
ENSRNOG00000005506	570.206	530.125	527.104	390.822	319.141	341.553	542.478	350.505	0.624751	7.76544e-08	3.62043e-06	Arhgef5	4	72718458	72735007	+	4912	protein_coding	Rho guanine nucleotide exchange factor (GEF) 5 [Source:RGD Symbol;Acc:620718]	RhoGEF	447	445	622	490	285	400	6.42162	5.96882	5.93635	4.39939	3.59295	3.84843
ENSRNOG00000028350	762.826	761.236	666.083	931.592	1193.7	1078.45	730.048	1067.91	-0.549255	7.86427e-08	3.64615e-06	Arse	2	122877286	122884360	+	1836	protein_coding	arylsulfatase E [Source:RGD Symbol;Acc:1304917]	Sulfatase	598	639	786	1168	1066	1263	22.9839	22.9306	20.0695	28.0559	35.9542	32.5097
ENSRNOG00000003253	1201.64	929.208	1024.55	1408.55	1707.68	1447.33	1051.8	1521.19	-0.531956	7.87529e-08	3.64615e-06	Qdpr	14	70164650	70178284	+	1330	protein_coding	quinoid dihydropteridine reductase [Source:RGD Symbol;Acc:619915]	adh_short	942	780	1209	1766	1525	1695	49.9798	38.6394	42.615	58.559	71.004	60.2282
ENSRNOG00000010841	6857.78	6804.66	7585.38	8351.63	9121.83	9065.66	7082.61	8846.37	-0.319844	7.96358e-08	3.67427e-06	Col8a2	5	144308611	144335172	+	4196	protein_coding	collagen, type VIII, alpha 2 [Source:RGD Symbol;Acc:1305182]	Collagen	5376	5712	8951	10471	8146	10617	90.4106	89.6891	100.005	110.054	120.219	119.577
ENSRNOG00000048682	3190.35	3125.95	3266.01	3856.38	4296.64	3891.14	3194.1	4014.72	-0.328513	8.03484e-08	3.69437e-06	Zwint	20	17075771	17091766	-	1831	protein_coding	ZW10 interacting kinetochore protein [Source:RGD Symbol;Acc:628671]	-	2501	2624	3854	4835	3837	4557	96.3876	94.4197	98.6759	116.456	129.768	117.618
ENSRNOG00000019244	3587.07	3516.7	3579.56	3041.23	2681.9	2639.35	3561.11	2787.49	0.352573	8.09921e-08	3.71116e-06	Mxra8	5	173288447	173292929	+	2400	protein_coding	matrix-remodelling associated 8 [Source:RGD Symbol;Acc:1359356]	V-set	2812	2952	4224	3813	2395	3091	82.6799	81.0387	82.5088	70.0665	61.7958	60.8653
ENSRNOG00000053122	313.804	316.884	300.839	209.768	128.776	146.868	310.509	161.804	0.930446	8.20467e-08	3.74661e-06	Scn1a	3	52381975	52510507	-	11887	protein_coding	sodium channel, voltage-gated, type I, alpha [Source:MGI Symbol;Acc:MGI:98246]	Ion_trans	246	266	355	263	115	172	1.46036	1.47434	1.40005	0.975749	0.599088	0.683814
ENSRNOG00000016225	1266.7	1263.96	1297.42	1036.08	776.016	837.658	1276.03	883.25	0.527923	8.25276e-08	3.75571e-06	Fgd3	17	15749978	15800401	+	4502	protein_coding	FYVE, RhoGEF and PH domain containing 3 [Source:RGD Symbol;Acc:1311725]	RhoGEF	993	1061	1531	1299	693	981	15.5647	15.5273	15.9425	12.725	9.53218	10.2978
ENSRNOG00000006995	2620.14	2194.36	2523.66	2008.35	1623.7	1532.72	2446.05	1721.59	0.505817	8.3336e-08	3.7796e-06	Ano6	7	137142170	137335208	+	5877	protein_coding	anoctamin 6 [Source:RGD Symbol;Acc:1304765]	-	2054	1842	2978	2518	1450	1795	24.6627	20.6501	23.7551	18.8953	15.2784	14.4341
ENSRNOG00000045892	2116.27	2110.97	2005.88	2497.27	3110.78	2723.88	2077.7	2777.31	-0.417891	8.39842e-08	3.79609e-06	Cfl2	6	75759140	75763185	-	2924	protein_coding	cofilin 2, muscle [Source:RGD Symbol;Acc:1306982]	Cofilin_ADF	1659	1772	2367	3131	2778	3190	40.0373	39.9276	37.9497	47.2238	58.8328	51.5579
ENSRNOG00000002553	2815.31	2822.17	2871.11	2360.88	2233.98	2211.55	2836.2	2268.81	0.32183	8.51223e-08	3.83453e-06	Smim14	14	44413636	44457239	+	1047	protein_coding	small integral membrane protein 14 [Source:RGD Symbol;Acc:1311122]	-	2207	2369	3388	2960	1995	2590	148.748	149.075	151.7	124.681	117.994	116.906
ENSRNOG00000010646	742.415	629.003	737.268	532.794	384.089	385.101	702.895	433.994	0.692507	8.79476e-08	3.94846e-06	Tmem229b	6	102152147	102196138	-	3767	protein_coding	transmembrane protein 229B [Source:RGD Symbol;Acc:1562622]	-	582	528	870	668	343	451	10.9024	9.23476	10.8271	7.82052	5.6385	5.658
ENSRNOG00000017524	76.5377	106.025	94.0652	169.888	216.12	194.685	92.2093	193.564	-1.06279	8.94518e-08	4.00252e-06	Fgf8	1	265493124	265498831	-	615	protein_coding	fibroblast growth factor 8 [Source:RGD Symbol;Acc:70891]	-	60	89	111	213	193	228	6.88449	9.53459	8.46127	15.2742	19.4333	17.5203
ENSRNOG00000007164	1459.32	1367.6	1371.15	1681.33	2130.96	1954.54	1399.36	1922.28	-0.456974	9.00121e-08	4.01412e-06	Cln6	8	67733215	67748172	+	2206	protein_coding	ceroid-lipofuscinosis, neuronal 6, late infantile, variant [Source:RGD Symbol;Acc:1309714]	-	1144	1148	1618	2108	1903	2289	36.5945	34.2865	34.3843	42.1425	53.4193	49.0368
ENSRNOG00000052173	674.807	683.802	682.185	303.086	160.13	151.137	680.265	204.785	1.72942	9.15595e-08	4.06952e-06	Ranbp3l	2	58448917	58458517	+	2076	protein_coding	RAN binding protein 3-like [Source:MGI Symbol;Acc:MGI:2444654]	-	529	574	805	380	143	177	17.9814	18.2168	18.1784	8.07256	4.26553	4.02928
ENSRNOG00000034066	14991.2	13842.8	15125.9	16770.2	19006.2	19541.9	14653.3	18439.5	-0.33134	9.34726e-08	4.14075e-06	AABR07070032.1	8	44990014	44993179	+	1938	protein_coding	heat shock cognate 71 kDa protein [Source:RefSeq peptide;Acc:NP_077327]	HSP70	11752	11620	17849	21026	16973	22886	427.911	395.039	431.765	478.473	542.337	558.082
ENSRNOG00000019229	1822.87	1811.96	1823.68	2151.12	2529.61	2466.01	1819.5	2382.25	-0.387547	1.02048e-07	4.50564e-06	Fbl	1	85103519	85112619	+	1181	protein_coding	fibrillarin [Source:RGD Symbol;Acc:1305542]	-	1429	1521	2152	2697	2259	2888	85.3843	84.8529	85.424	100.713	118.449	115.566
ENSRNOG00000018237	1732.3	1327.1	1571.14	1966.87	2463.54	2173.98	1543.52	2201.47	-0.511161	1.05194e-07	4.62921e-06	Gstp1	1	219291679	219294147	-	769	protein_coding	glutathione S-transferase pi 1 [Source:RGD Symbol;Acc:2758]	GST_N	1358	1114	1854	2466	2200	2546	124.615	95.4434	113.024	141.423	177.158	156.464
ENSRNOG00000028358	2254.03	2197.94	2277.9	1868.77	1671.85	1694.1	2243.29	1744.91	0.361562	1.10791e-07	4.85948e-06	Edem3	13	69135128	69199511	+	3329	protein_coding	ER degradation enhancer, mannosidase alpha-like 3 [Source:RGD Symbol;Acc:1561496]	-	1767	1845	2688	2343	1493	1984	37.4557	36.5149	37.8533	31.0394	27.7722	28.165
ENSRNOG00000018778	3643.19	3492.87	4032.09	3117.8	2669.58	2707.66	3722.72	2831.68	0.39481	1.16545e-07	5.0904e-06	Cadm1	8	52127399	52189722	+	2173	protein_coding	cell adhesion molecule 1 [Source:RGD Symbol;Acc:1310999]	V-set	2856	2932	4758	3909	2384	3171	92.7458	88.8979	102.648	79.3343	67.9378	68.9634
ENSRNOG00000014779	3607.48	3637.02	3771.08	3125.78	2840.91	2813.54	3671.86	2926.74	0.327043	1.16819e-07	5.0904e-06	Pdcd4	1	274625224	274648204	+	2399	protein_coding	programmed cell death 4 [Source:RGD Symbol;Acc:620816]	-	2828	3053	4450	3919	2537	3295	83.185	83.8463	86.9596	72.0443	65.487	64.9093
ENSRNOG00000008332	1594.54	1530.81	1503.35	1856.8	2080.57	2105.67	1542.9	2014.35	-0.384752	1.20259e-07	5.22323e-06	Smo	4	57019941	57042770	+	3373	protein_coding	smoothened, frizzled class receptor [Source:RGD Symbol;Acc:3726]	Fz	1250	1285	1774	2328	1858	2466	26.1511	25.1	24.6561	30.4384	34.111	34.5509
ENSRNOG00000014296	235.991	203.711	245.756	145.162	77.2656	81.1188	228.486	101.182	1.16576	1.29343e-07	5.59956e-06	Syt10	7	130768841	130827152	-	1892	protein_coding	synaptotagmin X [Source:RGD Symbol;Acc:62041]	C2	185	171	290	182	69	95	6.89995	5.95473	7.18563	4.24234	2.25836	2.37293
ENSRNOG00000010633	404.374	416.952	422.022	560.71	657.318	631.019	414.45	616.349	-0.569203	1.31278e-07	5.66494e-06	Acsl1	16	48937456	49003246	-	4016	protein_coding	acyl-CoA synthetase long-chain family member 1 [Source:RGD Symbol;Acc:2015]	AMP-binding	317	350	498	703	587	739	5.57008	5.74198	5.81331	7.71998	9.05126	8.69627
ENSRNOG00000049075	1903.24	1803.62	1846.56	2248.42	2732.29	2374.65	1851.14	2451.79	-0.403953	1.35959e-07	5.848e-06	Fabp5	2	93981656	93985378	-	723	protein_coding	fatty acid binding protein 5, epidermal [Source:RGD Symbol;Acc:70997]	-	1492	1514	2179	2819	2440	2781	145.622	137.967	141.288	171.954	208.986	181.779
ENSRNOG00000015033	4400.92	4127.83	4350.73	3680.11	3074.95	3249.87	4293.16	3334.98	0.36334	1.38042e-07	5.9185e-06	Mxd4	14	81819415	81833456	+	4059	protein_coding	Max dimerization protein 4 [Source:RGD Symbol;Acc:1305093]	HLH	3450	3465	5134	4614	2746	3806	59.9785	56.2434	59.2959	50.1318	41.8935	44.3131
ENSRNOG00000002227	1310.07	1216.31	1209.29	1009.76	820.807	781.302	1245.22	870.622	0.513543	1.38721e-07	5.92856e-06	Kit	14	35072108	35149610	-	5264	protein_coding	v-kit Hardy-Zuckerman 4 feline sarcoma viral oncogene homolog [Source:RGD Symbol;Acc:620568]	Pkinase_Tyr	1027	1021	1427	1266	733	915	13.7673	12.779	12.7085	10.6065	8.62289	8.21462
ENSRNOG00000000177	114.807	115.555	125.42	204.982	237.396	227.986	118.594	223.455	-0.90762	1.41294e-07	6.01923e-06	Ppap2c	7	13062196	13070280	+	1610	protein_coding	phosphatidic acid phosphatase type 2c [Source:RGD Symbol;Acc:628893]	-	90	97	148	257	212	267	3.94468	3.96947	4.30947	7.03983	8.15407	7.83732
ENSRNOG00000001120	5056.59	5083.25	5561.71	4393.16	4085	4177.19	5233.85	4218.45	0.311574	1.43701e-07	6.06854e-06	Med13l	12	43421308	43576804	-	9329	protein_coding	mediator complex subunit 13-like [Source:RGD Symbol;Acc:1305884]	-	3964	4267	6563	5508	3648	4892	29.9843	30.1352	32.9803	26.0384	24.215	24.7818
ENSRNOG00000027057	1544.79	1940.62	1755.04	1347.14	1109.71	1277.41	1746.81	1244.75	0.487319	1.4379e-07	6.06854e-06	Gga3	10	104137655	104156576	-	4773	protein_coding	golgi associated, gamma adaptin ear containing, ARF binding protein 3 [Source:RGD Symbol;Acc:1309553]	-	1211	1629	2071	1689	991	1496	17.9039	22.4862	20.3412	15.6061	12.8572	14.8123
ENSRNOG00000007104	4020.78	4030.14	4039.72	3420.09	3003.28	3246.46	4030.21	3223.28	0.321189	1.43817e-07	6.06854e-06	Itpr1	4	140247313	140580748	+	9927	protein_coding	inositol 1,4,5-trisphosphate receptor, type 1 [Source:RGD Symbol;Acc:2933]	Ion_trans	3152	3383	4767	4288	2682	3802	22.406	22.4528	22.512	19.0498	16.7304	18.0999
ENSRNOG00000008374	514.078	587.307	507.613	701.884	857.761	814.603	536.333	791.416	-0.560718	1.47116e-07	6.17139e-06	Nipsnap1	14	85113578	85137454	+	1884	protein_coding	nipsnap homolog 1 (C. elegans) [Source:RGD Symbol;Acc:1310419]	-	403	493	599	880	766	954	15.0945	17.2406	14.9051	20.5995	25.1775	23.9304
ENSRNOG00000047296	4809.12	4682.97	4966.81	4098.05	3745.7	3896.26	4819.63	3913.34	0.300257	1.4718e-07	6.17139e-06	Bptf	10	95250294	95349789	-	9195	protein_coding	bromodomain PHD finger transcription factor [Source:RGD Symbol;Acc:1307039]	Bromodomain	3770	3931	5861	5138	3345	4563	28.9325	28.1669	29.8819	24.6432	22.5273	23.452
ENSRNOG00000057194	1005.19	1100.75	980.481	1287.32	1428.85	1447.33	1028.81	1387.83	-0.432342	1.47756e-07	6.17611e-06	Tars2	2	197861115	197878142	-	2356	protein_coding	Threonine--tRNA ligase, mitochondrial [Source:UniProtKB/Swiss-Prot;Acc:Q68FW7]	tRNA-synt_2b	788	924	1157	1614	1276	1695	23.6019	25.8395	23.0221	30.2122	33.5382	33.9998
ENSRNOG00000021047	1728.48	1920.36	1816.9	1496.29	1218.33	1319.25	1821.91	1344.62	0.436215	1.50795e-07	6.28346e-06	Lrrfip2	8	119382011	119483043	+	1811	protein_coding	leucine rich repeat (in FLII) interacting protein 2 [Source:RGD Symbol;Acc:1306234]	-	1355	1612	2144	1876	1088	1545	52.7979	58.6454	55.5001	45.6845	37.2028	40.3174
ENSRNOG00000013262	75.2621	79.8166	61.8627	28.7134	8.95834	6.83106	72.3138	14.8343	2.25042	1.54604e-07	6.42207e-06	Myl1	9	73937823	73958480	-	1057	protein_coding	myosin, light chain 1 [Source:RGD Symbol;Acc:1598796]	-	59	67	73	36	8	8	3.93888	4.17625	3.23769	1.50204	0.468684	0.357682
ENSRNOG00000026128	602.096	623.046	634.728	472.177	376.25	362.046	619.957	403.491	0.617308	1.601e-07	6.62972e-06	Cpne8	7	131623181	131798236	-	3380	protein_coding	copine VIII [Source:RGD Symbol;Acc:1307939]	C2	472	523	749	592	336	424	9.85419	10.1946	10.3885	7.72431	6.15584	5.92831
ENSRNOG00000001225	767.928	658.785	706.76	910.057	1127.63	1023.8	711.158	1020.5	-0.519466	1.62327e-07	6.68866e-06	Fam207a	20	11863082	11896774	+	1738	protein_coding	family with sequence similarity 207, member A [Source:RGD Symbol;Acc:1311257]	-	602	553	834	1141	1007	1199	24.4423	20.9634	22.4959	28.9528	35.8793	32.6025
ENSRNOG00000013656	1348.34	1389.05	1425.38	1107.86	1039.17	1013.56	1387.59	1053.53	0.397643	1.62526e-07	6.68866e-06	Lpar1	5	75557042	75676584	-	3294	protein_coding	lysophosphatidic acid receptor 1 [Source:RGD Symbol;Acc:620563]	7tm_1	1057	1166	1682	1389	928	1187	22.6437	23.3218	23.9381	18.5966	17.4457	17.0298
ENSRNOG00000027480	63.7814	69.095	72.8793	130.806	171.328	155.407	68.5852	152.513	-1.14368	1.74005e-07	7.13901e-06	Tmem116	12	40557677	40590361	-	1329	protein_coding	transmembrane protein 116 [Source:RGD Symbol;Acc:1596066]	-	50	58	86	164	153	182	2.65485	2.87535	3.03362	5.44219	7.12904	6.47185
ENSRNOG00000013514	3421.23	3318.94	3455.84	2890.49	2639.35	2643.62	3398.67	2724.49	0.318505	1.83792e-07	7.51745e-06	Maf1	7	117417687	117420719	+	1624	protein_coding	MAF1 homolog (S. cerevisiae) [Source:RGD Symbol;Acc:1359315]	-	2682	2786	4078	3624	2357	3096	116.538	113.027	117.72	98.414	89.8749	90.0942
ENSRNOG00000020703	1674.9	1390.24	1528.77	1229.89	927.188	1036.61	1531.3	1064.56	0.521489	1.84896e-07	7.53947e-06	Sipa1l3	1	87260835	87468288	-	7982	protein_coding	signal-induced proliferation-associated 1 like 3 [Source:RGD Symbol;Acc:1311432]	-	1313	1167	1804	1542	828	1214	11.6078	9.63266	10.5953	8.51976	6.42367	7.18768
ENSRNOG00000003171	176.037	196.563	177.114	328.609	297.865	299.713	183.238	308.729	-0.75552	1.89589e-07	7.70725e-06	Mpz	13	89524329	89530068	+	1864	protein_coding	myelin protein zero [Source:RGD Symbol;Acc:3109]	V-set	138	165	209	412	266	351	5.22431	5.8321	5.2564	9.74779	8.83691	8.89904
ENSRNOG00000054352	2852.3	2866.25	2892.29	2365.67	2284.38	2337.07	2870.28	2329.04	0.301178	1.95782e-07	7.93482e-06	Atp6ap1	X	156407937	156415145	-	2203	protein_coding	ATPase, H+ transporting, lysosomal accessory protein 1 [Source:RGD Symbol;Acc:620423]	-	2236	2406	3413	2966	2040	2737	71.6231	71.9562	72.6289	59.3761	57.343	58.7141
ENSRNOG00000018916	989.887	756.471	904.212	1190.01	1256.41	1283.38	883.524	1243.27	-0.492587	2.04502e-07	8.26313e-06	Bcl7c	1	199155296	199159125	-	986	protein_coding	B-cell CLL/lymphoma 7C [Source:RGD Symbol;Acc:1308439]	-	776	635	1067	1492	1122	1503	55.5367	42.4311	50.7312	66.7339	70.4662	72.0384
ENSRNOG00000018114	1738.68	1866.76	1777.92	1474.75	1314.64	1341.45	1794.45	1376.95	0.3806	2.09394e-07	8.43521e-06	Acadvl	10	56619303	56624526	-	2178	protein_coding	acyl-CoA dehydrogenase, very long chain [Source:RGD Symbol;Acc:2014]	-	1363	1567	2098	1849	1174	1571	44.1605	47.4022	45.1581	37.4398	33.3791	34.0879
ENSRNOG00000053875	126.287	154.868	143.216	76.5692	48.1511	54.6484	141.457	59.7896	1.23173	2.11162e-07	8.48083e-06	Nacad	14	86860608	86868598	-	4354	protein_coding	NAC alpha domain containing [Source:RGD Symbol;Acc:1559824]	-	99	130	169	96	43	64	1.60451	1.96717	1.81964	0.972384	0.611568	0.694662
ENSRNOG00000003330	697.769	673.08	659.304	841.464	1047.01	1010.14	676.718	966.204	-0.512717	2.11924e-07	8.48587e-06	Acsf2	10	82284720	82326771	-	3083	protein_coding	acyl-CoA synthetase family member 2 [Source:RGD Symbol;Acc:1562656]	AMP-binding	547	565	778	1055	935	1183	12.5201	12.0743	11.8302	15.0915	18.7803	18.134
ENSRNOG00000005285	1195.26	1254.43	1384.71	1008.16	914.87	886.329	1278.13	936.454	0.450204	2.15244e-07	8.59301e-06	Fbxo33	6	80302303	80334522	-	3313	protein_coding	F-box protein 33 [Source:RGD Symbol;Acc:1307543]	-	937	1053	1634	1264	817	1038	19.9579	20.9408	23.1216	16.826	15.2709	14.8067
ENSRNOG00000013886	123.736	122.703	89.828	187.435	249.714	231.402	112.089	222.85	-0.999428	2.25865e-07	8.9901e-06	Fyb	2	55835151	55983804	+	5149	protein_coding	FYN binding protein [Source:RGD Symbol;Acc:1563421]	SH3_2	97	103	106	235	223	271	1.32937	1.31796	0.965096	2.0128	2.68193	2.4873
ENSRNOG00000002158	16482.4	16978.3	17363.9	9993.08	6190.21	6860.94	16941.5	7681.41	1.14101	2.43865e-07	9.67766e-06	Ibsp	14	6801204	6813945	-	1930	protein_coding	integrin-binding sialoprotein [Source:RGD Symbol;Acc:2855]	-	12921	14252	20490	12529	5528	8035	472.427	486.526	497.705	286.295	177.368	196.748
ENSRNOG00000007500	256.401	197.755	262.705	353.335	421.042	433.772	238.953	402.716	-0.747756	2.62906e-07	1.04023e-05	Top1mt	7	116688701	116712387	-	2360	protein_coding	topoisomerase (DNA) I, mitochondrial [Source:RGD Symbol;Acc:1303177]	-	201	166	310	443	376	508	6.01007	4.63429	6.15797	8.2784	9.86599	10.1726
ENSRNOG00000020264	1310.07	1252.05	1150.82	1010.55	759.219	718.969	1237.64	829.58	0.573638	2.68958e-07	1.06103e-05	Dhrs1	15	34424016	34431325	-	1598	protein_coding	dehydrogenase/reductase (SDR family) member 1 [Source:RGD Symbol;Acc:1359172]	adh_short	1027	1051	1358	1267	678	842	45.3513	43.3324	39.8392	34.9667	26.2735	24.901
ENSRNOG00000014610	390.342	340.71	357.617	490.521	583.412	584.909	362.89	552.947	-0.60705	2.72064e-07	1.07012e-05	Anpep	1	141561334	141604273	-	3851	protein_coding	alanyl (membrane) aminopeptidase [Source:RGD Symbol;Acc:2991]	-	306	286	422	615	521	685	5.60717	4.89305	5.1372	7.04298	8.37778	8.40619
ENSRNOG00000046109	1806.29	1547.49	1692.33	2179.83	2503.85	2081.76	1682.03	2255.15	-0.421845	2.76225e-07	1.08329e-05	LOC689574	4	62780596	62790422	+	759	protein_coding	hypothetical protein LOC689574 [Source:RGD Symbol;Acc:1591053]	-	1416	1299	1997	2733	2236	2438	131.649	112.76	123.346	158.801	182.429	151.801
ENSRNOG00000053428	1245.01	1104.33	1139.8	944.353	731.224	752.27	1163.05	809.283	0.519717	2.89041e-07	1.13023e-05	Ccpg1	8	79660657	79692039	+	3260	protein_coding	Cell cycle progression 1 (Predicted), isoform CRA_b; Protein Ccpg1 [Source:UniProtKB/TrEMBL;Acc:D4AE99]	-	976	927	1345	1184	653	881	21.1265	18.7348	19.3416	16.0173	12.404	12.7715
ENSRNOG00000007241	2843.37	3382.08	2770.26	2409.54	2109.69	2236.32	2998.57	2251.85	0.411452	2.92394e-07	1.13999e-05	Fnbp4	3	79570625	79610454	+	4419	protein_coding	formin binding protein 4 [Source:RGD Symbol;Acc:1309238]	WW	2229	2839	3269	3021	1884	2619	35.5944	42.3281	34.68	30.1496	26.4011	28.0087
ENSRNOG00000002643	1863.69	1900.11	1754.19	2238.85	2537.45	2309.75	1839.33	2362.02	-0.360757	2.94812e-07	1.14607e-05	Ugdh	14	44479614	44502845	+	2319	protein_coding	UDP-glucose 6-dehydrogenase [Source:RGD Symbol;Acc:621879]	-	1461	1595	2070	2807	2266	2705	44.4575	45.3155	41.8463	53.3822	60.5095	55.125
ENSRNOG00000002478	1639.18	1523.66	1476.23	1273.76	1010.05	1081.01	1546.36	1121.61	0.459707	2.97148e-07	1.15179e-05	Insig2	13	37266312	37287458	-	991	protein_coding	insulin induced gene 2 [Source:RGD Symbol;Acc:631417]	-	1285	1279	1742	1597	902	1266	91.5008	85.0323	82.4066	71.07	56.3635	60.3729
ENSRNOG00000020897	3305.15	2931.77	3245.67	3714.4	4330.24	4129.37	3160.87	4058	-0.35945	3.04062e-07	1.17518e-05	Prpf19	1	226947105	226958144	+	2114	protein_coding	pre-mRNA processing factor 19 [Source:RGD Symbol;Acc:708496]	WD40	2591	2461	3830	4657	3867	4836	86.4884	76.6997	84.934	97.153	113.275	108.109
ENSRNOG00000056462	2580.6	2844.81	2514.34	2135.16	1940.6	2111.65	2646.58	2062.47	0.357802	3.06029e-07	1.17936e-05	Tmf1	4	129521991	129544506	-	3755	protein_coding	TATA element modulatory factor 1 [Source:MGI Symbol;Acc:MGI:2684999]	-	2023	2388	2967	2677	1733	2473	38.0173	41.8998	37.0421	31.4408	28.5794	31.1241
ENSRNOG00000028640	1919.82	1655.9	1933	2355.3	2563.2	2297.8	1836.24	2405.43	-0.387718	3.1087e-07	1.19456e-05	Siva1	6	137210052	137214388	+	1767	protein_coding	SIVA1, apoptosis-inducing factor [Source:RGD Symbol;Acc:1561872]	-	1505	1390	2281	2953	2289	2691	60.1029	51.8281	60.5169	73.7024	80.2184	71.9713
ENSRNOG00000019924	1521.82	1359.27	1525.38	1835.27	1892.45	1981.86	1468.82	1903.19	-0.372837	3.23104e-07	1.23801e-05	Thop1	7	11501146	11513581	-	2489	protein_coding	thimet oligopeptidase 1 [Source:RGD Symbol;Acc:68330]	Peptidase_M3	1193	1141	1800	2301	1690	2321	33.8229	30.2029	33.9028	40.7705	42.0462	44.0689
ENSRNOG00000031232	33052.8	30288.6	32919.4	23105.6	17118.3	18408	32087	19543.9	0.715197	3.34714e-07	1.27882e-05	Nrp2	9	69497121	69612087	+	6369	protein_coding	neuropilin 2 [Source:RGD Symbol;Acc:621442]	F5_F8_type_C	25911	25425	38846	28969	15287	21558	287.084	263.013	285.932	200.594	148.633	159.963
ENSRNOG00000027183	2666.06	2927.01	2569.42	2227.69	1941.72	2130.44	2720.83	2099.95	0.371483	3.37364e-07	1.28526e-05	Zfyve9	5	128234909	128333805	-	4197	protein_coding	zinc finger, FYVE domain containing 9 [Source:RGD Symbol;Acc:1310856]	FYVE	2090	2457	3032	2793	1734	2495	35.1401	38.5703	33.8671	29.3486	25.5844	28.094
ENSRNOG00000008377	1753.99	1647.56	1733	1438.86	1126.51	1174.09	1711.52	1246.49	0.455261	3.4448e-07	1.30863e-05	Wdtc1	5	151487577	151536518	-	3942	protein_coding	WD and tetratricopeptide repeats 1 [Source:RGD Symbol;Acc:1310362]	WD40	1375	1383	2045	1804	1006	1375	24.614	23.1149	24.32	20.1825	15.8032	16.4842
ENSRNOG00000003723	6157.46	6958.34	6347.28	5445.98	5152.16	5205.26	6487.69	5267.8	0.300125	3.4582e-07	1.30999e-05	Wdr26	13	99493120	99531959	-	6088	protein_coding	WD repeat domain 26 [Source:RGD Symbol;Acc:1565589]	WD40	4827	5841	7490	6828	4601	6096	55.9498	63.212	57.676	49.4622	46.7996	47.3208
ENSRNOG00000003715	1722.1	1709.51	1842.32	1456.41	1192.58	1299.61	1757.98	1316.2	0.416291	3.49449e-07	1.31999e-05	Srpx2	X	104734082	104760547	+	2145	protein_coding	sushi-repeat-containing protein, X-linked 2 [Source:RGD Symbol;Acc:1562444]	Sushi	1350	1435	2174	1826	1065	1522	44.4122	44.077	47.5138	37.5429	30.7459	33.5328
ENSRNOG00000053196	591.891	512.256	552.527	729.003	798.412	821.434	552.225	782.95	-0.503458	3.61981e-07	1.36291e-05	Slc48a1	7	139271698	139279499	+	1550	protein_coding	solute carrier family 48 (heme transporter), member 1 [Source:RGD Symbol;Acc:1562880]	-	464	430	652	914	713	962	21.1243	18.2778	19.7199	26.0057	28.4854	29.3309
ENSRNOG00000009812	1409.57	1440.27	1542.33	1103.87	1058.2	1180.06	1464.06	1114.05	0.394605	3.63054e-07	1.36291e-05	Sbf2	1	174948913	175420160	-	6858	protein_coding	SET binding factor 2 [Source:RGD Symbol;Acc:1588657]	DENN	1105	1209	1820	1384	945	1382	11.37	11.6149	12.4412	8.90007	8.53295	9.52341
ENSRNOG00000000122	2292.3	2010.9	2242.31	2665.57	2942.81	2763.16	2181.84	2790.51	-0.353783	3.63878e-07	1.36291e-05	Ak2	5	147185474	147204050	+	1685	protein_coding	adenylate kinase 2 [Source:RGD Symbol;Acc:2077]	ADK	1797	1688	2646	3342	2628	3236	75.2565	66.0024	73.6169	87.4704	96.5807	90.7592
ENSRNOG00000039265	341.868	328.797	323.72	453.034	562.136	508.06	331.462	507.743	-0.613338	3.68835e-07	1.3776e-05	Psmg4	17	31404578	31411957	-	576	protein_coding	proteasome (prosome, macropain) assembly chaperone 4 [Source:RGD Symbol;Acc:1589955]	-	268	276	382	568	502	595	32.8328	31.5699	31.0906	43.4891	53.9692	48.8176
ENSRNOG00000057794	349.522	287.102	331.347	444.261	524.063	545.631	322.657	504.651	-0.643411	3.74984e-07	1.39666e-05	Adamts5	11	25410975	25456836	-	3180	protein_coding	ADAM metallopeptidase with thrombospondin type 1 motif, 5 [Source:RGD Symbol;Acc:735196]	TSP_1	274	241	391	557	468	639	6.08022	4.99318	5.76418	7.72472	9.11346	9.49633
ENSRNOG00000004936	8638.55	8901.34	8691.29	7710.36	6843.05	6889.97	8743.73	7147.79	0.290277	3.88722e-07	1.44042e-05	Sdc2	7	71572941	71686044	+	2949	protein_coding	syndecan 2 [Source:RGD Symbol;Acc:3649]	-	6772	7472	10256	9667	6111	8069	162.046	166.936	163.039	144.568	128.322	129.308
ENSRNOG00000043304	2692.85	2446.92	2638.91	1439.66	863.36	911.092	2592.89	1071.37	1.27442	3.88894e-07	1.44042e-05	Apcdd1	18	58270410	58301002	+	3138	protein_coding	adenomatosis polyposis coli down-regulated 1 [Source:RGD Symbol;Acc:1589962]	-	2111	2054	3114	1805	771	1067	47.4713	43.1256	46.5215	25.3676	15.2148	16.0692
ENSRNOG00000049560	5388.25	4685.35	5304.09	6211.68	6532.87	6328.97	5125.9	6357.84	-0.310219	4.08849e-07	1.51014e-05	Glul	13	71331052	71340229	+	2485	protein_coding	glutamate-ammonia ligase [Source:RGD Symbol;Acc:2710]	-	4224	3933	6259	7788	5834	7412	119.948	104.276	118.077	138.215	145.38	140.958
ENSRNOG00000010830	3182.69	3221.26	3351.6	3796.56	4442.21	4061.06	3251.85	4099.94	-0.332755	4.11895e-07	1.51719e-05	Slc25a4	16	49266903	49270698	+	1290	protein_coding	solute carrier family 25 (mitochondrial carrier; adenine nucleotide translocator), member 4 [Source:RGD Symbol;Acc:620352]	Mito_carr	2495	2704	3955	4760	3967	4756	136.482	138.103	143.729	162.732	190.431	174.235
ENSRNOG00000021682	1936.4	1715.46	1894.02	2285.11	2341.48	2419.05	1848.63	2348.55	-0.344904	4.30324e-07	1.5807e-05	Dcakd	10	91095545	91122018	-	1892	protein_coding	dephospho-CoA kinase domain containing [Source:RGD Symbol;Acc:1359211]	-	1518	1440	2235	2865	2091	2833	56.6169	50.1451	55.3789	66.7818	68.438	70.7632
ENSRNOG00000001892	247.472	196.563	227.96	334.99	369.531	397.055	223.998	367.192	-0.712621	4.38528e-07	1.60641e-05	Tbx1	11	86552022	86560969	+	1855	protein_coding	T-box 1 [Source:RGD Symbol;Acc:1307734]	T-box	194	165	269	420	330	465	7.37995	5.8604	6.79823	9.98528	11.0163	11.8465
ENSRNOG00000006370	2524.47	2440.96	2517.73	3013.32	3089.51	3044.09	2494.38	3048.97	-0.289169	4.52466e-07	1.65293e-05	RGD1310852	7	97889517	97944151	-	4349	protein_coding	similar to RIKEN cDNA 9130401M01 [Source:RGD Symbol;Acc:1310852]	-	1979	2049	2971	3778	2759	3565	32.1109	31.0413	32.0259	38.3113	39.285	38.7393
ENSRNOG00000008459	973.304	877.983	956.753	1214.74	1338.15	1201.41	936.013	1251.43	-0.416902	4.69054e-07	1.70797e-05	Anapc13	8	111107358	111115774	+	616	protein_coding	anaphase promoting complex subunit 13 [Source:RGD Symbol;Acc:1583270]	-	763	737	1129	1523	1195	1407	87.4056	78.8268	85.9213	109.037	120.13	107.943
ENSRNOG00000050630	5732.67	4908.13	5328.67	6306.59	7393.99	6688.46	5323.16	6796.34	-0.352075	4.70096e-07	1.70797e-05	RGD1565368	8	45561390	45562574	+	1185	protein_coding	similar to glyceraldehyde-3-phosphate dehydrogenase [Source:RGD Symbol;Acc:1565368]	-	4494	4120	6288	7907	6603	7833	267.615	229.069	248.761	294.271	345.054	312.386
ENSRNOG00000009920	1202.92	1280.64	1384.71	1626.3	1895.81	1655.68	1289.42	1725.93	-0.416646	4.76406e-07	1.72619e-05	LOC680121	11	13499164	13501263	+	2100	protein_coding	similar to heat shock protein 8 [Source:RGD Symbol;Acc:1595502]	HSP70	943	1075	1634	2039	1693	1939	31.6875	33.7269	36.4771	42.8206	49.9232	43.6356
ENSRNOG00000014623	2046.11	1965.63	2077.06	1663.78	1540.83	1615.54	2029.6	1606.72	0.336463	4.86801e-07	1.75908e-05	Smurf2	10	95018059	95062987	-	4527	protein_coding	SMAD specific E3 ubiquitin protein ligase 2 [Source:RGD Symbol;Acc:1310067]	HECT	1604	1650	2451	2086	1376	1892	25.0028	24.0138	25.3817	20.3216	18.8223	19.7512
ENSRNOG00000026962	1581.78	1546.3	1451.65	1210.75	1144.43	1183.48	1526.58	1179.55	0.369441	4.89359e-07	1.76331e-05	Osbpl8	7	53878610	54027892	+	5173	protein_coding	oxysterol binding protein-like 8 [Source:RGD Symbol;Acc:1561474]	PH	1240	1298	1713	1518	1022	1386	16.9151	16.5318	15.524	12.9415	12.2341	12.662
ENSRNOG00000007249	3409.75	3533.37	3300.76	2903.25	2716.62	2607.76	3414.63	2742.54	0.315278	4.90617e-07	1.76331e-05	Cdkn1b	4	168689163	168693964	+	1755	protein_coding	cyclin-dependent kinase inhibitor 1B [Source:RGD Symbol;Acc:69062]	-	2673	2966	3895	3640	2426	3054	107.477	111.348	104.044	91.4701	85.6009	82.2383
ENSRNOG00000054757	4347.34	4587.67	4200.73	3724.77	3378.41	3518.85	4378.58	3540.68	0.305107	4.92324e-07	1.76469e-05	Adcy6	7	140270692	140291620	-	5965	protein_coding	adenylate cyclase 6 [Source:RGD Symbol;Acc:2035]	Guanylate_cyc	3408	3851	4957	4670	3017	4121	40.3167	42.5354	38.958	34.5272	31.3206	32.6493
ENSRNOG00000027940	228.337	227.537	216.096	339.776	377.37	351.799	223.99	356.315	-0.669831	4.94093e-07	1.76628e-05	Lppr3	7	12652421	12663828	+	2552	protein_coding	lipid phosphate phosphatase-related protein type 3 [Source:RGD Symbol;Acc:727823]	-	179	191	255	426	337	412	4.94958	4.93106	4.68433	7.36179	8.17738	7.62954
ENSRNOG00000020193	6319.46	6440.13	6402.37	5608.69	4914.77	5077.18	6387.32	5200.21	0.295991	4.98369e-07	1.7745e-05	Runx2	9	18564927	18773092	+	5641	protein_coding	runt-related transcription factor 2 [Source:RGD Symbol;Acc:2282]	Runt	4954	5406	7555	7032	4389	5946	61.972	63.1404	62.7865	54.9766	48.1808	49.8139
ENSRNOG00000009552	3222.24	3177.18	3272.79	2743.73	2504.97	2594.09	3224.07	2614.27	0.301812	5.00134e-07	1.7745e-05	Serinc3	3	160018646	160038078	-	2143	protein_coding	serine incorporator 3 [Source:RGD Symbol;Acc:1308390]	TMS_TDE	2526	2667	3862	3440	2237	3038	83.1777	81.9951	84.4847	70.7931	64.6411	66.9958
ENSRNOG00000010311	1709.34	1776.22	1755.04	2086.51	2287.73	2235.46	1746.87	2203.24	-0.333642	5.00384e-07	1.7745e-05	Dzip1	15	104118279	104168638	-	2740	protein_coding	DAZ interacting zinc finger protein 1 [Source:RGD Symbol;Acc:1307701]	-	1340	1491	2071	2616	2043	2618	34.5104	35.8521	35.4338	42.1058	46.1724	45.1545
ENSRNOG00000003357	785.787	690.95	791.504	587.828	482.63	415.841	756.08	495.433	0.609081	5.05864e-07	1.78917e-05	Col3a1	9	52023295	52059217	+	4765	protein_coding	collagen, type III, alpha 1 [Source:RGD Symbol;Acc:71029]	VWC	616	580	934	737	431	487	9.12249	8.01959	9.18907	6.82118	5.60117	4.83001
ENSRNOG00000027722	1363.65	1014.98	1269.46	1686.12	1746.88	1619.81	1216.03	1684.27	-0.469154	5.09029e-07	1.79561e-05	H1fx	4	119889371	119889949	-	579	protein_coding	H1 histone family, member X [Source:RGD Symbol;Acc:1565596]	-	1069	852	1498	2114	1560	1897	130.285	96.9501	121.289	161.021	166.844	154.836
ENSRNOG00000029342	632.711	682.611	680.49	493.712	394.167	473.051	665.271	453.643	0.548743	5.17688e-07	1.82133e-05	Scn7a	3	52777214	52849907	-	5115	protein_coding	sodium channel, voltage-gated, type VII, alpha subunit [Source:RGD Symbol;Acc:61922]	Ion_trans	496	573	803	619	352	554	6.84277	7.38068	7.35966	5.33703	4.26149	5.11854
ENSRNOG00000054080	475.809	459.839	433.039	643.66	624.844	674.567	456.229	647.69	-0.509371	5.19725e-07	1.82369e-05	Cgnl1	8	78126675	78233430	-	6670	protein_coding	cingulin-like 1 [Source:RGD Symbol;Acc:1304623]	Myosin_tail_1	373	386	511	807	558	790	3.9462	3.81284	3.59156	5.33584	5.18052	5.59736
ENSRNOG00000019154	1842.01	1710.7	1786.39	2210.14	2265.34	2197.04	1779.7	2224.17	-0.321374	5.38278e-07	1.88383e-05	Zmynd8	3	162480804	162581610	-	5646	protein_coding	zinc finger, MYND-type containing 8 [Source:RGD Symbol;Acc:1309544]	Bromodomain	1444	1436	2108	2771	2023	2573	18.0477	16.7572	17.5032	21.6446	22.1881	21.5368
ENSRNOG00000038489	2479.82	2300.39	2388.92	1982.82	1840.94	1558.33	2389.71	1794.03	0.413539	5.45895e-07	1.90549e-05	Sumo3	20	11726497	11737050	-	1569	protein_coding	small ubiquitin-like modifier 3 [Source:RGD Symbol;Acc:1561022]	-	1944	1931	2819	2486	1644	1825	87.4317	81.0861	84.2287	69.8768	64.8849	54.9695
ENSRNOG00000012582	908.247	854.157	977.092	1149.34	1247.45	1583.1	913.165	1326.63	-0.537638	5.4902e-07	1.91139e-05	Eif4ebp1	16	68954861	68968248	-	845	protein_coding	eukaryotic translation initiation factor 4E binding protein 1 [Source:RGD Symbol;Acc:620259]	-	712	717	1153	1441	1114	1854	59.4592	55.9049	63.9676	75.2077	81.6382	103.69
ENSRNOG00000009722	10558.4	11121.9	10687.8	9196.28	8524.98	9269.74	10789.4	8997	0.261652	5.54156e-07	1.92141e-05	Chd3	10	55943446	55965216	-	6993	protein_coding	chromodomain helicase DNA binding protein 3 [Source:RGD Symbol;Acc:1311923]	SNF2_N	8277	9336	12612	11530	7613	10856	83.5228	87.9599	84.5489	72.7144	67.4151	73.3649
ENSRNOG00000051620	664.602	607.559	699.981	838.273	1031.33	932.439	657.381	934.014	-0.502111	5.5478e-07	1.92141e-05	Tspan9	4	160530720	160662974	-	4309	protein_coding	tetraspanin 9 [Source:RGD Symbol;Acc:1304740]	Tetraspannin	521	510	826	1051	921	1092	8.53212	7.79796	8.98652	10.7567	13.2357	11.9765
ENSRNOG00000018012	1234.81	1190.1	1264.37	997.792	842.084	905.969	1229.76	915.282	0.424221	5.58499e-07	1.92928e-05	Tulp4	1	47032113	47127035	+	5038	protein_coding	tubby like protein 4 [Source:RGD Symbol;Acc:1564487]	Tub	968	999	1492	1251	752	1061	13.5585	13.0646	13.8835	10.951	9.24324	9.95266
ENSRNOG00000001518	2149.43	2033.54	2142.31	2450.21	2820.76	2822.93	2108.43	2697.97	-0.354588	5.76389e-07	1.98594e-05	Itga6	3	58443101	58515124	+	5964	protein_coding	integrin, alpha 6 [Source:RGD Symbol;Acc:621633]	-	1685	1707	2528	3072	2519	3306	19.9369	18.8575	19.8713	22.7163	26.155	26.1967
ENSRNOG00000019582	719.454	665.933	708.455	871.772	991.016	1040.03	697.947	967.605	-0.470012	5.80419e-07	1.99467e-05	Mthfd1l	1	40529045	40719391	+	3734	protein_coding	methylenetetrahydrofolate dehydrogenase (NADP+ dependent) 1-like [Source:RGD Symbol;Acc:1307311]	-	564	559	836	1093	885	1218	10.6586	9.86336	10.4959	12.9092	14.6769	15.4154
ENSRNOG00000001720	568.93	619.472	611	727.407	940.625	1076.75	599.801	914.926	-0.607415	6.11216e-07	2.0951e-05	Hes1	11	74312806	74315248	-	1444	protein_coding	hes family bHLH transcription factor 1 [Source:RGD Symbol;Acc:62081]	Hairy_orange	446	520	721	912	840	1261	21.7953	23.7259	23.4075	27.8537	36.0227	41.2696
ENSRNOG00000007284	431.162	408.613	399.989	519.235	670.755	724.092	413.255	638.027	-0.62634	6.45018e-07	2.2053e-05	Slc2a1	5	138154673	138182897	+	2592	protein_coding	solute carrier family 2 (facilitated glucose transporter), member 1 [Source:RGD Symbol;Acc:3704]	Sugar_tr	338	343	472	651	599	848	9.2019	8.71859	8.53679	11.0765	14.3106	15.4612
ENSRNOG00000015857	10449.9	9912.75	10745.5	9092.59	8211.43	8264.72	10369.4	8522.92	0.282823	6.48627e-07	2.21197e-05	Ctsa	3	161298962	161304625	+	2266	protein_coding	cathepsin A [Source:RGD Symbol;Acc:1309070]	Peptidase_S10	8192	8321	12680	11400	7333	9679	255.109	241.937	262.329	221.871	200.395	201.861
ENSRNOG00000059013	747.518	883.939	687.269	962.698	1186.98	1245.81	772.909	1131.83	-0.551696	6.66836e-07	2.26656e-05	AABR07060519.1	4	77413672	77446624	-	2240	lincRNA	-	-	586	742	811	1207	1060	1459	18.4606	21.8244	16.9731	23.7637	29.3037	30.7815
ENSRNOG00000008445	1723.37	1429.55	1713.51	1307.26	1040.29	1157.01	1622.15	1168.19	0.472078	6.68035e-07	2.26656e-05	Dact1	6	93740586	93749809	+	2448	protein_coding	dishevelled-binding antagonist of beta-catenin 1 [Source:RGD Symbol;Acc:1564008]	-	1351	1200	2022	1639	929	1355	38.9439	32.2966	38.722	29.5272	23.5001	26.1583
ENSRNOG00000029614	980.958	830.331	983.024	707.467	543.099	666.882	931.438	639.149	0.540315	6.77968e-07	2.29316e-05	Robo1	11	9642365	10143317	+	4935	protein_coding	roundabout, axon guidance receptor, homolog 1 (Drosophila) [Source:RGD Symbol;Acc:61941]	I-set	769	697	1160	887	485	781	10.996	9.30535	11.0194	7.92668	6.08582	7.47904
ENSRNOG00000000488	1200.37	1082.89	1149.97	1403.77	1518.44	1572	1144.41	1498.07	-0.388158	6.79315e-07	2.29316e-05	Hmga1	20	7136007	7138980	+	324	protein_coding	high mobility group AT-hook 1 [Source:RGD Symbol;Acc:628699]	-	941	909	1357	1760	1356	1841	204.946	184.844	196.346	239.564	259.167	268.529
ENSRNOG00000013039	3768.21	3413.05	3558.38	4173.02	4609.06	4505.94	3579.88	4429.34	-0.306927	6.97567e-07	2.34805e-05	Add1	14	81367468	81426496	-	3975	protein_coding	adducin 1 (alpha) [Source:RGD Symbol;Acc:2041]	Aldolase_II	2954	2865	4199	5232	4116	5277	52.4408	47.487	49.5218	58.0477	64.1214	62.7382
ENSRNOG00000019140	733.486	802.931	806.757	612.554	465.833	529.407	781.058	535.931	0.540259	6.99097e-07	2.34805e-05	Banp	19	54766589	54840569	+	2100	protein_coding	Btg3 associated nuclear protein [Source:RGD Symbol;Acc:1307464]	-	575	674	952	768	416	620	19.3216	21.146	21.2523	16.1286	12.267	13.9526
ENSRNOG00000005174	223.235	188.224	204.232	297.503	358.333	361.192	205.23	339.01	-0.723071	7.21766e-07	2.4181e-05	Tmem121	6	137997335	137998291	+	957	protein_coding	transmembrane protein 121 [Source:RGD Symbol;Acc:1597216]	-	175	158	241	373	320	423	12.9039	10.8776	11.8057	17.189	20.7063	20.8887
ENSRNOG00000005690	338.041	350.24	349.143	472.974	525.182	537.092	345.808	511.749	-0.56352	7.37834e-07	2.46573e-05	Lmcd1	4	144192989	144252551	+	1660	protein_coding	LIM and cysteine-rich domains 1 [Source:RGD Symbol;Acc:1308963]	LIM	265	294	412	593	469	629	11.2651	11.6688	11.6353	15.7544	17.4956	17.9071
ENSRNOG00000002636	95.6721	114.364	130.505	183.447	229.557	248.48	113.514	220.495	-0.946432	7.51811e-07	2.50616e-05	Abat	10	7093405	7200499	-	2638	protein_coding	4-aminobutyrate aminotransferase [Source:RGD Symbol;Acc:620948]	Aminotran_3	75	96	154	230	205	291	2.00624	2.39764	2.73674	3.8451	4.8122	5.21315
ENSRNOG00000023238	2302.51	2413.56	2354.17	1903.06	1815.18	1959.66	2356.75	1892.64	0.315559	7.59894e-07	2.52679e-05	Dgkd	9	94980409	95069714	+	3766	protein_coding	diacylglycerol kinase, delta [Source:RGD Symbol;Acc:1563309]	SAM_2	1805	2026	2778	2386	1621	2295	33.8215	35.4443	34.5812	27.9412	26.6543	28.7995
ENSRNOG00000060013	186.242	219.198	238.976	324.621	362.813	371.439	214.805	352.958	-0.708201	7.63683e-07	2.53307e-05	uc_338	19	31615786	31615965	-	180	misc_RNA	TUC338 [Source:RFAM;Acc:RF02271]	-	146	184	282	407	324	435	57.2369	67.3492	73.4454	99.7187	111.465	114.209
ENSRNOG00000012346	4446.84	4674.63	4373.61	3884.29	3191.41	3530.8	4498.36	3535.5	0.346022	7.73578e-07	2.55953e-05	Epb41l2	1	20893995	20962526	-	2996	protein_coding	erythrocyte membrane protein band 4.1-like 2 [Source:RGD Symbol;Acc:1563977]	Band_41	3486	3924	5161	4870	2850	4135	82.1072	86.2928	80.7569	71.6873	58.9071	65.2252
ENSRNOG00000011101	2435.17	2308.73	2269.43	2015.52	1610.26	1545.53	2337.78	1723.77	0.437752	8.00103e-07	2.64074e-05	Twist1	6	53401109	53403214	+	1609	protein_coding	twist family bHLH transcription factor 1 [Source:RGD Symbol;Acc:621455]	HLH	1909	1938	2678	2527	1438	1810	83.7231	79.3569	78.0265	69.2634	55.3436	53.1624
ENSRNOG00000010344	196.447	162.016	205.927	266.397	350.495	380.831	188.13	332.574	-0.816273	8.09012e-07	2.66355e-05	B4galnt3	4	152737161	152835182	-	2970	protein_coding	beta-1,4-N-acetyl-galactosaminyl transferase 3 [Source:RGD Symbol;Acc:1561056]	-	154	136	243	334	313	446	3.65898	3.01696	3.83564	4.95958	6.52608	7.09677
ENSRNOG00000019425	2237.45	1979.93	2129.6	1785.02	1530.76	1401.22	2115.66	1572.33	0.427274	8.2799e-07	2.71932e-05	Gabarapl2	19	44164935	44175770	+	1592	protein_coding	GABA(A) receptor-associated protein like 2 [Source:RGD Symbol;Acc:620510]	-	1754	1662	2513	2238	1367	1641	77.7467	68.7821	74.0009	61.9972	53.1729	48.7133
ENSRNOG00000061424	5975.04	5852.82	6089.66	5124.55	4981.95	4980.69	5972.51	5029.07	0.248161	8.42711e-07	2.76086e-05	Map3k3	10	94280703	94349368	+	4603	protein_coding	mitogen activated protein kinase kinase kinase 3 [Source:RGD Symbol;Acc:1304575]	Pkinase	4684	4913	7186	6425	4449	5833	71.8078	70.3223	73.187	61.5583	59.853	59.8871
ENSRNOG00000032297	4511.9	4337.5	4796.48	3962.46	3285.47	3407.84	4548.62	3551.92	0.356437	8.45095e-07	2.76189e-05	Msmo1	16	26859397	26875973	+	1849	protein_coding	methylsterol monooxygenase 1 [Source:RGD Symbol;Acc:620281]	-	3537	3641	5660	4968	2934	3991	134.988	129.739	143.505	118.495	98.2625	102.006
ENSRNOG00000004677	1609.84	1567.74	1623.68	1338.37	1132.11	1198	1600.42	1222.82	0.386379	8.54792e-07	2.78675e-05	Zeb2	3	29862473	29996865	-	4352	protein_coding	zinc finger E-box binding homeobox 2 [Source:RGD Symbol;Acc:1307272]	-	1262	1316	1916	1678	1011	1403	20.4628	19.923	20.6393	17.0043	14.3856	15.2353
ENSRNOG00000012999	7815.77	7040.54	7969.27	8835.77	9941.51	9437.1	7608.53	9404.79	-0.305115	8.89588e-07	2.89312e-05	Phb2	4	157230769	157235367	+	1342	protein_coding	prohibitin 2 [Source:RGD Symbol;Acc:620203]	-	6127	5910	9404	11078	8878	11052	322.174	290.15	328.509	364.052	409.664	389.198
ENSRNOG00000046283	2576.77	2276.56	2516.88	1986.81	1988.75	1840.97	2456.74	1938.84	0.342178	9.01844e-07	2.92584e-05	Tmem41a	11	82734613	82741428	+	1580	protein_coding	transmembrane protein 41a [Source:RGD Symbol;Acc:1591692]	-	2020	1911	2970	2491	1776	2156	90.2173	79.6876	88.1226	69.5299	69.6066	64.4872
ENSRNOG00000006747	1563.92	1821.49	1705.89	1351.13	1219.45	1324.37	1697.1	1298.32	0.385452	9.15878e-07	2.96415e-05	Cc2d1a	19	25246913	25261946	-	3399	protein_coding	coiled-coil and C2 domain containing 1A [Source:RGD Symbol;Acc:1306108]	C2	1226	1529	2013	1694	1089	1551	25.4528	29.6376	27.7639	21.9795	19.84	21.5647
ENSRNOG00000052498	417.13	403.848	392.362	530.401	611.406	626.749	404.447	589.519	-0.543725	9.2006e-07	2.97048e-05	Grb14	3	50937669	51054378	-	1617	protein_coding	growth factor receptor bound protein 14 [Source:RGD Symbol;Acc:61869]	-	327	339	463	665	546	734	14.2703	13.8126	13.4233	18.137	20.9097	21.452
ENSRNOG00000004904	4287.39	3891.95	4037.18	4714.59	5388.44	5070.35	4072.17	5057.79	-0.312305	9.35414e-07	3.01276e-05	Pa2g4	7	2979588	2987055	-	1575	protein_coding	proliferation-associated 2G4 [Source:RGD Symbol;Acc:1302994]	Peptidase_M24	3361	3267	4764	5911	4812	5938	150.586	136.665	141.801	165.514	189.195	178.173
ENSRNOG00000033835	1127.66	1048.34	989.803	853.428	695.391	722.384	1055.27	757.067	0.474591	9.4988e-07	3.05198e-05	Dnm1	3	11338083	11382043	-	3199	protein_coding	dynamin 1 [Source:RGD Symbol;Acc:71096]	PH	884	880	1168	1070	621	846	19.5	18.1241	17.1166	14.7511	12.021	12.4979
ENSRNOG00000056038	1924.92	2186.02	1994.01	1560.1	1455.73	1683.86	2034.99	1566.56	0.375961	9.5643e-07	3.06563e-05	Ehbp1l1	1	221062147	221084129	-	5136	protein_coding	EH domain binding protein 1-like 1 [Source:MGI Symbol;Acc:MGI:3612340]	CH	1509	1835	2353	1956	1300	1972	20.7329	23.5396	21.4775	16.7957	15.6741	18.1453
ENSRNOG00000058539	2970.94	2824.56	2979.58	3436.04	4006.62	3582.89	2925.02	3675.18	-0.327975	9.95808e-07	3.1842e-05	Ccnb1	2	30783915	30791221	-	1606	protein_coding	G2/mitotic-specific cyclin-B1 [Source:UniProtKB/Swiss-Prot;Acc:P30277]	Cyclin_C	2329	2371	3516	4308	3578	4196	102.334	97.2687	102.634	118.3	137.962	123.473
ENSRNOG00000000585	2464.51	2504.1	2593.15	2155.9	1948.44	1832.43	2520.59	1978.92	0.349059	9.99852e-07	3.18948e-05	Amd1	20	45384000	45399694	-	3170	protein_coding	adenosylmethionine decarboxylase 1 [Source:RGD Symbol;Acc:2104]	SAM_decarbox	1932	2102	3060	2703	1740	2146	43.0074	43.6878	45.2533	37.6047	33.9903	31.9928
ENSRNOG00000045568	1063.87	955.417	1063.53	1349.53	1339.27	1322.66	1027.61	1337.16	-0.378892	1.00899e-06	3.21095e-05	Rbm14	1	220048873	220067124	-	3347	protein_coding	RNA binding motif protein 14 [Source:RGD Symbol;Acc:620542]	RRM_1	834	802	1255	1692	1196	1549	17.5835	15.7872	17.5783	22.2946	22.1279	21.8715
ENSRNOG00000001645	299.773	281.145	311.856	175.471	185.885	187.854	297.591	183.07	0.703883	1.01335e-06	3.21714e-05	Filip1l	11	45039461	45124423	-	3958	protein_coding	filamin A interacting protein 1-like [Source:RGD Symbol;Acc:1565927]	-	235	236	368	220	166	220	4.18975	3.92847	4.35873	2.45133	2.59715	2.62681
ENSRNOG00000017622	769.204	626.62	723.709	903.676	1064.92	1000.75	706.511	989.783	-0.484472	1.0165e-06	3.21933e-05	Npm3	1	265504575	265506046	-	522	protein_coding	nucleophosmin/nucleoplasmin, 3 [Source:RGD Symbol;Acc:1565542]	-	603	526	854	1133	951	1172	81.5159	66.39	76.6964	95.7225	112.817	106.106
ENSRNOG00000026942	945.24	955.417	910.992	738.574	669.636	680.544	937.216	696.251	0.426097	1.01887e-06	3.21933e-05	RGD1311595	1	247900136	247978540	-	7232	protein_coding	similar to KIAA2026 protein [Source:RGD Symbol;Acc:1311595]	-	741	802	1075	926	598	797	7.23028	7.30639	6.96848	5.64686	5.12044	5.20813
ENSRNOG00000011652	1204.19	1146.02	1129.63	902.081	868.959	893.161	1159.95	888.067	0.383377	1.04449e-06	3.29249e-05	Sppl2a	3	119361655	119405453	-	5289	protein_coding	signal peptide peptidase-like 2A [Source:RGD Symbol;Acc:1563001]	-	944	962	1333	1131	776	1046	12.5949	11.9836	11.8153	9.4307	9.08558	9.34631
ENSRNOG00000017864	1770.57	1996.61	1833.85	1476.35	1410.94	1500.27	1867.01	1462.52	0.351279	1.05105e-06	3.30534e-05	Bdp1	2	30250633	30340208	-	8106	protein_coding	B double prime 1, subunit of RNA polymerase III transcription initiation factor IIIB [Source:RGD Symbol;Acc:1308512]	-	1388	1676	2164	1851	1260	1757	12.0831	13.6224	12.5152	10.0706	9.62562	10.2435
ENSRNOG00000011517	153.075	141.764	172.877	225.72	322.5	297.151	155.905	281.79	-0.844382	1.07003e-06	3.35712e-05	Tnfrsf21	9	20546159	20621051	-	4350	protein_coding	tumor necrosis factor receptor superfamily, member 21 [Source:RGD Symbol;Acc:1307308]	Death	120	119	204	283	288	348	1.94665	1.80237	2.19851	2.86914	4.09985	3.7807
ENSRNOG00000024411	598.27	527.743	555.069	721.027	935.026	782.156	560.361	812.736	-0.533961	1.0862e-06	3.39985e-05	Cbr4	16	31956753	31972507	-	1169	protein_coding	carbonyl reductase 4 [Source:RGD Symbol;Acc:727826]	-	469	443	655	904	835	916	28.3109	24.9676	26.2672	34.1043	44.232	37.0308
ENSRNOG00000022256	169.659	162.016	169.487	98.1043	83.9844	66.6028	167.054	82.8972	1.00996	1.08906e-06	3.40084e-05	Cxcl10	14	17210733	17212930	+	1134	protein_coding	chemokine (C-X-C motif) ligand 10 [Source:RGD Symbol;Acc:620209]	-	133	136	200	123	75	78	8.27626	7.90156	8.26808	4.78351	4.09556	3.2506
ENSRNOG00000008937	7287.66	6580.7	7327.76	8054.92	9448.8	8975.15	7065.38	8826.29	-0.320405	1.14152e-06	3.55633e-05	Csrp1	13	52553775	52575051	+	1745	protein_coding	cysteine and glycine-rich protein 1 [Source:RGD Symbol;Acc:62053]	LIM	5713	5524	8647	10099	8438	10511	231.028	208.567	232.305	255.234	299.439	284.663
ENSRNOG00000008706	926.106	887.513	907.602	739.371	587.891	608.818	907.074	645.36	0.487817	1.15304e-06	3.58383e-05	Tbx3	12	42480560	42492526	-	3022	protein_coding	T-box 3 [Source:RGD Symbol;Acc:735203]	T-box	726	745	1071	927	525	713	16.9527	16.2424	16.6143	13.5282	10.758	11.1501
ENSRNOG00000045931	2391.8	2358.76	2231.29	1954.11	1638.26	1834.14	2327.29	1808.83	0.360772	1.20279e-06	3.72976e-05	Sik3	8	50310405	50520173	+	5995	protein_coding	SIK family kinase 3 [Source:RGD Symbol;Acc:1593938]	Pkinase	1875	1980	2633	2450	1463	2148	22.0703	21.7602	20.5897	18.0232	15.1119	16.9327
ENSRNOG00000011585	1278.18	1390.24	1367.76	1071.97	911.511	1054.54	1345.39	1012.67	0.407853	1.21338e-06	3.7514e-05	Fat3	8	14417584	14880644	-	13668	protein_coding	FAT atypical cadherin 3 [Source:RGD Symbol;Acc:620657]	Laminin_G_2	1002	1167	1614	1344	814	1235	5.17319	5.6254	5.53588	4.3366	3.68794	4.27016
ENSRNOG00000060528	571.481	636.15	569.476	450.642	335.938	391.932	592.369	392.837	0.586507	1.21539e-06	3.7514e-05	Cacna1g	10	82129506	82197848	-	7670	protein_coding	calcium channel, voltage-dependent, T type, alpha 1G subunit [Source:RGD Symbol;Acc:68942]	Ion_trans	448	534	672	565	300	459	4.12172	4.58705	4.10735	3.24869	2.42209	2.82813
ENSRNOG00000054360	6236.55	5995.78	6271.01	5484.27	4475.81	4616.94	6167.78	4859.01	0.343426	1.23127e-06	3.79164e-05	Tspan11	4	160455986	160522904	+	3783	protein_coding	Tetraspanin-11 [Source:UniProtKB/Swiss-Prot;Acc:Q568Y5]	Tetraspannin	4889	5033	7400	6876	3997	5407	91.1967	87.6552	91.7029	80.1594	65.4278	67.5464
ENSRNOG00000004100	1202.92	1337.82	1421.15	1688.51	1668.49	1806.81	1320.63	1721.27	-0.380001	1.28666e-06	3.95307e-05	Trib1	7	99954492	99961026	+	1972	protein_coding	tribbles pseudokinase 1 [Source:RGD Symbol;Acc:621596]	Pkinase	943	1123	1677	2117	1490	2116	33.7443	37.5198	39.867	47.3444	46.789	50.7097
ENSRNOG00000012786	2490.03	2369.48	2416.04	2790.79	3298.91	3108.13	2425.18	3065.94	-0.337281	1.2947e-06	3.96864e-05	Pgrmc1	X	123205869	123213882	+	1850	protein_coding	progesterone receptor membrane component 1 [Source:RGD Symbol;Acc:70890]	-	1952	1989	2851	3499	2946	3640	74.4567	70.8354	72.2459	83.4117	98.6111	92.9847
ENSRNOG00000001520	288.292	264.467	284.738	412.357	423.281	422.672	279.166	419.437	-0.586233	1.34375e-06	4.10853e-05	Dlx1	3	58164931	58169521	+	2757	protein_coding	distal-less homeobox 1 [Source:RGD Symbol;Acc:1309593]	Homeobox	226	222	336	517	378	495	5.78452	5.30522	5.71334	8.27006	8.49024	8.48497
ENSRNOG00000019892	646.743	611.133	583.882	773.668	890.235	876.937	613.92	846.946	-0.465001	1.3465e-06	4.10853e-05	Lrrfip1	9	98190829	98257735	+	3628	protein_coding	leucine rich repeat (in FLII) interacting protein 1 [Source:RGD Symbol;Acc:1359548]	-	507	513	689	970	795	1027	9.86135	9.31617	8.90307	11.7912	13.5695	13.3778
ENSRNOG00000007408	500.046	449.117	484.732	354.93	221.719	294.589	477.965	290.413	0.711282	1.35124e-06	4.11356e-05	Ebf4	3	122836446	122890663	+	1683	protein_coding	early B-cell factor 4 [Source:RGD Symbol;Acc:1588215]	TIG	392	377	572	445	198	345	16.4361	14.7586	15.9331	11.6609	7.28527	9.68762
ENSRNOG00000011535	1946.61	1887.01	2016.89	2329.78	2835.31	2426.73	1950.17	2530.61	-0.373572	1.37931e-06	4.18946e-05	Gcsh	19	49522054	49532811	-	1247	protein_coding	glycine cleavage system protein H (aminomethyl carrier) [Source:RGD Symbol;Acc:619946]	-	1526	1584	2380	2921	2532	2842	86.3542	83.6905	89.4743	103.305	125.737	107.706
ENSRNOG00000001785	264.055	271.615	269.484	367.692	433.359	440.603	268.385	413.885	-0.622579	1.38639e-06	4.2014e-05	Etv5	11	82194657	82252139	+	3897	protein_coding	ets variant 5 [Source:RGD Symbol;Acc:1309590]	ETS_PEA3_N	207	228	318	461	387	516	3.74831	3.85471	3.82547	5.21705	6.14958	6.25751
ENSRNOG00000009778	5320.64	4959.35	5261.72	4570.22	3930.47	3827.1	5180.57	4109.26	0.333712	1.39878e-06	4.22931e-05	Tmem59	5	126783061	126804175	+	1491	protein_coding	transmembrane protein 59 [Source:RGD Symbol;Acc:1310313]	-	4171	4163	6209	5730	3510	4482	197.405	183.957	195.223	169.485	145.779	142.061
ENSRNOG00000051671	2273.17	2390.92	2181.3	1894.29	1706.56	1829.02	2281.8	1809.96	0.331916	1.43753e-06	4.33665e-05	Herc1	8	72029489	72198358	+	15223	protein_coding	HECT and RLD domain containing E3 ubiquitin protein ligase family member 1 [Source:RGD Symbol;Acc:1306366]	HECT	1782	2007	2574	2375	1524	2142	8.26044	8.68629	7.92677	6.88047	6.1994	6.64969
ENSRNOG00000025504	2607.38	2614.89	2563.49	2996.57	3468	3235.36	2595.25	3233.31	-0.316268	1.45368e-06	4.37547e-05	Ankrd46	7	75279446	75288365	-	2239	protein_coding	ankyrin repeat domain 46 [Source:RGD Symbol;Acc:1309382]	-	2044	2195	3025	3757	3097	3789	64.4203	64.5903	63.3372	74.0017	85.6548	79.9747
ENSRNOG00000016507	5392.08	4462.58	5662.56	6450.95	7367.11	6444.25	5172.41	6754.1	-0.383923	1.46446e-06	4.39799e-05	LOC100360635	4	118167294	118174842	+	416	protein_coding	small nuclear ribonucleoprotein polypeptide G-like [Source:RGD Symbol;Acc:2321722]	-	4227	3746	6682	8088	6579	7547	717.025	593.283	753.01	857.438	979.335	857.36
ENSRNOG00000011491	3768.21	3806.18	3876.16	3239.83	2629.27	3107.28	3816.85	2992.13	0.349886	1.49313e-06	4.47403e-05	Dnajc13	8	112698348	112807598	-	7258	protein_coding	DnaJ (Hsp40) homolog, subfamily C, member 13 [Source:RGD Symbol;Acc:1308046]	DnaJ	2954	3195	4574	4062	2348	3639	28.7203	29.0029	29.5438	24.6819	20.033	23.6945
ENSRNOG00000022337	127.563	158.442	116.946	76.5692	44.7917	48.6713	134.317	56.6774	1.22911	1.5128e-06	4.52279e-05	Slitrk6	15	95507640	95514259	-	4248	protein_coding	SLIT and NTRK-like family, member 6 [Source:RGD Symbol;Acc:1306550]	-	100	133	138	96	40	57	1.66116	2.06279	1.52294	0.996647	0.583096	0.634121
ENSRNOG00000025317	1081.73	1221.08	1141.49	915.64	800.651	864.129	1148.1	860.14	0.414581	1.52455e-06	4.54774e-05	Gpatch11	6	1410507	1423041	+	4002	protein_coding	G patch domain containing 11 [Source:RGD Symbol;Acc:1311424]	G-patch	848	1025	1347	1148	715	1012	14.9525	16.8746	15.779	12.6508	11.0635	11.9505
ENSRNOG00000006859	3666.15	3738.28	3763.46	3200.75	2911.46	3073.98	3722.63	3062.06	0.281101	1.54408e-06	4.59571e-05	Insig1	4	342302	350515	+	2420	protein_coding	insulin induced gene 1 [Source:RGD Symbol;Acc:708457]	-	2874	3138	4441	4013	2600	3600	83.8044	85.4328	86.0306	73.1322	66.5308	70.3022
ENSRNOG00000001156	372.483	378.831	387.277	490.521	575.573	626.749	379.531	564.281	-0.570018	1.55077e-06	4.60532e-05	Msi1	12	46895447	46920952	-	2894	protein_coding	musashi RNA-binding protein 1 [Source:RGD Symbol;Acc:628778]	RRM_1	292	318	457	615	514	734	7.12	7.23962	7.40296	9.37198	10.9984	11.9861
ENSRNOG00000054963	737.313	611.133	679.642	494.509	428.88	487.567	676.03	470.319	0.519938	1.56614e-06	4.64065e-05	Rhbdd1	9	88110731	88229479	+	3924	protein_coding	Rhomboid-related protein 4 [Source:UniProtKB/Swiss-Prot;Acc:Q4V8F3]	Rhomboid	578	513	802	620	383	571	10.3943	8.61342	9.58149	6.96815	6.04414	6.87684
ENSRNOG00000052157	153.075	176.311	119.488	86.9379	52.6302	53.7946	149.625	64.4542	1.19901	1.59153e-06	4.70541e-05	Nav3	7	52165233	52404774	-	6765	protein_coding	neuron navigator 3 [Source:EntrezGene;Acc:314814]	-	120	148	141	109	47	63	1.25173	1.44139	0.9771	0.710581	0.430224	0.440103
ENSRNOG00000003763	1370.02	1116.24	1360.98	1630.29	1846.54	1675.32	1282.42	1717.38	-0.419101	1.62906e-06	4.79162e-05	Prdx4	X	43497763	43512991	+	907	protein_coding	peroxiredoxin 4 [Source:RGD Symbol;Acc:620043]	-	1074	937	1606	2044	1649	1962	83.5589	68.0643	83.0092	99.3867	112.584	102.229
ENSRNOG00000008456	844.466	858.922	892.348	1070.37	1189.22	1158.72	865.245	1139.44	-0.394365	1.63131e-06	4.79162e-05	Thoc5	14	85142279	85171726	+	2197	protein_coding	THO complex 5 [Source:RGD Symbol;Acc:1304991]	-	662	721	1053	1342	1062	1357	21.263	21.6218	22.4691	26.9387	29.9336	29.1898
ENSRNOG00000042492	1512.89	1589.18	1638.09	1290.51	1216.09	1221.05	1580.06	1242.55	0.347208	1.63147e-06	4.79162e-05	Rfwd2	13	76942928	77075723	+	3674	protein_coding	ring finger and WD repeat domain 2, E3 ubiquitin protein ligase [Source:RGD Symbol;Acc:1304773]	-	1186	1334	1933	1618	1086	1430	22.7793	23.9224	24.665	19.422	18.3044	18.3941
ENSRNOG00000024410	389.067	397.892	416.09	516.842	733.464	594.302	401.016	614.869	-0.610873	1.64861e-06	4.83133e-05	Blvrb	1	84256159	84274075	+	1137	protein_coding	biliverdin reductase B [Source:RGD Symbol;Acc:1306080]	-	305	334	491	648	655	696	18.9293	19.3541	20.2446	25.1344	35.6735	28.9288
ENSRNOG00000014476	618.68	656.402	666.931	841.464	899.193	871.813	647.338	870.823	-0.425023	1.72941e-06	5.05702e-05	Evl	6	132510757	132590241	+	1894	protein_coding	Enah/Vasp-like [Source:RGD Symbol;Acc:621150]	-	485	551	787	1055	803	1021	18.07	19.1672	19.4797	24.5656	26.2543	25.4758
ENSRNOG00000046357	1399.36	1291.36	1312.68	1632.68	1886.85	1665.92	1334.47	1728.48	-0.372227	1.74281e-06	5.08209e-05	Adh4	2	243700784	243740899	+	5082	protein_coding	alcohol dehydrogenase 4 (class II), pi polypeptide [Source:RGD Symbol;Acc:71028]	ADH_N	1097	1084	1549	2047	1685	1951	15.2324	14.0534	14.2891	17.7639	20.5319	18.1428
ENSRNOG00000001136	9974.14	8125.81	9698.04	11713.5	11940.3	11230.3	9265.99	11628	-0.327358	1.74608e-06	5.08209e-05	Pebp1	12	45026886	45031145	+	1096	protein_coding	phosphatidylethanolamine binding protein 1 [Source:RGD Symbol;Acc:62017]	-	7819	6821	11444	14686	10663	13152	503.427	410.039	489.503	590.946	602.467	567.105
ENSRNOG00000004503	284.465	252.554	278.806	369.287	477.031	430.357	271.942	425.558	-0.641691	1.74942e-06	5.08209e-05	L3hypdh	6	94824112	94834908	-	1837	protein_coding	L-3-hydroxyproline dehydratase (trans-) [Source:RGD Symbol;Acc:1305721]	-	223	212	329	463	426	504	8.56626	7.60351	8.39604	11.1154	14.3604	12.9659
ENSRNOG00000018557	553.623	481.282	494.902	386.834	309.063	309.959	509.935	335.285	0.599864	1.76404e-06	5.11341e-05	Cdh22	3	161575631	161917285	-	2439	protein_coding	cadherin 22 [Source:RGD Symbol;Acc:2321]	Cadherin	434	404	584	485	276	363	12.5566	10.9133	11.2251	8.7697	7.00748	7.03359
ENSRNOG00000039300	942.689	945.887	968.617	776.061	664.037	666.882	952.398	702.326	0.437745	1.78755e-06	5.17032e-05	Ahcyl2	4	57050214	57199900	+	5074	protein_coding	adenosylhomocysteinase-like 2 [Source:RGD Symbol;Acc:1564895]	-	739	794	1143	973	593	781	10.2775	10.31	10.5605	8.45702	7.23717	7.27416
ENSRNOG00000001323	301.048	308.545	316.94	435.487	436.719	530.261	308.844	467.489	-0.597861	1.81815e-06	5.24745e-05	Zfp157	12	18464781	18487178	-	3225	protein_coding	zinc finger protein 157 [Source:RGD Symbol;Acc:1359435]	KRAB	236	259	374	546	390	621	5.1639	5.29124	5.43663	7.46651	7.48858	9.10005
ENSRNOG00000016064	7097.59	7147.76	7426.07	8277.45	8667.19	8583.22	7223.81	8509.29	-0.235651	1.84343e-06	5.30891e-05	Tkt	16	6609668	6634595	+	2077	protein_coding	transketolase [Source:RGD Symbol;Acc:621036]	-	5564	6000	8763	10378	7740	10052	189.037	190.328	197.79	220.36	230.765	228.717
ENSRNOG00000001064	5227.52	5290.53	5140.54	4485.68	4298.88	4417.99	5219.53	4400.85	0.245467	1.86661e-06	5.36409e-05	Sbno1	12	37593874	37649036	+	5716	protein_coding	strawberry notch homolog 1 (Drosophila) [Source:RGD Symbol;Acc:1310005]	-	4098	4441	6066	5624	3839	5174	50.5912	51.1889	49.7506	43.3918	41.5902	42.7776
ENSRNOG00000055185	80.3646	77.434	73.7268	133.198	191.484	151.137	77.1751	158.607	-1.03599	1.9503e-06	5.59254e-05	Dusp9	X	157168144	157172068	-	2588	protein_coding	dual specificity phosphatase 9 [Source:RGD Symbol;Acc:1565535]	DSPc	63	65	87	167	171	177	1.7178	1.65476	1.57595	2.84582	4.09163	3.23215
ENSRNOG00000057569	8232.9	8462.94	8956.53	7407.27	6455.6	7129.91	8550.79	6997.6	0.288998	1.96909e-06	5.63431e-05	Ahnak	1	225184939	225215015	+	17602	protein_coding	AHNAK nucleoprotein (desmoyokin) [Source:MGI Symbol;Acc:MGI:1316648]	-	6454	7104	10569	9287	5765	8350	25.8739	26.5906	28.1488	23.2685	20.2816	22.4185
ENSRNOG00000011180	892.94	868.452	826.248	702.682	575.573	558.439	862.547	612.231	0.49079	1.97532e-06	5.64001e-05	Irx5	19	16415636	16421191	+	2400	protein_coding	iroquois homeobox 5 [Source:RGD Symbol;Acc:1565518]	Coprinus_mating	700	729	975	881	514	654	20.5818	20.0126	19.045	16.189	13.2622	12.878
ENSRNOG00000054549	2032.08	1952.53	1866.05	1668.57	1360.55	1430.25	1950.22	1486.46	0.388857	1.98545e-06	5.65683e-05	Lss	20	12842884	12870497	-	4514	protein_coding	lanosterol synthase (2,3-oxidosqualene-lanosterol cyclase) [Source:EntrezGene;Acc:81681]	-	1593	1639	2202	2092	1215	1675	24.9029	23.9224	22.8688	20.4388	16.6678	17.5362
ENSRNOG00000009102	3886.84	3903.87	4093.11	3402.54	3209.32	3249.87	3961.27	3287.25	0.269256	2.01454e-06	5.72748e-05	Fermt2	15	19807808	19876408	-	3276	protein_coding	fermitin family member 2 [Source:RGD Symbol;Acc:1311799]	Band_41	3047	3277	4830	4266	2866	3806	65.6333	65.9052	69.118	57.4291	54.1748	54.9044
ENSRNOG00000014836	4634.36	4650.81	4645.63	4066.94	3754.66	3773.3	4643.6	3864.97	0.264217	2.03727e-06	5.77977e-05	Ralgapb	3	154905141	154983021	+	8156	protein_coding	Ral GTPase activating protein, beta subunit (non-catalytic) [Source:RGD Symbol;Acc:1306861]	-	3633	3904	5482	5099	3353	4419	31.4329	31.537	31.5101	27.5716	25.4578	25.6052
ENSRNOG00000055028	2507.88	2595.83	2558.4	2124	1786.07	2102.26	2554.04	2004.11	0.347954	2.04866e-06	5.79976e-05	Setd1a	1	199225100	199247988	+	6066	protein_coding	SET domain containing 1A [Source:MGI Symbol;Acc:MGI:2446244]	SET	1966	2179	3019	2663	1595	2462	22.8706	23.6669	23.3318	19.3608	16.2826	19.1808
ENSRNOG00000061216	30539.8	26557.5	30233.9	34902	35758.3	34560.9	29110.4	35073.7	-0.268758	2.11361e-06	5.97094e-05	Tubb5	20	3422461	3426371	+	2156	protein_coding	tubulin, beta 5 class I [Source:RGD Symbol;Acc:628596]	Tubulin	23941	22293	35677	43759	31933	40475	783.59	681.251	775.76	895.104	917.182	887.197
ENSRNOG00000012439	108.428	114.364	93.2178	174.673	210.521	198.101	105.337	194.432	-0.888422	2.15525e-06	6.07021e-05	Bid	4	153442218	153465203	-	1992	protein_coding	BH3 interacting domain death agonist [Source:RGD Symbol;Acc:620160]	-	85	96	110	219	188	232	3.0111	3.17519	2.58876	4.84852	5.84431	5.50403
ENSRNOG00000000648	2520.64	2731.63	2574.51	2206.15	1856.62	2087.74	2608.93	2050.17	0.345858	2.15785e-06	6.07021e-05	Jmjd1c	20	22751743	22882672	-	8363	protein_coding	jumonji domain containing 1C [Source:RGD Symbol;Acc:708458]	JmjC	1976	2293	3038	2766	1658	2445	16.6733	18.0646	17.03	14.5863	12.2769	13.8165
ENSRNOG00000055328	153.075	228.728	162.707	103.687	70.5469	88.8037	181.504	87.6794	1.03876	2.16279e-06	6.0713e-05	AABR07017268.1	15	20339744	20343099	+	2374	lincRNA	-	-	120	192	192	130	63	104	3.56694	5.32853	3.79148	2.415	1.64333	2.07031
ENSRNOG00000014702	90.5696	110.79	105.929	169.888	212.76	193.831	102.43	192.16	-0.900485	2.17043e-06	6.07388e-05	Elovl2	17	21382455	21422407	+	3803	protein_coding	ELOVL fatty acid elongase 2 [Source:RGD Symbol;Acc:1308605]	ELO	71	93	125	213	190	227	1.31743	1.61118	1.54089	2.47006	3.0938	2.82086
ENSRNOG00000015713	3621.51	3280.82	3528.72	4069.33	4363.83	4265.99	3477.01	4233.05	-0.28329	2.17848e-06	6.07388e-05	Parva	1	177249226	177408205	+	4257	protein_coding	parvin, alpha [Source:RGD Symbol;Acc:71021]	CH	2839	2754	4164	5102	3897	4996	47.0606	42.6233	45.8559	52.8557	56.688	55.4627
ENSRNOG00000012480	1331.76	1097.18	1124.55	959.508	791.693	648.95	1184.49	800.05	0.564161	2.18005e-06	6.07388e-05	Pxylp1	8	104724743	104790639	-	2828	protein_coding	2-phosphoxylose phosphatase 1 [Source:RGD Symbol;Acc:1359617]	Acid_phosphat_A	1044	921	1327	1203	707	760	26.0505	21.4569	21.9978	18.7604	15.4812	12.7004
ENSRNOG00000010076	486.014	352.623	424.565	579.055	688.672	624.188	421.067	630.638	-0.581563	2.18285e-06	6.07388e-05	Pkp1	13	52705174	52752997	-	4605	protein_coding	plakophilin 1 [Source:RGD Symbol;Acc:1307472]	Arm	381	296	501	726	615	731	5.83836	4.23496	5.1003	6.95283	8.27009	7.50187
ENSRNOG00000005124	1250.12	1200.82	1232.17	1028.1	881.276	835.95	1227.7	915.109	0.422409	2.18649e-06	6.07388e-05	Plekhh2	6	7793735	7893769	+	4921	protein_coding	pleckstrin homology domain containing, family H (with MyTH4 domain) member 2 [Source:RGD Symbol;Acc:1304935]	PH	980	1008	1454	1289	787	979	14.053	13.4957	13.8516	11.5519	9.90344	9.40181
ENSRNOG00000033893	125.012	145.338	158.47	228.112	240.755	283.489	142.94	250.785	-0.804385	2.21252e-06	6.13341e-05	Cacna1h	10	14730941	14788617	-	7871	protein_coding	calcium channel, voltage-dependent, T type, alpha 1H subunit [Source:RGD Symbol;Acc:68943]	Ion_trans	98	122	187	286	215	332	0.878601	1.02121	1.11378	1.60247	1.6915	1.99338
ENSRNOG00000021438	506.424	493.195	588.119	828.702	821.927	661.759	529.246	770.796	-0.537505	2.22381e-06	6.15193e-05	Tuba1c	7	140716113	140723714	+	1533	protein_coding	tubulin, alpha 1C [Source:EntrezGene;Acc:300218]	Tubulin	397	414	694	1039	734	775	18.2744	17.7928	21.2229	29.8902	29.6496	23.8914
ENSRNOG00000000599	1839.46	1817.91	2013.5	1596.79	1297.84	1425.13	1890.29	1439.92	0.391766	2.27276e-06	6.2651e-05	Lama4	20	44060731	44209614	+	5947	protein_coding	laminin, alpha 4 [Source:RGD Symbol;Acc:1560062]	Laminin_G_2	1442	1526	2376	2002	1159	1669	17.1105	16.9061	18.7299	14.8464	12.0684	13.263
ENSRNOG00000015385	1040.91	833.905	981.329	772.073	585.651	586.617	952.049	648.114	0.552263	2.27412e-06	6.2651e-05	Pink1	5	156677146	156689415	-	2410	protein_coding	PTEN induced putative kinase 1 [Source:RGD Symbol;Acc:1305769]	-	816	700	1158	968	523	687	23.8929	19.1368	22.5258	17.7139	13.4385	13.4717
ENSRNOG00000049437	11450	10207	11591.2	9801.65	8318.93	8282.65	11082.7	8801.08	0.332401	2.2874e-06	6.28871e-05	Gpc1	9	99998275	100026818	+	3493	protein_coding	glypican 1 [Source:RGD Symbol;Acc:61853]	-	8976	8568	13678	12289	7429	9700	181.334	161.61	183.574	155.157	131.703	131.237
ENSRNOG00000014908	1552.44	1372.37	1571.14	1837.66	2124.25	1886.23	1498.65	1949.38	-0.376903	2.29996e-06	6.31021e-05	Sf3b5	1	7101715	7102426	+	712	protein_coding	splicing factor 3b, subunit 5 [Source:RGD Symbol;Acc:1586993]	-	1217	1152	1854	2304	1897	2209	120.616	106.601	122.072	142.711	164.988	146.622
ENSRNOG00000046168	1261.6	1319.95	1315.22	1089.52	943.985	919.631	1298.92	984.377	0.398939	2.44118e-06	6.68392e-05	Ppm1l	2	166140112	166218774	+	8479	protein_coding	protein phosphatase, Mg2+/Mn2+ dependent, 1L [Source:RGD Symbol;Acc:1305220]	PP2C	989	1108	1552	1366	843	1077	8.2309	8.60959	8.58094	7.10495	6.1567	6.00279
ENSRNOG00000023995	188.793	181.077	197.452	275.171	337.057	310.813	189.107	307.68	-0.696485	2.49179e-06	6.80851e-05	Ankrd39	9	43117914	43127887	-	2684	protein_coding	ankyrin repeat domain 39 [Source:RGD Symbol;Acc:1559504]	-	148	152	233	345	301	364	3.89112	3.7312	4.06969	5.6688	6.94462	6.40916
ENSRNOG00000019943	2685.2	2875.78	2893.14	2424.69	2210.47	2162.03	2818.04	2265.73	0.314731	2.51468e-06	6.85699e-05	Slc7a6	19	38162515	38179149	+	3652	protein_coding	solute carrier family 7 (amino acid transporter light chain, y+L system), member 6 [Source:RGD Symbol;Acc:1309193]	-	2105	2414	3414	3040	1974	2532	40.674	43.5506	43.8249	36.7111	33.472	32.7654
ENSRNOG00000060367	3282.19	3458.32	3438.89	2959.08	2557.6	2685.46	3393.13	2734.05	0.310709	2.60426e-06	7.08679e-05	Rfx7	8	79159370	79279962	+	7998	protein_coding	regulatory factor X, 7 [Source:RGD Symbol;Acc:1308795]	RFX_DNA_binding	2573	2903	4058	3710	2284	3145	22.7015	23.914	23.7858	20.4573	17.684	18.5832
ENSRNOG00000011533	1081.73	1028.09	1072.85	882.141	742.422	718.115	1060.89	780.893	0.440297	2.61882e-06	7.11187e-05	Irx3	19	15838714	15840990	-	1567	protein_coding	iroquois homeobox 3 [Source:RGD Symbol;Acc:1307424]	Coprinus_mating	848	863	1266	1106	663	841	38.1876	36.2852	37.875	31.1273	26.2005	25.3635
ENSRNOG00000016326	121.185	100.069	112.709	198.601	197.083	201.516	111.321	199.067	-0.8392	2.6269e-06	7.11932e-05	Cx3cl1	19	10644244	10653800	-	3127	protein_coding	chemokine (C-X3-C motif) ligand 1 [Source:RGD Symbol;Acc:620458]	-	95	84	133	249	176	236	2.14383	1.76986	1.99394	3.51177	3.48537	3.5667
ENSRNOG00000046794	3967.2	3977.73	4232.09	4683.48	5132.01	4908.11	4059.01	4907.87	-0.272566	2.67475e-06	7.2343e-05	Khdrbs1	5	147927152	147953093	-	2622	protein_coding	KH domain containing, RNA binding, signal transduction associated 1 [Source:RGD Symbol;Acc:621459]	KH_1	3110	3339	4994	5872	4583	5748	83.6996	83.9017	89.2902	98.7662	108.239	103.602
ENSRNOG00000017505	131.39	150.103	126.268	68.5932	67.1875	64.0411	135.92	66.6073	1.02654	2.71489e-06	7.32799e-05	Npepo	17	507377	821582	+	2748	protein_coding	aminopeptidase O [Source:RGD Symbol;Acc:1309592]	-	103	126	149	86	60	75	2.64494	3.02093	2.54189	1.38018	1.35207	1.28981
ENSRNOG00000007234	5911.26	5945.74	6107.46	5272.91	4894.61	4920.92	5988.15	5029.48	0.251559	2.73299e-06	7.36197e-05	Cyp51	4	27175243	27194018	+	3341	protein_coding	cytochrome P450, family 51 [Source:RGD Symbol;Acc:2481]	p450	4634	4991	7207	6611	4371	5763	97.8758	98.4234	101.127	87.2661	81.0157	81.5181
ENSRNOG00000017635	737.313	764.81	798.283	607.768	541.979	521.722	766.802	557.156	0.460876	2.76309e-06	7.42803e-05	Inpp5a	1	211732713	211921099	+	2839	protein_coding	inositol polyphosphate-5-phosphatase A [Source:RGD Symbol;Acc:1306168]	Exo_endo_phos	578	642	942	762	484	611	14.3667	14.899	15.5551	11.8371	10.5571	10.1709
ENSRNOG00000005126	320.183	355.005	266.942	453.832	517.344	461.95	314.043	477.709	-0.609564	2.77148e-06	7.4356e-05	Pqlc3	6	42290680	42302254	-	1902	protein_coding	PQ loop repeat containing 3 [Source:RGD Symbol;Acc:1306818]	-	251	298	315	569	462	541	9.31234	10.3227	7.76404	13.1934	15.0417	13.4422
ENSRNOG00000042068	2058.86	2215.8	2182.14	1777.04	1562.11	1768.39	2152.27	1702.51	0.33689	2.8462e-06	7.62074e-05	Otud7b	2	198231291	198300201	+	6078	protein_coding	OTU deubiquitinase 7B [Source:RGD Symbol;Acc:1308111]	OTU	1614	1860	2575	2228	1395	2071	18.7387	20.1623	19.8611	16.1662	14.2128	16.1028
ENSRNOG00000020119	1193.99	1255.62	1184.71	1426.9	1664.01	1612.98	1211.44	1567.96	-0.371244	2.91633e-06	7.79285e-05	Pcdhac1	18	29987206	30215897	+	27070	protein_coding	protocadherin alpha subfamily C, 1 [Source:RGD Symbol;Acc:735086]	Cadherin	936	1054	1398	1789	1486	1889	2.43996	2.56531	2.42107	2.91459	3.39935	3.29781
ENSRNOG00000013970	1538.41	1504.6	1527.08	1942.15	1865.57	1850.36	1523.36	1886.03	-0.308467	2.96889e-06	7.91745e-05	Cdt1	19	55381565	55386511	+	2239	protein_coding	chromatin licensing and DNA replication factor 1 [Source:RGD Symbol;Acc:1309211]	-	1206	1263	1802	2435	1666	2167	38.0092	37.1652	37.7301	47.9623	46.0772	45.739
ENSRNOG00000022039	530.661	583.733	496.597	393.215	328.099	374	536.997	365.105	0.550315	2.97721e-06	7.92377e-05	Zbtb40	5	155346965	155381732	-	4013	protein_coding	zinc finger and BTB domain containing 40 [Source:RGD Symbol;Acc:1309866]	BTB	416	490	586	493	293	438	7.31509	8.04478	6.84567	5.41792	4.5213	5.15807
ENSRNOG00000053288	173.485	183.459	184.741	280.754	279.948	309.959	180.562	290.22	-0.683712	3.07892e-06	8.17815e-05	Ank3	20	20105047	20480623	+	10472	protein_coding	ankyrin 3, node of Ranvier (ankyrin G) [Source:RGD Symbol;Acc:620157]	Death	136	154	218	352	250	363	0.916442	0.968898	0.975921	1.48241	1.47834	1.63817
ENSRNOG00000001443	531.937	452.691	508.461	665.195	681.953	734.338	497.696	693.829	-0.479231	3.13301e-06	8.30529e-05	Rhbdd2	12	24092004	24102084	-	1322	protein_coding	rhomboid domain containing 2 [Source:RGD Symbol;Acc:1308231]	Rhomboid	417	380	600	834	609	860	22.2587	18.9382	21.2769	27.8221	28.5266	30.7432
ENSRNOG00000022540	149.248	138.19	147.454	216.946	264.271	259.58	144.964	246.932	-0.765008	3.30978e-06	8.75646e-05	Trex1	8	117796128	117797427	-	1019	protein_coding	three prime repair exonuclease 1 [Source:RGD Symbol;Acc:1311998]	-	117	116	174	272	236	304	8.10228	7.50017	8.00503	11.772	14.3418	14.0988
ENSRNOG00000009331	1686.38	1683.3	1582.16	1903.06	2220.55	2195.33	1650.61	2106.31	-0.351719	3.35436e-06	8.85683e-05	Hck	3	148579920	148623033	+	2061	protein_coding	hemopoietic cell kinase [Source:RGD Symbol;Acc:2785]	Pkinase_Tyr	1322	1413	1867	2386	1983	2571	45.2636	45.1701	42.4672	51.0561	59.5812	58.953
ENSRNOG00000014048	829.158	842.244	779.64	642.862	594.61	573.809	817.014	603.76	0.43376	3.3764e-06	8.88014e-05	Cyld	19	19265164	19315357	-	3562	protein_coding	cylindromatosis (turban tumor syndrome) [Source:RGD Symbol;Acc:1308346]	UCH	650	707	920	806	531	672	12.877	13.0771	12.1083	9.9792	9.23135	8.91574
ENSRNOG00000039666	211.754	195.372	208.469	287.932	348.255	345.822	205.198	327.337	-0.670761	3.37651e-06	8.88014e-05	Srpx	X	14150038	14220662	-	1825	protein_coding	sushi-repeat-containing protein, X-linked [Source:RGD Symbol;Acc:70950]	Sushi	166	164	246	361	311	405	6.41861	5.92063	6.31917	8.72367	10.5527	10.4876
ENSRNOG00000021264	3524.56	3498.83	3629.56	4169.83	4284.32	4203.66	3550.98	4219.27	-0.247967	3.39378e-06	8.90799e-05	Pcna	3	124880698	124884570	-	1160	protein_coding	proliferating cell nuclear antigen [Source:RGD Symbol;Acc:3269]	PCNA_C	2763	2937	4283	5228	3826	4923	168.081	166.814	173.092	198.762	204.245	200.564
ENSRNOG00000045838	290.843	248.98	261.857	338.978	491.589	468.781	267.227	433.116	-0.694665	3.42736e-06	8.97846e-05	Hps1	1	261989178	262015153	-	4483	protein_coding	Hermansky-Pudlak syndrome 1 homolog (human) [Source:RGD Symbol;Acc:69193]	-	228	209	309	425	439	549	3.5889	3.0716	3.2313	4.18095	6.06402	5.78743
ENSRNOG00000019692	405.65	270.423	482.19	581.447	709.948	623.334	386.088	638.243	-0.717849	3.56362e-06	9.31713e-05	Metrn	10	15164439	15166457	-	924	protein_coding	meteorin, glial cell differentiation regulator [Source:RGD Symbol;Acc:1306222]	-	318	227	569	729	634	730	24.2857	16.1861	28.8688	34.7945	42.4895	37.3364
ENSRNOG00000019302	1322.83	1499.84	1404.2	1163.69	1043.65	1046.86	1408.95	1084.73	0.376255	3.58673e-06	9.35918e-05	Stx4	1	199287710	199294979	+	1159	protein_coding	syntaxin 4 [Source:RGD Symbol;Acc:621019]	SNARE	1037	1259	1657	1459	932	1226	63.138	71.5697	67.0235	55.5171	49.7963	49.9907
ENSRNOG00000014502	24.2369	36.9301	32.2025	7.17836	3.35938	2.56165	31.1232	4.36646	2.80646	3.71851e-06	9.6841e-05	Triml1	16	52169450	52177586	+	1897	protein_coding	tripartite motif family-like 1 [Source:RGD Symbol;Acc:1305337]	SPRY	19	31	38	9	3	3	0.706776	1.07667	0.939083	0.209233	0.0979306	0.0747371
ENSRNOG00000014463	1074.08	1147.22	1087.26	1358.31	1444.53	1398.66	1102.85	1400.5	-0.344122	3.72879e-06	9.69195e-05	Uri1	1	94346514	94404211	-	3236	protein_coding	URI1, prefoldin-like chaperone [Source:RGD Symbol;Acc:1310358]	-	842	963	1283	1703	1290	1638	18.3611	19.6067	18.5869	23.2092	24.6857	23.9214
ENSRNOG00000060262	1165.92	1041.19	1076.24	1357.51	1583.39	1368.77	1094.45	1436.56	-0.39131	3.74194e-06	9.70719e-05	Prps1	X	111798233	111820266	+	1981	protein_coding	Ribose-phosphate pyrophosphokinase 1 [Source:UniProtKB/Swiss-Prot;Acc:P60892]	-	914	874	1270	1702	1414	1603	32.558	29.0679	30.0543	37.8905	44.2008	38.2412
ENSRNOG00000055408	487.29	412.187	477.953	605.375	725.625	641.265	459.143	657.422	-0.514038	3.79498e-06	9.82569e-05	Gcat	7	120263054	120269451	+	1571	protein_coding	glycine C-acetyltransferase [Source:RGD Symbol;Acc:1307291]	Aminotran_1_2	382	346	564	759	648	751	17.1586	14.5107	16.8303	21.3069	25.5425	22.5915
ENSRNOG00000002555	538.315	443.161	521.172	378.858	297.865	215.178	500.883	297.3	0.751687	3.81332e-06	9.84987e-05	Serpinb7	13	27312498	27354052	+	1143	protein_coding	serpin peptidase inhibitor, clade B (ovalbumin), member 7 [Source:RGD Symbol;Acc:71063]	Serpin	422	372	615	475	266	252	26.0532	21.4429	25.2242	18.3275	14.4112	10.4192
ENSRNOG00000027175	1204.19	1192.48	1198.27	989.019	867.839	913.654	1198.32	923.504	0.373626	3.8191e-06	9.84987e-05	Cnpy4	12	19328957	19335119	+	1513	protein_coding	canopy FGF signaling regulator 4 [Source:RGD Symbol;Acc:1307636]	-	944	1001	1414	1240	775	1070	44.028	43.5895	43.8125	36.1441	31.7196	33.4216
ENSRNOG00000014320	390.342	432.439	390.667	306.277	238.516	222.009	404.483	255.601	0.657808	3.83477e-06	9.87121e-05	Inhba	17	51898217	51912496	-	2554	protein_coding	inhibin beta-A [Source:RGD Symbol;Acc:62074]	TGFb_propeptide	306	363	461	384	213	260	8.45466	9.36425	8.4619	6.63079	5.16444	4.81099
ENSRNOG00000029799	744.967	813.653	860.146	986.626	1129.87	1138.22	806.255	1084.91	-0.424242	3.87191e-06	9.9476e-05	Tomm34	3	160448298	160465143	-	1783	protein_coding	translocase of outer mitochondrial membrane 34 [Source:RGD Symbol;Acc:1309029]	TPR_1	584	683	1015	1237	1009	1333	23.113	25.2381	26.6872	30.5966	35.0433	35.3314
ENSRNOG00000038746	266.606	246.598	190.673	150.746	78.3854	121.251	234.626	116.794	0.989447	3.98514e-06	0.000102188	Bco2	8	54965583	54998864	-	2913	protein_coding	beta-carotene oxygenase 2 [Source:RGD Symbol;Acc:1309022]	RPE65	209	207	225	189	70	142	5.06292	4.68185	3.62101	2.86138	1.48807	2.30372
ENSRNOG00000012206	4210.85	4008.7	3932.1	3558.87	3200.37	3149.12	4050.55	3302.78	0.293257	4.00421e-06	0.00010248	Dennd5a	1	174524047	174588529	-	4928	protein_coding	DENN/MADD domain containing 5A [Source:RGD Symbol;Acc:1306759]	DENN	3301	3365	4640	4462	2858	3688	47.2684	44.9885	44.1403	39.9313	35.9134	35.3673
ENSRNOG00000016414	1127.66	1044.76	996.583	890.915	618.125	672.005	1056.33	727.015	0.534293	4.03782e-06	0.000103142	Slc22a17	15	33569843	33576331	-	2337	protein_coding	solute carrier family 22, member 17 [Source:RGD Symbol;Acc:631405]	Sugar_tr	884	877	1176	1117	552	787	26.6925	24.7245	23.5905	21.079	14.6267	15.9147
ENSRNOG00000020497	1572.85	1607.05	1495.72	1299.28	1208.26	1167.26	1558.54	1224.93	0.345668	4.06727e-06	0.000103696	Plekha1	1	201429771	201480877	+	3781	protein_coding	pleckstrin homology domain containing, family A (phosphoinositide binding specific) member 1 [Source:RGD Symbol;Acc:1564153]	PH	1233	1349	1765	1629	1079	1367	23.0119	23.5067	21.884	19.0007	17.6717	17.0861
ENSRNOG00000009079	340.593	400.274	397.447	550.341	620.365	502.936	379.438	557.881	-0.55052	4.0791e-06	0.000103775	Prkar2b	6	51265515	51356383	-	3268	protein_coding	protein kinase, cAMP dependent regulatory, type II beta [Source:RGD Symbol;Acc:3394]	cNMP_binding	267	336	469	690	554	589	5.76534	6.77399	6.72788	9.31155	10.4977	8.51756
ENSRNOG00000010199	354.625	289.484	272.026	198.601	193.724	153.699	305.378	182.008	0.743573	4.08594e-06	0.000103775	Glrb	2	179769009	179842547	-	3712	protein_coding	glycine receptor, beta [Source:RGD Symbol;Acc:2706]	Neur_chan_LBD	278	243	321	249	173	180	5.28485	4.31306	4.05401	2.95833	2.88604	2.29164
ENSRNOG00000025768	2041	2670.88	2115.2	1756.31	1604.66	1745.33	2275.69	1702.1	0.417615	4.10887e-06	0.000104012	Clk1	9	65296778	65307995	-	1774	protein_coding	CDC-like kinase 1 [Source:RGD Symbol;Acc:1311469]	Pkinase	1600	2242	2496	2202	1433	2044	63.6447	83.2663	65.9597	54.7417	50.0216	54.4514
ENSRNOG00000005437	984.785	1095.99	1042.34	845.452	774.896	725.8	1041.04	782.049	0.412332	4.11085e-06	0.000104012	Hrsp12	7	73256508	73270308	-	889	protein_coding	heat-responsive protein 12 [Source:RGD Symbol;Acc:70940]	Ribonuc_L-PSP	772	920	1230	1060	692	850	61.2789	68.1826	64.8621	52.5846	48.2024	45.1855
ENSRNOG00000032659	89.294	113.173	93.2178	49.4509	40.3125	32.4475	98.5615	40.737	1.27048	4.14548e-06	0.000104689	Plcl1	9	62291405	62349309	+	4728	protein_coding	phospholipase C-like 1 [Source:RGD Symbol;Acc:708420]	PI-PLC-X	70	95	110	62	36	38	1.04476	1.32383	1.09069	0.578321	0.471509	0.379829
ENSRNOG00000019383	2208.11	2078.81	2233.84	1846.43	1722.24	1520.76	2173.58	1696.48	0.357887	4.16319e-06	0.000104937	Tef	7	123043503	123058604	+	4163	protein_coding	thyrotrophic embryonic factor [Source:RGD Symbol;Acc:3841]	bZIP_2	1731	1745	2636	2315	1538	1781	29.3418	27.617	29.6843	24.5245	22.8778	20.2181
ENSRNOG00000061100	469.431	528.934	485.58	324.621	332.578	367.169	494.648	341.456	0.533923	4.25069e-06	0.000106941	Tmem150a	4	100218661	100222130	+	1450	protein_coding	transmembrane protein 150A [Source:RGD Symbol;Acc:619998]	-	368	444	573	407	297	430	17.9092	20.1745	18.5257	12.3789	12.6839	14.0147
ENSRNOG00000031269	917.177	893.47	829.638	1067.18	1282.16	1163.84	880.095	1171.06	-0.412032	4.2665e-06	0.000107137	RGD1304694	7	125857046	125893168	-	3211	protein_coding	similar to CG9646-PA [Source:RGD Symbol;Acc:1304694]	-	719	750	979	1338	1145	1363	15.801	15.3889	14.2932	18.3768	22.0816	20.0603
ENSRNOG00000023786	12529.2	11157.6	12218.3	14535.4	15204.5	13603.2	11968.4	14447.7	-0.271378	4.27496e-06	0.000107147	Ybx1	5	138319762	138336475	-	1504	protein_coding	Y box binding protein 1 [Source:RGD Symbol;Acc:61843]	CSD	9822	9366	14418	18224	13578	15931	460.837	410.292	449.412	534.381	559.053	500.584
ENSRNOG00000018226	1796.08	1669	1949.95	1477.15	1325.83	1420.01	1805.01	1407.66	0.359055	4.30384e-06	0.000107669	Zcchc14	19	53647815	53688597	-	3465	protein_coding	zinc finger, CCHC domain containing 14 [Source:RGD Symbol;Acc:1309494]	zf-CCHC	1408	1401	2301	1852	1184	1663	28.6744	26.6393	31.1316	23.5718	21.1599	22.6815
ENSRNOG00000005261	1918.54	2100.25	1921.13	1711.64	1442.29	1376.46	1979.98	1510.13	0.389249	4.31814e-06	0.000107824	Fbxl5	14	71852682	71891143	+	2814	protein_coding	F-box and leucine-rich repeat protein 5 [Source:RGD Symbol;Acc:1306887]	-	1504	1763	2267	2146	1288	1612	37.7155	41.2777	37.7672	33.6326	28.3437	27.0722
ENSRNOG00000014584	2044.83	1964.44	2080.45	2305.05	2691.98	2711.08	2029.91	2569.37	-0.338615	4.33696e-06	0.000108092	Odf2	3	8450275	8496008	+	4828	protein_coding	outer dense fiber of sperm tails 2 [Source:RGD Symbol;Acc:3229]	-	1603	1649	2455	2890	2404	3175	23.4294	22.503	23.8381	26.3989	30.8341	31.0784
ENSRNOG00000027739	51.0251	58.3733	63.5576	98.9019	159.01	130.644	57.652	129.519	-1.15347	4.54848e-06	0.000113081	Cndp1	18	81466716	81499051	-	2928	protein_coding	carnosine dipeptidase 1 (metallopeptidase M20 family) [Source:RGD Symbol;Acc:1359493]	Peptidase_M20	40	49	75	124	142	153	0.964017	1.10259	1.20082	1.86769	3.00318	2.46946
ENSRNOG00000028219	988.612	942.313	949.974	1175.66	1282.16	1238.13	960.299	1231.98	-0.35887	4.5541e-06	0.000113081	Tmem209	4	57796338	57823295	-	2197	protein_coding	transmembrane protein 209 [Source:RGD Symbol;Acc:1309682]	-	775	791	1121	1474	1145	1450	24.8924	23.721	23.9201	29.5884	32.2731	31.1903
ENSRNOG00000024039	8172.95	7635	8115.03	7183.15	6082.71	5826.89	7974.33	6364.25	0.325044	4.62079e-06	0.000114524	Serinc5	2	22195600	22310312	+	5340	protein_coding	serine incorporator 5 [Source:RGD Symbol;Acc:621571]	TMS_TDE	6407	6409	9576	9006	5432	6824	84.666	79.0745	84.068	74.3782	62.9917	60.3921
ENSRNOG00000051170	10936	11541.2	10864.1	9769.75	9218.13	9445.64	11113.8	9477.84	0.229311	4.63396e-06	0.000114637	Ddx17	7	120761826	120780641	-	4423	protein_coding	DEAD (Asp-Glu-Ala-Asp) box helicase 17 [Source:RGD Symbol;Acc:1304945]	DEAD	8573	9688	12820	12249	8232	11062	136.777	144.313	135.881	122.135	115.253	118.195
ENSRNOG00000010996	3537.32	3905.06	3717.69	3075.53	3126.46	3066.29	3720.02	3089.43	0.268385	4.66775e-06	0.000115259	Mob1b	14	20960052	20992753	-	2704	protein_coding	MOB kinase activator 1B [Source:RGD Symbol;Acc:1305114]	-	2773	3278	4387	3856	2792	3591	72.3667	79.8711	76.0587	62.8905	63.9401	62.7611
ENSRNOG00000029889	156.902	164.398	160.165	106.08	59.349	58.064	160.489	74.4977	1.09609	4.67983e-06	0.000115344	Clca4	2	250843165	250862419	-	2899	protein_coding	chloride channel accessory 4 [Source:RGD Symbol;Acc:1303234]	VWA	123	138	189	133	53	68	2.994	3.1363	3.05634	2.02329	1.13212	1.10852
ENSRNOG00000061238	474.534	545.612	465.241	383.644	256.432	301.42	495.129	313.832	0.650422	4.71513e-06	0.000115999	Wnt10b	7	140448465	140454268	-	2234	protein_coding	wingless-type MMTV integration site family, member 10B [Source:RGD Symbol;Acc:1304988]	wnt	372	458	549	481	229	353	11.7505	13.5073	11.5206	9.49547	6.34771	7.46747
ENSRNOG00000005533	271.709	310.927	283.043	208.173	142.214	157.968	288.56	169.451	0.760366	4.74911e-06	0.00011662	LOC686013	19	25123724	25127145	+	1459	protein_coding	hypothetical protein LOC686013 [Source:RGD Symbol;Acc:1586683]	-	213	261	334	261	127	185	10.302	11.7862	10.732	7.88933	5.3903	5.99237
ENSRNOG00000005290	5594.9	5105.88	5376.97	6273.09	6872.16	6245.29	5359.25	6463.52	-0.269823	4.78004e-06	0.000117164	Ywhae	10	63884338	63921709	+	1738	protein_coding	tyrosine 3-monooxygenase/tryptophan 5-monooxygenase activation protein, epsilon [Source:RGD Symbol;Acc:62000]	-	4386	4286	6345	7865	6137	7314	178.08	162.476	171.147	199.574	218.661	198.878
ENSRNOG00000002488	5430.35	5083.25	5360.02	4480.89	4425.42	4518.74	5291.21	4475.02	0.241651	4.80466e-06	0.000117551	Galnt10	10	43067299	43210427	+	3264	protein_coding	polypeptide N-acetylgalactosaminyltransferase 10 [Source:RGD Symbol;Acc:69409]	Glycos_transf_2	4257	4267	6325	5618	3952	5292	92.0342	86.131	90.8444	75.9078	74.9776	76.6217
ENSRNOG00000004624	4381.78	4694.89	4678.68	3974.42	3781.54	3734.88	4585.12	3830.28	0.259698	4.81736e-06	0.000117646	Rnd3	3	36642587	36660758	-	2820	protein_coding	Rho family GTPase 3 [Source:RGD Symbol;Acc:1359690]	Ras	3435	3941	5521	4983	3377	4374	85.9554	92.0756	91.7818	77.9285	74.1561	73.3013
ENSRNOG00000011146	344.42	378.831	337.279	457.82	568.854	531.115	353.51	519.263	-0.553493	4.83801e-06	0.000117934	Gyg1	2	104916738	104958034	-	1783	protein_coding	glycogenin 1 [Source:RGD Symbol;Acc:621785]	Glyco_transf_8	270	318	398	574	508	622	10.6858	11.7507	10.4645	14.1976	17.6432	16.4862
ENSRNOG00000020470	363.554	349.049	338.126	487.331	526.302	485.859	350.243	499.831	-0.513538	4.9378e-06	0.00011989	Slc25a24	2	211930326	211967505	+	3544	protein_coding	solute carrier family 25 (mitochondrial carrier, phosphate carrier), member 24 [Source:RGD Symbol;Acc:1311982]	Mito_carr	285	293	399	611	470	569	5.67475	5.44705	5.27797	7.6033	8.21238	7.58753
ENSRNOG00000003890	20935.6	20685.6	20843.5	23407	24578.3	23837.8	20821.6	23941.1	-0.20129	4.94276e-06	0.00011989	Nap1l1	7	54213319	54236625	+	2105	protein_coding	nucleosome assembly protein 1-like 1 [Source:RGD Symbol;Acc:71094]	-	16412	17364	24596	29347	21949	27917	550.18	543.482	547.772	614.846	645.695	626.756
ENSRNOG00000010486	174.761	173.929	205.927	118.842	81.7448	93.0731	184.872	97.8866	0.912882	4.94523e-06	0.00011989	Mpp4	9	65917917	65957101	-	2344	protein_coding	membrane protein, palmitoylated 4 (MAGUK p55 subfamily member 4) [Source:RGD Symbol;Acc:620016]	PDZ	137	146	243	149	73	109	4.12438	4.10376	4.86	2.80339	1.92855	2.19761
ENSRNOG00000000692	787.062	857.731	846.587	1097.49	1079.48	1051.98	830.46	1076.32	-0.372888	4.96278e-06	0.000120097	Ung	12	48246569	48254822	-	1874	protein_coding	uracil-DNA glycosylase [Source:RGD Symbol;Acc:1307200]	UDG	617	720	999	1376	964	1232	23.2333	25.3134	24.991	32.382	31.8546	31.0687
ENSRNOG00000028627	1399.36	1294.94	1471.15	869.379	536.38	571.247	1388.48	659.002	1.07411	5.16551e-06	0.000124777	Hmcn1	13	67799791	68360664	-	18312	protein_coding	hemicentin 1 [Source:RGD Symbol;Acc:1564772]	I-set	1097	1087	1736	1090	479	669	4.22733	3.91094	4.44428	2.6251	1.61981	1.72652
ENSRNOG00000053210	8157.64	9249.2	9253.98	7530.1	7027.81	7485.98	8886.94	7347.97	0.274456	5.19933e-06	0.000125367	Zc3h11a	13	50196042	50234862	+	2691	protein_coding	Putative uncharacterized protein [Source:UniProtKB/TrEMBL;Acc:Q0ZFS5]	-	6395	7764	10920	9441	6276	8767	167.696	190.09	190.238	154.724	144.422	153.964
ENSRNOG00000019181	424.784	321.649	372.871	504.878	561.016	579.786	373.101	548.56	-0.556436	5.22649e-06	0.000125794	Synpo	18	55865467	55916220	-	3581	protein_coding	synaptopodin [Source:RGD Symbol;Acc:620668]	-	333	270	440	633	501	679	6.56199	4.9676	5.76018	7.79568	8.66359	8.96081
ENSRNOG00000009642	9479.19	9228.95	9558.21	10405.4	11738.8	11623	9422.12	11255.8	-0.256144	5.23711e-06	0.000125823	Cct4	14	107767392	107780270	+	2110	protein_coding	chaperonin containing Tcp1, subunit 4 (delta) [Source:RGD Symbol;Acc:727937]	-	7431	7747	11279	13046	10483	13612	248.519	241.901	250.597	272.678	307.658	304.875
ENSRNOG00000025584	2248.93	2284.9	2188.08	1944.54	1512.84	1711.18	2240.64	1722.85	0.376524	5.27458e-06	0.000126495	Agap2	7	70364813	70377422	+	4884	protein_coding	ArfGAP with GTPase domain, ankyrin repeat and PH domain 2 [Source:RGD Symbol;Acc:628844]	Ras	1763	1918	2582	2438	1351	2004	25.4725	25.8738	24.7838	22.0147	17.1295	19.3912
ENSRNOG00000008279	804.921	727.88	757.606	983.436	1029.09	979.403	763.469	997.309	-0.385397	5.32058e-06	0.000127369	Mrps15	5	144054452	144065045	+	2200	protein_coding	mitochondrial ribosomal protein S15 [Source:RGD Symbol;Acc:1359675]	-	631	611	894	1233	919	1147	20.2396	18.2981	19.0503	24.717	25.8677	24.639
ENSRNOG00000013618	894.215	999.495	881.332	706.67	670.755	709.576	925.014	695.667	0.408609	5.35355e-06	0.000127929	Ankrd10	16	83206004	83228194	+	1248	protein_coding	ankyrin repeat domain 10 [Source:RGD Symbol;Acc:1310501]	-	701	839	1040	886	599	831	39.6368	44.2929	39.0667	31.3093	29.7219	31.468
ENSRNOG00000014251	1348.34	1210.35	1295.73	1568.07	1599.06	1713.74	1284.81	1626.96	-0.340892	5.37812e-06	0.000128286	Capn5	1	163073124	163129641	-	4463	protein_coding	calpain 5 [Source:RGD Symbol;Acc:620084]	Peptidase_C2	1057	1016	1529	1966	1428	2007	16.7126	14.9987	16.0608	19.4273	19.8137	21.2521
ENSRNOG00000013683	309.978	324.032	313.551	232.1	178.047	175.9	315.853	195.349	0.688253	5.45572e-06	0.000129905	S1pr1	2	218654554	218658761	-	2571	protein_coding	sphingosine-1-phosphate receptor 1 [Source:RGD Symbol;Acc:61958]	7tm_1	243	272	370	291	159	206	6.6696	6.97034	6.74664	4.99167	3.82966	3.78658
ENSRNOG00000050585	6887.12	6058.92	7470.13	8099.59	9225.97	8365.48	6805.39	8563.68	-0.3306	5.49129e-06	0.000130518	Pgam1	1	261158261	261165808	+	1742	protein_coding	phosphoglycerate mutase 1 (brain) [Source:RGD Symbol;Acc:3312]	-	5399	5086	8815	10155	8239	9797	218.706	192.36	237.226	257.091	292.881	265.783
ENSRNOG00000026435	1033.26	1143.64	1033.02	1243.45	1469.17	1677.02	1069.97	1463.21	-0.451679	5.5632e-06	0.000131992	Arid3a	7	12574198	12598370	-	4537	protein_coding	AT rich interactive domain 3A (Bright like) [Source:RGD Symbol;Acc:1305299]	ARID	810	960	1219	1559	1312	1964	12.5983	13.9409	12.5957	15.1542	17.9073	20.4576
ENSRNOG00000015655	5082.1	4812.82	5161.72	5870.31	6284.27	5811.52	5018.88	5988.7	-0.253994	5.64509e-06	0.000133697	Ptgfrn	2	203423143	203494391	-	5812	protein_coding	prostaglandin F2 receptor inhibitor [Source:RGD Symbol;Acc:3437]	V-set	3984	4040	6091	7360	5612	6806	48.3715	45.7976	49.1305	55.8479	59.7939	55.3412
ENSRNOG00000002896	3897.04	3309.41	3653.29	4214.5	4691.93	4565.71	3619.91	4490.71	-0.310615	5.67018e-06	0.000134054	Prdx6	13	79077033	79088127	-	2030	protein_coding	peroxiredoxin 6 [Source:RGD Symbol;Acc:71005]	-	3055	2778	4311	5284	4190	5347	106.197	90.162	99.5565	114.795	127.815	124.479
ENSRNOG00000000957	20160	22490.4	20568.9	17182.6	17865.2	18312.4	21073.1	17786.7	0.244594	5.71797e-06	0.000134944	LOC100361103	12	9996951	9998779	-	483	protein_coding	ribosomal protein L21-like [Source:RGD Symbol;Acc:2320757]	-	15804	18879	24272	21543	15954	21446	2308.96	2575.25	2355.84	1967.04	2045.44	2098.37
ENSRNOG00000019556	6611.58	6509.22	6596.43	5856.75	5454.51	5213.8	6572.41	5508.35	0.254589	5.84948e-06	0.000137804	Cd9	4	157977162	158010166	-	1221	protein_coding	CD9 molecule [Source:RGD Symbol;Acc:2318]	Tetraspannin	5183	5464	7784	7343	4871	6106	299.544	294.837	298.865	265.224	247.04	236.332
ENSRNOG00000002139	114.807	84.5818	81.3537	152.341	191.484	191.27	93.5807	178.365	-0.937688	5.9003e-06	0.000138756	RGD1311575	14	33649637	33677031	-	6775	protein_coding	hypothetical LOC289568 [Source:RGD Symbol;Acc:1311575]	-	90	71	96	191	171	224	0.937408	0.690456	0.664278	1.24331	1.56297	1.5625
ENSRNOG00000025235	17.8588	32.1649	14.4064	45.463	77.2656	94.7809	21.4767	72.5032	-1.77125	6.11329e-06	0.000143512	Tmem130	12	11814071	11840100	+	2758	protein_coding	transmembrane protein 130 [Source:RGD Symbol;Acc:1563248]	-	14	27	17	57	69	111	0.358203	0.644996	0.288963	0.911455	1.54924	1.902
ENSRNOG00000010133	627.609	621.855	626.254	491.319	444.557	407.302	625.239	447.726	0.480839	6.23306e-06	0.000145906	Bpgm	4	61912210	61940696	+	1887	protein_coding	2,3-bisphosphoglycerate mutase [Source:RGD Symbol;Acc:735018]	-	492	522	739	616	397	477	18.3988	18.2258	18.3595	14.3967	13.0282	11.9462
ENSRNOG00000061450	345.695	283.528	319.483	447.451	477.031	460.242	316.235	461.575	-0.544935	6.23716e-06	0.000145906	Homer2	1	143443300	143535583	-	1985	protein_coding	homer scaffolding protein 2 [Source:RGD Symbol;Acc:620705]	-	271	238	377	561	426	539	9.63395	7.89957	8.90366	12.464	13.2897	12.8325
ENSRNOG00000019802	471.982	437.204	448.293	600.59	627.083	635.288	452.493	620.987	-0.457075	6.36791e-06	0.000148704	Zfp428	1	81372650	81382079	+	1420	protein_coding	zinc finger protein 428 [Source:RGD Symbol;Acc:1564862]	-	370	367	529	753	560	744	18.3869	17.028	17.4645	23.3863	24.4211	24.7609
ENSRNOG00000010733	1979.77	2031.15	1983.84	1648.63	1461.33	1675.32	1998.26	1595.09	0.323059	6.48975e-06	0.000151284	Vps11	8	48677492	48692295	-	3563	protein_coding	vacuolar protein sorting 11 homolog (S. cerevisiae) [Source:RGD Symbol;Acc:1308038]	-	1552	1705	2341	2067	1305	1962	30.7377	31.528	30.8016	25.5846	22.6809	26.0235
ENSRNOG00000003703	11355.6	10166.5	10603.9	12356.4	12877.6	12694.7	10708.7	12642.9	-0.23961	6.58519e-06	0.000153241	Mcm6	13	45042882	45068077	-	2917	protein_coding	minichromosome maintenance complex component 6 [Source:RGD Symbol;Acc:61967]	MCM	8902	8534	12513	15492	11500	14867	215.351	192.754	201.1	234.221	244.133	240.862
ENSRNOG00000005708	1225.88	1298.51	1284.71	1063.2	903.672	968.302	1269.7	978.39	0.374107	6.63713e-06	0.00015418	Mmp16	5	31568419	31810484	+	3524	protein_coding	matrix metallopeptidase 16 [Source:RGD Symbol;Acc:620199]	Hemopexin	961	1090	1516	1333	807	1134	19.2435	20.3788	20.1675	16.682	14.1809	15.2075
ENSRNOG00000019667	681.185	738.602	622.017	543.163	416.563	452.557	680.601	470.761	0.52564	6.80742e-06	0.000157861	Ppfibp2	1	171797516	171969099	+	4615	protein_coding	PTPRF interacting protein, binding protein 2 (liprin beta 2) [Source:RGD Symbol;Acc:1565383]	SAM_1	534	620	734	681	372	530	8.16517	8.8513	7.45611	6.50774	4.99156	5.42733
ENSRNOG00000019212	2437.73	2251.54	2684.67	2109.64	1751.35	1825.6	2457.98	1895.53	0.374824	6.84119e-06	0.000158369	Tpp1	1	170588035	170594168	-	2470	protein_coding	tripeptidyl peptidase I [Source:RGD Symbol;Acc:621296]	-	1911	1890	3168	2645	1564	2138	54.5958	50.4141	60.1279	47.2263	39.2107	40.9065
ENSRNOG00000020032	585.513	545.612	631.339	724.217	976.459	818.019	587.488	839.565	-0.509544	6.88891e-06	0.000159197	Impdh1	4	56478384	56493923	-	2438	protein_coding	IMP (inosine 5'-monophosphate) dehydrogenase 1 [Source:RGD Symbol;Acc:1311108]	-	459	458	745	908	872	958	13.2854	12.3771	14.3255	16.4251	22.1487	18.5701
ENSRNOG00000010050	730.935	829.14	679.642	559.912	438.958	557.585	746.572	518.819	0.518795	6.93333e-06	0.000159946	LOC691920	3	112428395	112659140	+	14813	protein_coding	similar to kinesin-like motor protein C20orf23 [Source:RGD Symbol;Acc:1593360]	Kinesin	573	696	802	702	392	653	2.72965	3.09566	2.53816	2.09001	1.63873	2.0833
ENSRNOG00000009402	1871.35	1797.66	1813.51	1487.52	1465.81	1507.1	1827.51	1486.81	0.29689	6.97081e-06	0.000160533	Rabgap1	3	21698032	21815379	+	5015	protein_coding	RAB GTPase activating protein 1 [Source:RGD Symbol;Acc:1304691]	TBC	1467	1509	2140	1865	1309	1765	20.6421	19.8246	20.0046	16.4007	16.1634	16.6324
ENSRNOG00000001555	1225.88	1340.2	1359.28	1067.98	1027.97	961.471	1308.46	1019.14	0.361942	7.04214e-06	0.000161896	Btg3	11	16873646	16889201	-	1322	protein_coding	BTG family, member 3 [Source:RGD Symbol;Acc:2226]	-	961	1125	1604	1339	918	1126	51.2965	56.0671	56.8801	44.6688	43.0007	40.2521
ENSRNOG00000054334	72.7108	14.2955	63.5576	3.19038	12.3177	10.2466	50.188	8.58489	2.58051	7.15489e-06	0.000164205	Abhd10	11	60054408	60066739	+	1432	protein_coding	Abhd10 protein [Source:UniProtKB/TrEMBL;Acc:B1WBW9]	Abhydrolase_1	57	12	75	4	11	12	2.80884	0.55211	2.45531	0.123189	0.475679	0.396023
ENSRNOG00000018051	1381.51	1253.24	1243.19	1087.92	942.865	911.092	1292.64	980.626	0.395858	7.2716e-06	0.000166597	Farp2	9	100660394	100767940	+	4318	protein_coding	FERM, RhoGEF and pleckstrin domain protein 2 [Source:RGD Symbol;Acc:1308003]	RhoGEF	1083	1052	1467	1364	842	1067	17.6987	16.0517	15.927	13.9311	12.0752	11.6779
ENSRNOG00000014837	213.03	178.694	216.096	307.074	339.297	308.251	202.607	318.208	-0.646253	7.40217e-06	0.000169298	Emilin2	9	119594629	119653255	-	3228	protein_coding	elastin microfibril interfacer 2 [Source:RGD Symbol;Acc:1305343]	-	167	150	255	385	303	361	3.65072	3.06158	3.70335	5.25995	5.81265	5.28513
ENSRNOG00000025120	6688.12	7820.84	6875.23	8404.27	8485.78	9583.12	7128.06	8824.39	-0.308246	7.43022e-06	0.000169648	Gli1	7	70620766	70630338	-	3903	protein_coding	GLI family zinc finger 1 [Source:RGD Symbol;Acc:621673]	-	5243	6565	8113	10537	7578	11223	94.7931	110.821	97.4475	119.062	120.232	135.892
ENSRNOG00000009955	491.117	561.099	605.068	439.475	332.578	308.251	552.428	360.102	0.617021	7.45164e-06	0.000169846	Plch1	2	154256380	154418920	-	6720	protein_coding	phospholipase C, eta 1 [Source:RGD Symbol;Acc:1561991]	PI-PLC-X	385	471	714	551	297	361	4.04284	4.61784	4.981	3.61607	2.73686	2.53875
ENSRNOG00000026293	1500.14	1478.39	1473.69	1292.11	1040.29	1027.22	1484.07	1119.87	0.404053	7.49378e-06	0.000169964	Jun	5	114011189	114014277	-	3089	protein_coding	jun proto-oncogene [Source:RGD Symbol;Acc:2943]	Jun	1176	1241	1739	1620	929	1203	26.8649	26.4692	26.3918	23.1287	18.6236	18.4047
ENSRNOG00000016244	593.167	609.942	618.627	498.497	344.896	374	607.245	405.798	0.577036	7.49437e-06	0.000169964	Mical2	1	177048655	177173995	+	4341	protein_coding	microtubule associated monooxygenase, calponin and LIM domain containing 2 [Source:RGD Symbol;Acc:1311773]	CH	465	512	730	625	308	438	7.5589	7.77083	7.88353	6.34958	4.39365	4.76833
ENSRNOG00000033942	533.213	542.038	499.139	373.275	328.099	396.201	524.797	365.858	0.514912	7.49502e-06	0.000169964	Grin2a	10	5930298	6119990	+	4259	protein_coding	glutamate receptor, ionotropic, N-methyl D-aspartate 2A [Source:RGD Symbol;Acc:2737]	Lig_chan	418	455	589	468	293	464	6.92571	7.03868	6.48329	4.84611	4.26015	5.14864
ENSRNOG00000005289	2987.52	2986.57	3032.12	2624.89	2354.92	2438.69	3002.07	2472.83	0.278907	7.52774e-06	0.000170362	Prkd3	6	1548415	1622196	-	3983	protein_coding	protein kinase D3 [Source:RGD Symbol;Acc:1310236]	Pkinase	2342	2507	3578	3291	2103	2856	41.4927	41.4697	42.1132	36.4395	32.6959	33.8868
ENSRNOG00000005695	76.5377	84.5818	72.0319	113.259	192.604	178.461	77.7171	161.441	-1.05258	7.53812e-06	0.000170362	Mgp	4	170856751	170860225	-	676	protein_coding	matrix Gla protein [Source:RGD Symbol;Acc:3088]	-	60	71	85	142	172	209	6.26326	6.91988	5.89468	9.26395	15.756	14.6111
ENSRNOG00000049484	389.067	308.545	307.619	420.333	572.214	565.27	335.077	519.272	-0.633429	7.61007e-06	0.000171697	Atp9a	3	165412803	165477771	-	2424	protein_coding	ATPase, class II, type 9A [Source:RGD Symbol;Acc:621421]	E1-E2_ATPase	305	259	363	527	511	662	8.87898	7.0397	7.0204	9.5881	13.0543	12.9065
ENSRNOG00000023262	417.13	322.84	336.431	503.283	520.703	538.8	358.801	520.929	-0.541945	7.66264e-06	0.000172591	Cenpm	7	123464490	123476238	-	1392	protein_coding	centromere protein M [Source:RGD Symbol;Acc:1307309]	-	327	271	397	631	465	631	16.5769	12.8268	13.3702	19.9915	20.6861	21.4226
ENSRNOG00000021177	3108.71	2673.26	3215.17	3603.54	4313.44	3664.01	2999.04	3860.33	-0.362556	7.71999e-06	0.000173589	Cox8a	1	222466575	222468896	-	495	protein_coding	cytochrome c oxidase subunit VIIIa [Source:RGD Symbol;Acc:620638]	-	2437	2244	3794	4518	3852	4291	347.413	298.679	359.319	402.528	481.888	409.671
ENSRNOG00000017406	633.987	649.255	675.405	528.008	414.323	444.019	652.882	462.117	0.495765	7.86681e-06	0.000176593	Atrnl1	1	278557792	278815473	+	7017	protein_coding	attractin like 1 [Source:RGD Symbol;Acc:1563485]	Lectin_C	497	545	797	662	370	520	4.99805	5.1172	5.32469	4.16065	3.26524	3.50214
ENSRNOG00000012140	579.135	601.603	596.594	740.169	855.521	794.964	592.444	796.885	-0.424912	7.92643e-06	0.000177632	Cep89	1	91663736	91706094	+	2875	protein_coding	centrosomal protein 89kDa [Source:RGD Symbol;Acc:1311730]	-	454	505	704	928	764	931	11.1433	11.5729	11.4795	14.2352	16.4558	15.3036
ENSRNOG00000019070	4505.52	4363.71	4626.99	5291.25	5415.31	5195.02	4498.74	5300.53	-0.235835	8.0057e-06	0.000178942	St13	7	122585771	122635731	-	1662	protein_coding	suppression of tumorigenicity 13 [Source:RGD Symbol;Acc:621312]	-	3532	3663	5460	6634	4836	6084	149.963	145.209	154.01	176.035	180.186	172.998
ENSRNOG00000030183	3185.24	3089.02	3140.59	2759.68	2462.42	2517.24	3138.29	2579.78	0.281643	8.01174e-06	0.000178942	Plod2	8	99977334	100059736	+	3672	protein_coding	procollagen lysine, 2-oxoglutarate 5-dioxygenase 2 [Source:RGD Symbol;Acc:3353]	-	2497	2593	3706	3460	2199	2948	47.9857	46.5251	47.3141	41.5555	37.0841	37.9408
ENSRNOG00000012124	1451.66	1442.66	1360.13	1182.83	1066.04	1102.36	1418.15	1117.08	0.341409	8.16695e-06	0.000182073	Trappc13	2	34223352	34254968	-	1745	protein_coding	trafficking protein particle complex 13 [Source:RGD Symbol;Acc:1306583]	-	1138	1211	1605	1483	952	1291	46.0196	45.7231	43.1189	37.4801	33.7836	34.9633
ENSRNOG00000049641	974.58	1009.03	879.637	780.846	684.193	644.681	954.414	703.24	0.437118	8.1792e-06	0.000182073	Rab7l1	13	48644604	48650220	+	1744	protein_coding	RAB7, member RAS oncogene family-like 1 [Source:RGD Symbol;Acc:620892]	Ras	764	847	1038	979	611	755	30.9131	31.9981	27.9022	24.7566	21.695	20.4589
ENSRNOG00000011068	1259.04	1143.64	1411.83	1076.75	838.724	809.48	1271.5	908.32	0.485133	8.3556e-06	0.000185689	Papss2	1	251145253	251230715	+	3615	protein_coding	3'-phosphoadenosine 5'-phosphosulfate synthase 2 [Source:RGD Symbol;Acc:1307012]	-	987	960	1666	1350	749	948	19.2666	17.4965	21.605	16.4695	12.8303	12.3932
ENSRNOG00000015018	6906.25	6174.47	6593.04	7409.67	7975.16	8470.51	6557.92	7951.78	-0.278004	8.43872e-06	0.000187224	Pdia3	3	113376983	113400707	+	1881	protein_coding	protein disulfide isomerase family A, member 3 [Source:RGD Symbol;Acc:68430]	-	5414	5183	7780	9290	7122	9920	203.107	181.543	193.9	217.812	234.465	249.233
ENSRNOG00000036682	422.233	409.805	455.072	535.984	618.125	717.261	429.037	623.79	-0.537192	8.50419e-06	0.000188364	Pycr1	10	109818177	109821807	-	1252	protein_coding	pyrroline-5-carboxylate reductase 1 [Source:RGD Symbol;Acc:1307863]	F420_oxidored	331	344	537	672	552	840	18.656	18.1026	20.1075	23.6712	27.3023	31.7071
ENSRNOG00000002185	830.434	836.288	883.874	1046.45	1134.35	1109.19	850.198	1096.66	-0.364358	8.54595e-06	0.000188925	Pgm2	14	45829446	45863877	-	2108	protein_coding	phosphoglucomutase 2 [Source:RGD Symbol;Acc:1306061]	PGM_PMM_II	651	702	1043	1312	1013	1299	21.7924	21.9409	23.1954	27.4485	29.758	29.122
ENSRNOG00000016172	1037.09	1103.14	1103.36	888.522	771.537	829.119	1081.19	829.726	0.380391	8.55786e-06	0.000188925	Ric1	1	247688789	247781875	+	4484	protein_coding	RAB6A GEF complex partner 1 [Source:RGD Symbol;Acc:1310016]	-	813	926	1302	1114	689	971	12.7944	13.6061	13.6124	10.9566	9.51521	10.2338
ENSRNOG00000009255	2363.74	2256.31	2446.54	2073.75	1689.77	1764.12	2355.53	1842.55	0.353293	8.60221e-06	0.00018959	RGD1309188	8	22625874	22628843	+	2891	protein_coding	similar to hypothetical protein BC011833 [Source:RGD Symbol;Acc:1309188]	-	1853	1894	2887	2600	1509	2066	45.2296	43.1637	46.8152	39.6625	32.3226	33.7726
ENSRNOG00000012228	1023.05	1054.29	927.941	828.702	704.349	695.914	1001.76	742.988	0.427156	8.62284e-06	0.000189731	Skap2	4	81818569	81968832	-	1628	protein_coding	src kinase associated phosphoprotein 2 [Source:RGD Symbol;Acc:620159]	PH	802	885	1095	1039	629	815	34.7629	35.8159	31.5317	28.146	23.9255	23.6584
ENSRNOG00000021025	537.039	493.195	514.393	413.155	288.906	317.644	514.876	339.902	0.593305	8.69888e-06	0.000190927	Ppp2r5b	1	221597296	221605400	-	2684	protein_coding	protein phosphatase 2, regulatory subunit B', beta [Source:RGD Symbol;Acc:727786]	-	421	414	607	518	258	372	11.0687	10.1626	10.6021	8.51142	5.95253	6.55002
ENSRNOG00000000519	1227.15	1331.87	1289.8	1085.53	840.964	956.348	1282.94	960.946	0.414081	8.70583e-06	0.000190927	Stk38	20	6225800	6251634	-	1600	protein_coding	serine/threonine kinase 38 [Source:RGD Symbol;Acc:1309455]	Pkinase	962	1118	1522	1361	751	1120	42.4278	46.0372	44.5946	37.514	29.066	33.0811
ENSRNOG00000009481	321.458	312.119	352.533	224.922	218.359	203.224	328.703	215.502	0.612255	8.82468e-06	0.000193216	Ddhd1	15	19965187	20032191	-	3406	protein_coding	DDHD domain containing 1 [Source:RGD Symbol;Acc:1308576]	-	252	262	416	282	195	238	5.22097	5.06808	5.7258	3.6514	3.54531	3.30228
ENSRNOG00000010765	2307.61	2415.94	2533.83	2072.15	1858.85	1950.27	2419.13	1960.42	0.303305	8.91758e-06	0.00019493	Vcl	15	3455211	3544702	-	5491	protein_coding	vinculin [Source:RGD Symbol;Acc:1311217]	-	1809	2028	2990	2598	1660	2284	23.2478	24.3335	25.5275	20.8662	18.7207	19.6574
ENSRNOG00000027711	1112.35	1150.79	1239.8	955.52	870.078	889.745	1167.64	905.114	0.368164	9.11277e-06	0.00019887	Usp32	10	72300173	72472675	-	7003	protein_coding	ubiquitin specific peptidase 32 [Source:RGD Symbol;Acc:1306657]	UCH	872	966	1463	1198	777	1042	8.78674	9.08825	9.79373	7.54445	6.87071	7.03179
ENSRNOG00000018615	1621.32	1487.92	1530.47	1860.79	1957.4	1901.6	1546.57	1906.59	-0.301954	9.20506e-06	0.000200556	Cenph	2	30766590	30780121	-	1257	protein_coding	centromere protein H [Source:RGD Symbol;Acc:1583506]	-	1271	1249	1806	2333	1748	2227	71.352	65.4658	67.3551	81.8529	86.1134	83.7273
ENSRNOG00000017416	4171.3	4001.55	4230.39	4683.48	5352.61	4952.52	4134.42	4996.2	-0.272031	9.31185e-06	0.000202552	Ppic	18	48372041	48384645	-	1353	protein_coding	peptidylprolyl isomerase C [Source:RGD Symbol;Acc:1303221]	Pro_isomerase	3270	3359	4992	5872	4780	5800	170.548	163.568	172.968	191.4	218.774	202.587
ENSRNOG00000004629	3982.51	3982.49	3901.59	4634.83	5284.3	4544.36	3955.53	4821.16	-0.284788	9.41149e-06	0.000204386	Fkbp3	6	86810809	86822094	-	1185	protein_coding	FK506 binding protein 3 [Source:RGD Symbol;Acc:1304992]	FKBP_C	3122	3343	4604	5811	4719	5322	185.913	185.868	182.14	216.266	246.602	212.246
ENSRNOG00000014819	3664.88	3591.75	3273.64	3062.77	2509.45	2773.41	3510.09	2781.88	0.333204	9.45994e-06	0.000205104	Hap1	10	88257976	88266210	-	3609	protein_coding	huntingtin-associated protein 1 [Source:RGD Symbol;Acc:68327]	-	2873	3015	3863	3840	2241	3248	56.1752	55.0412	50.1794	46.9244	38.4521	42.5315
ENSRNOG00000008620	3640.64	3573.88	3623.63	3158.48	2847.63	3019.33	3612.72	3008.48	0.263013	9.47597e-06	0.000205118	Smad3	8	68569530	68678349	-	5037	protein_coding	SMAD family member 3 [Source:RGD Symbol;Acc:3032]	MH2	2854	3000	4276	3960	2543	3536	39.9832	39.2407	39.7973	34.6719	31.2636	33.1759
ENSRNOG00000019620	1191.44	1075.74	1155.05	1395	1472.53	1443.91	1140.74	1437.15	-0.332446	9.58437e-06	0.000207128	Pmf1	2	187752282	187771838	-	609	protein_coding	polyamine-modulated factor 1 [Source:RGD Symbol;Acc:1584694]	-	934	903	1363	1749	1315	1691	108.224	97.6917	104.922	126.656	133.713	131.223
ENSRNOG00000007462	1259.04	1181.76	1232.17	1489.11	1519.56	1565.17	1224.33	1524.61	-0.316408	9.83248e-06	0.000212146	2008-09-01	10	38877422	38906482	+	5327	protein_coding	septin 8 [Source:RGD Symbol;Acc:1308449]	GTP_CDC	987	992	1454	1867	1357	1833	13.0747	12.2692	12.7959	15.4567	15.7747	16.2615
ENSRNOG00000008539	243.645	176.311	200.842	130.008	113.099	105.027	206.933	116.045	0.829988	9.97158e-06	0.0002148	Lgals2	7	120071124	120077612	-	608	protein_coding	lectin, galactoside-binding, soluble, 2 [Source:RGD Symbol;Acc:621269]	-	191	148	237	163	101	123	22.1679	16.0378	18.274	11.8233	10.2869	9.56057
ENSRNOG00000020525	58.6789	78.6253	61.0153	91.7235	171.328	192.123	66.1065	151.725	-1.19717	1.00617e-05	0.000216392	Col5a3	8	21786324	21831668	-	6052	protein_coding	collagen, type V, alpha 3 [Source:RGD Symbol;Acc:70922]	Collagen	46	66	72	115	153	225	0.536358	0.718509	0.557727	0.838019	1.56551	1.75698
ENSRNOG00000012207	5477.55	5911.2	5557.47	4993.75	4067.08	4597.3	5648.74	4552.71	0.310134	1.03153e-05	0.000221489	Dst	9	37902303	38196273	-	23724	protein_coding	dystonin [Source:RGD Symbol;Acc:1306566]	CH	4294	4962	6558	6261	3632	5384	12.7723	13.7802	12.959	11.6389	9.48031	10.725
ENSRNOG00000005730	1040.91	1255.62	1068.61	879.748	865.599	790.695	1121.72	845.347	0.407683	1.04922e-05	0.000224925	Pcmtd1	5	12132657	12199283	-	4092	protein_coding	protein-L-isoaspartate (D-aspartate) O-methyltransferase domain containing 1 [Source:RGD Symbol;Acc:1586096]	-	816	1054	1261	1103	773	926	14.0718	16.9704	14.4467	11.8876	11.6979	10.6944
ENSRNOG00000016366	2602.28	2711.38	2468.58	2273.95	1992.11	1948.56	2594.08	2071.54	0.32276	1.07e-05	0.000229012	Colec12	18	867048	1052606	+	2887	protein_coding	collectin sub-family member 12 [Source:RGD Symbol;Acc:735039]	Lectin_C	2040	2276	2913	2851	1779	2282	49.8631	51.9413	47.3022	43.5517	38.1587	37.3552
ENSRNOG00000006952	122.46	169.164	157.623	231.303	245.234	283.489	149.749	253.342	-0.754249	1.08056e-05	0.0002309	Prex1	3	163329975	163477715	-	4929	protein_coding	phosphatidylinositol-3,4,5-trisphosphate-dependent Rac exchange factor 1 [Source:RGD Symbol;Acc:1306534]	RhoGEF	96	142	186	290	219	332	1.37438	1.89809	1.76906	2.59474	2.75138	3.18318
ENSRNOG00000006949	4617.77	4051.59	4610.04	5333.52	5541.85	5197.58	4426.47	5357.65	-0.274729	1.10114e-05	0.000234921	C1qbp	10	57613879	57618527	-	1086	protein_coding	complement component 1, q subcomponent binding protein [Source:RGD Symbol;Acc:2230]	-	3620	3401	5440	6687	4949	6087	235.22	206.331	234.832	271.554	282.197	264.884
ENSRNOG00000013351	562.552	627.811	560.154	440.273	334.818	430.357	583.506	401.816	0.531936	1.11359e-05	0.000236881	Stxbp5	1	3858909	4011511	-	6991	protein_coding	syntaxin binding protein 5 (tomosyn) [Source:RGD Symbol;Acc:708517]	-	441	527	661	552	299	504	4.45138	4.96659	4.43251	3.48221	2.64848	3.40701
ENSRNOG00000014879	868.703	823.183	851.671	1083.14	1141.07	1041.74	847.852	1088.65	-0.35946	1.11388e-05	0.000236881	Ttc7a	6	10912383	11014278	+	4481	protein_coding	tetratricopeptide repeat domain 7A [Source:RGD Symbol;Acc:1306211]	-	681	691	1005	1358	1019	1220	10.7243	10.1599	10.5143	13.3653	14.082	12.8667
ENSRNOG00000016267	496.219	488.43	581.34	417.143	276.589	317.644	521.996	337.125	0.62786	1.12511e-05	0.000238358	Chst15	1	204245645	204322544	-	3505	protein_coding	carbohydrate (N-acetylgalactosamine 4-sulfate 6-O) sulfotransferase 15 [Source:RGD Symbol;Acc:628881]	-	389	410	686	523	247	372	7.83172	7.70696	9.17538	6.58064	4.36389	5.01576
ENSRNOG00000027245	676.083	701.671	617.78	853.428	870.078	900.845	665.178	874.784	-0.398301	1.12617e-05	0.000238358	Tdrp	16	80729400	80755415	+	2646	protein_coding	testis development related protein [Source:RGD Symbol;Acc:1559733]	-	530	589	729	1070	777	1055	14.1345	14.666	12.9159	17.834	18.1843	18.8428
ENSRNOG00000015835	177.312	165.59	134.742	248.052	279.948	252.749	159.215	260.25	-0.715969	1.12618e-05	0.000238358	Cacna2d2	8	116154736	116284985	+	4741	protein_coding	calcium channel, voltage-dependent, alpha 2/delta subunit 2 [Source:RGD Symbol;Acc:631360]	VWA	139	139	159	311	250	296	2.0689	1.93167	1.57223	2.89298	3.26539	2.95056
ENSRNOG00000011523	2191.53	2059.75	2160.11	2451.81	2890.18	2629.1	2137.13	2657.03	-0.312648	1.14519e-05	0.000241997	H2afy	17	9282675	9344678	+	1913	protein_coding	H2A histone family, member Y [Source:RGD Symbol;Acc:621462]	A1pp	1718	1729	2549	3074	2581	3079	63.3729	59.548	62.4658	70.8669	83.5483	76.0636
ENSRNOG00000009334	1283.28	1352.12	1339.79	1569.67	1703.2	1670.19	1325.06	1647.69	-0.312811	1.15575e-05	0.000243841	Knstrn	3	110618298	110638046	+	1549	protein_coding	kinetochore-localized astrin/SPAG5 binding protein [Source:RGD Symbol;Acc:1303240]	-	1006	1135	1581	1968	1521	1956	45.8292	48.276	47.8485	56.031	60.8054	59.676
ENSRNOG00000008703	5596.18	5680.08	5769.33	6357.64	6998.7	6748.23	5681.87	6701.52	-0.237359	1.15808e-05	0.000243946	Rnps1	10	13786459	13796717	+	1822	protein_coding	RNA binding protein S1 [Source:RGD Symbol;Acc:1307522]	RRM_1	4387	4768	6808	7971	6250	7903	169.908	172.415	175.17	192.939	212.42	204.987
ENSRNOG00000022196	1637.91	1613.01	1647.41	1345.54	1272.08	1349.13	1632.78	1322.25	0.303441	1.16876e-05	0.000245808	Bmpr2	9	66568074	66676494	+	3869	protein_coding	bone morphogenetic protein receptor, type II (serine/threonine kinase) [Source:RGD Symbol;Acc:71082]	Pkinase	1284	1354	1944	1687	1136	1580	23.4187	23.0572	23.5551	19.2296	18.1821	19.2992
ENSRNOG00000052226	6.37814	646.872	721.167	5.58317	4.47917	7.68494	458.139	5.91576	6.27211	1.17202e-05	0.000246106	AC107580.1	X	123803083	123806778	-	469	protein_coding	-	-	5	543	851	7	4	9	0.752303	76.2806	85.0637	0.658233	0.528143	0.906884
ENSRNOG00000003232	589.34	503.917	600.831	720.229	793.932	795.818	564.696	769.993	-0.444202	1.17602e-05	0.000246558	Slc9a3r1	10	103713045	103730145	+	1492	protein_coding	solute carrier family 9, subfamily A (NHE3, cation proton antiporter 3), member 3 regulator 1 [Source:RGD Symbol;Acc:708538]	-	462	423	709	903	709	932	21.8509	18.6792	22.2774	26.6915	29.4267	29.5209
ENSRNOG00000049269	238.542	204.902	216.096	321.431	326.979	351.799	219.847	333.403	-0.602991	1.18281e-05	0.000247591	LOC685431	4	149800312	149802033	-	1719	pseudogene	similar to Alpha-enolase (2-phospho-D-glycerate hydro-lyase) (Non-neural enolase) (NNE) (Enolase 1) [Source:RGD Symbol;Acc:1593825]	-	187	172	255	403	292	412	7.67647	6.59234	6.95428	10.3391	10.5189	11.3267
ENSRNOG00000058522	682.461	658.785	599.136	491.319	406.484	485.859	646.794	461.221	0.481151	1.19834e-05	0.000250449	Fam214a	8	81863619	81941536	+	4319	protein_coding	family with sequence similarity 214, member A [Source:MGI Symbol;Acc:MGI:2387648]	-	535	553	707	616	363	569	8.7411	8.43586	7.67404	6.29002	5.20461	6.22603
ENSRNOG00000016315	776.857	726.689	714.387	912.45	1025.73	959.763	739.311	965.981	-0.385795	1.22386e-05	0.000255382	Cnpy3	9	16543688	16558456	+	1813	protein_coding	canopy FGF signaling regulator 3 [Source:RGD Symbol;Acc:1597709]	-	609	610	843	1144	916	1124	23.7036	22.1676	21.798	27.8281	31.2869	29.2988
ENSRNOG00000015133	2293.58	2390.92	2239.77	1925.4	1672.97	1947.7	2308.09	1848.69	0.317808	1.24885e-05	0.000260189	Kmt2a	8	49114990	49158971	-	11532	protein_coding	lysine (K)-specific methyltransferase 2A [Source:RGD Symbol;Acc:1586165]	FYRC	1798	2007	2643	2414	1494	2281	11.0022	11.4665	10.7444	9.23182	8.02252	9.34766
ENSRNOG00000047565	3.82688	3.57388	3.38974	291.122	232.917	7.68494	3.59683	177.241	-5.62526	1.2574e-05	0.000261562	LOC100911186	1	141821916	141830764	+	1483	protein_coding	enoyl-CoA hydratase, mitochondrial-like [Source:RGD Symbol;Acc:6494098]	ECH	3	3	4	365	208	9	0.14275	0.133281	0.126446	10.8544	8.68534	0.286803
ENSRNOG00000052583	2439	2586.3	2655.86	2195.78	1992.11	2101.4	2560.39	2096.43	0.288295	1.2714e-05	0.000264063	Zfp106	3	112283112	112320762	-	5815	protein_coding	zinc finger protein 106 [Source:MGI Symbol;Acc:MGI:1270153]	-	1912	2171	3134	2753	1779	2461	23.2024	24.5979	25.266	20.8791	18.9448	20.0006
ENSRNOG00000051889	4352.44	4652	4699.87	4031.05	3593.41	3755.37	4568.1	3793.28	0.267878	1.28e-05	0.000265436	Usp34	14	108143869	108264706	+	9299	protein_coding	ubiquitin specific peptidase 34 [Source:MGI Symbol;Acc:MGI:109473]	-	3412	3905	5546	5054	3209	4398	25.8922	27.6676	27.9596	23.9692	21.3697	22.3512
ENSRNOG00000003802	736.037	777.914	735.573	957.115	1055.96	926.462	749.842	979.847	-0.384575	1.30577e-05	0.000270358	Pttg1	10	29020049	29026002	-	1044	protein_coding	pituitary tumor-transforming 1 [Source:RGD Symbol;Acc:68359]	-	577	653	868	1200	943	1085	39.0006	41.2097	38.9769	50.6915	55.934	49.1147
ENSRNOG00000010580	520.456	466.987	539.816	654.029	702.11	726.654	509.086	694.264	-0.444592	1.31031e-05	0.00027088	Acot7	5	169357517	169450219	+	1730	protein_coding	acyl-CoA thioesterase 7 [Source:RGD Symbol;Acc:628856]	4HBT	408	392	637	820	627	851	16.6422	14.9289	17.2616	20.9037	22.4433	23.2469
ENSRNOG00000007864	385.24	382.405	431.344	512.057	586.771	596.863	399.663	565.23	-0.494751	1.31268e-05	0.000270949	Vrk2	14	110739226	110883803	-	2266	protein_coding	vaccinia related kinase 2 [Source:RGD Symbol;Acc:1311585]	Pkinase	302	321	509	642	524	699	9.40465	9.33324	10.5304	12.4948	14.3198	14.578
ENSRNOG00000001083	4251.67	3939.61	4409.2	4879.69	5326.85	4966.18	4200.16	5057.57	-0.266746	1.32456e-05	0.000272978	Kdelr2	12	13192453	13210758	-	1791	protein_coding	KDEL (Lys-Asp-Glu-Leu) endoplasmic reticulum protein retention receptor 2 [Source:RGD Symbol;Acc:1304618]	ER_lumen_recept	3333	3307	5203	6118	4757	5816	131.321	121.654	136.19	150.65	164.476	153.466
ENSRNOG00000009225	567.654	486.047	577.103	642.862	875.677	832.535	543.602	783.691	-0.523729	1.34264e-05	0.000276277	Copz2	10	84718824	84731880	+	914	protein_coding	coatomer protein complex, subunit zeta 2 [Source:RGD Symbol;Acc:1306948]	-	445	408	681	806	782	975	34.3565	29.4104	34.9292	38.8905	52.9816	50.4128
ENSRNOG00000016576	1196.54	1216.31	1242.34	1063.99	797.292	827.412	1218.4	896.232	0.440644	1.36219e-05	0.000279867	Lrrc16a	17	43050789	43339403	+	5320	protein_coding	leucine rich repeat containing 16A [Source:RGD Symbol;Acc:1306623]	-	938	1021	1466	1334	712	969	12.4419	12.6445	12.9184	11.0586	8.28768	8.60784
ENSRNOG00000006941	1355.99	1521.28	1365.22	1714.83	1825.26	1748.75	1414.16	1762.95	-0.318014	1.3847e-05	0.000284055	Thumpd3	4	144985880	145008831	+	1979	protein_coding	THUMP domain containing 3 [Source:RGD Symbol;Acc:1560852]	-	1063	1277	1611	2150	1630	2048	37.9038	42.514	38.1626	47.9123	51.0043	48.9065
ENSRNOG00000008305	3710.8	3586.98	3764.3	3271.74	2878.99	2995.42	3687.36	3048.71	0.273662	1.40172e-05	0.000287106	Sc5d	8	46525400	46537050	-	4877	protein_coding	sterol-C5-desaturase [Source:RGD Symbol;Acc:620775]	-	2909	3011	4442	4102	2571	3508	42.0907	40.6767	42.6986	37.0935	32.6448	33.993
ENSRNOG00000037815	1043.46	1022.13	1099.97	882.141	740.182	794.11	1055.19	805.478	0.388129	1.41176e-05	0.000288719	Acad10	12	40417944	40460561	+	3706	protein_coding	acyl-CoA dehydrogenase family, member 10 [Source:RGD Symbol;Acc:1310159]	APH	818	858	1298	1106	661	930	15.5756	15.2535	16.4194	13.1615	11.0449	11.8593
ENSRNOG00000010131	1125.1	1149.6	1151.66	945.151	820.807	901.699	1142.12	889.219	0.358907	1.45557e-05	0.000296947	Rin2	3	139894331	140087678	+	4810	protein_coding	Ras and Rab interactor 2 [Source:RGD Symbol;Acc:1305873]	VPS9	882	965	1359	1185	733	1056	12.9395	13.2181	13.2453	10.865	9.43678	10.3753
ENSRNOG00000019423	1219.5	1360.46	1277.93	1001.78	908.151	1073.33	1285.96	994.42	0.368958	1.45645e-05	0.000296947	Dvl1	5	173296270	173307945	+	2955	protein_coding	dishevelled segment polarity protein 1 [Source:RGD Symbol;Acc:620632]	DIX	956	1142	1508	1256	811	1257	22.8295	25.4622	23.9239	18.7451	16.9953	20.103
ENSRNOG00000021614	1755.26	1983.5	1986.39	1613.54	1329.19	1515.64	1908.38	1486.12	0.359753	1.46046e-05	0.000297309	Kmt2e	4	8187751	8255514	-	7386	protein_coding	lysine (K)-specific methyltransferase 2E [Source:RGD Symbol;Acc:1309641]	PHD	1376	1665	2344	2023	1187	1775	13.1463	14.8522	14.8777	12.0793	9.9519	11.3572
ENSRNOG00000014948	65.057	48.843	38.982	88.5331	125.417	128.936	50.9607	114.295	-1.17884	1.46452e-05	0.000297682	Osgin1	19	52077109	52085496	+	2206	protein_coding	oxidative stress induced growth inhibitor 1 [Source:RGD Symbol;Acc:620679]	-	51	41	46	111	112	151	1.6314	1.22452	0.977552	2.21908	3.14396	3.23485
ENSRNOG00000004026	1956.81	1845.31	1934.69	1635.07	1456.85	1544.67	1912.27	1545.53	0.305765	1.4671e-05	0.000297752	Atp2b1	7	41114697	41220579	+	4370	protein_coding	ATPase, Ca++ transporting, plasma membrane 1 [Source:RGD Symbol;Acc:621303]	Cation_ATPase_C	1534	1549	2283	2050	1301	1809	24.7708	23.3538	24.4913	20.6884	18.4357	19.5632
ENSRNOG00000018708	4881.83	4050.4	4839.7	5440.4	5857.63	5707.35	4590.64	5668.46	-0.303595	1.48924e-05	0.000301786	Ppp1ca	1	219439953	219443570	+	1491	protein_coding	protein phosphatase 1, catalytic subunit, alpha isozyme [Source:RGD Symbol;Acc:3375]	Metallophos	3827	3400	5711	6821	5231	6684	181.124	150.241	179.565	201.755	217.256	211.856
ENSRNOG00000027230	75.2621	78.6253	65.2524	37.487	21.276	20.4932	73.0466	26.4187	1.44876	1.51344e-05	0.000306225	Fhod3	18	17043903	17332210	+	5265	protein_coding	formin homology 2 domain containing 3 [Source:RGD Symbol;Acc:2322319]	FH2	59	66	77	47	19	24	0.790768	0.82591	0.685615	0.39369	0.22347	0.215424
ENSRNOG00000010183	85.4671	85.7731	111.861	39.0822	35.8333	48.6713	94.3672	41.1956	1.19754	1.52639e-05	0.000307951	Fam198b	2	178679041	178750668	+	4467	protein_coding	family with sequence similarity 198, member B [Source:RGD Symbol;Acc:735075]	-	67	72	132	49	32	57	1.05841	1.06195	1.38531	0.483766	0.443607	0.603033
ENSRNOG00000045821	190.069	156.059	159.318	261.611	276.589	262.996	168.482	267.065	-0.667934	1.52659e-05	0.000307951	Slc41a3	4	123467549	123510217	-	2610	protein_coding	solute carrier family 41, member 3 [Source:RGD Symbol;Acc:1589573]	-	149	131	188	328	247	308	4.02848	3.30688	3.3768	5.54228	5.86032	5.57689
ENSRNOG00000005298	1232.26	1290.17	1213.53	1053.62	952.943	892.307	1245.32	966.291	0.364509	1.53367e-05	0.000308911	Zfp513	6	26537707	26541048	+	2170	protein_coding	zinc finger protein 513 [Source:RGD Symbol;Acc:1310456]	-	966	1083	1432	1321	851	1045	31.4133	32.8818	30.9365	26.8471	24.2848	22.7582
ENSRNOG00000018279	951.618	867.261	995.735	1127.8	1246.33	1273.99	938.205	1216.04	-0.371488	1.58303e-05	0.000318374	Sfxn1	17	11045761	11082047	-	3002	protein_coding	sideroflexin 1 [Source:RGD Symbol;Acc:1308482]	-	746	728	1175	1414	1113	1492	17.5357	15.9775	18.3491	20.7727	22.9588	23.4877
ENSRNOG00000004827	6635.82	6524.71	6585.41	5886.26	5550.81	5455.45	6581.98	5630.84	0.224877	1.59082e-05	0.000319457	Papola	6	129609074	129661531	+	4265	protein_coding	poly (A) polymerase alpha [Source:RGD Symbol;Acc:1308673]	NTP_transf_2	5202	5477	7771	7380	4957	6389	86.069	84.6079	85.4173	76.3119	71.9722	70.7939
ENSRNOG00000020684	3024.51	2729.25	2932.97	2513.22	2326.93	2286.7	2895.58	2375.62	0.285038	1.63961e-05	0.000328472	Vat1	10	89366899	89374516	-	2611	protein_coding	vesicle amine transport 1 [Source:RGD Symbol;Acc:1308943]	ADH_N	2371	2291	3461	3151	2078	2678	64.0797	57.8103	62.1416	53.2226	49.2837	48.4714
ENSRNOG00000030269	449.021	421.718	472.868	353.335	240.755	286.05	447.869	293.38	0.60529	1.64063e-05	0.000328472	Atp2b2	4	145703046	146016325	-	9124	protein_coding	ATPase, Ca++ transporting, plasma membrane 2 [Source:RGD Symbol;Acc:2176]	Cation_ATPase_C	352	354	558	443	215	335	2.72241	2.55626	2.86706	2.14128	1.45921	1.73517
ENSRNOG00000006336	1117.45	1165.08	1189.8	978.65	880.156	781.302	1157.44	880.036	0.395599	1.64603e-05	0.000329058	Fyco1	8	132844043	132911193	-	7886	protein_coding	FYVE and coiled-coil domain containing 1 [Source:RGD Symbol;Acc:1309069]	FYVE	876	978	1404	1227	786	915	7.83868	8.17089	8.34638	6.86187	6.17206	5.48335
ENSRNOG00000011308	1974.67	2215.8	1993.17	1723.6	1601.3	1672.75	2061.21	1665.89	0.30572	1.68573e-05	0.00033649	Uhrf2	1	248228496	248291978	+	3577	protein_coding	ubiquitin-like with PHD and ring finger domains 2, E3 ubiquitin protein ligase [Source:RGD Symbol;Acc:1309990]	ubiquitin	1548	1860	2352	2161	1430	1959	30.5385	34.2595	30.8252	26.6435	24.7561	25.882
ENSRNOG00000004521	1554.99	1919.17	1516.91	1331.19	1244.09	1238.13	1663.69	1271.14	0.386457	1.68964e-05	0.000336767	Prpf39	6	86785771	86810316	+	2375	protein_coding	pre-mRNA processing factor 39 [Source:RGD Symbol;Acc:1308702]	-	1219	1611	1790	1669	1111	1450	36.2189	44.6909	35.3327	30.9919	28.9678	28.8527
ENSRNOG00000020905	2913.53	3090.21	2837.21	2632.07	2164.56	2231.19	2946.99	2342.61	0.329351	1.70114e-05	0.000338552	Hdac5	10	90140183	90151042	-	2931	protein_coding	histone deacetylase 5 [Source:RGD Symbol;Acc:619980]	Hist_deacetyl	2284	2594	3348	3300	1933	2613	54.989	58.3098	53.5497	49.6538	40.8395	42.1314
ENSRNOG00000010958	2904.6	2588.68	2969.41	3227.07	3710.99	3541.9	2820.9	3493.32	-0.306927	1.72826e-05	0.000343436	Prdx3	1	282238773	282251257	-	1482	protein_coding	peroxiredoxin 3 [Source:RGD Symbol;Acc:620040]	-	2277	2173	3504	4046	3314	4148	108.42	96.6048	110.842	120.402	138.474	132.273
ENSRNOG00000007968	1756.54	1549.87	1664.36	2013.13	2002.19	2094.57	1656.92	2036.63	-0.298203	1.79025e-05	0.000355225	RGD1305350	5	164751440	164757680	+	2727	protein_coding	similar to RIKEN cDNA 2510039O18 [Source:RGD Symbol;Acc:1305350]	-	1377	1301	1964	2524	1788	2453	35.6323	31.4325	33.7632	40.8187	40.602	42.5103
ENSRNOG00000008961	645.468	587.307	621.169	497.7	379.609	435.48	617.981	437.596	0.493053	1.8294e-05	0.000362454	Mapre3	6	26878744	26889882	-	1807	protein_coding	microtubule-associated protein, RP/EB family, member 3 [Source:RGD Symbol;Acc:1359297]	CH	506	493	733	624	339	510	19.76	17.9753	19.0166	15.2293	11.6173	13.3381
ENSRNOG00000010591	5491.58	6108.95	5633.74	5063.94	4643.78	4707.45	5744.76	4805.05	0.257137	1.91356e-05	0.000378567	Kdm5a	4	152892388	152972201	+	11279	protein_coding	lysine (K)-specific demethylase 5A [Source:RGD Symbol;Acc:1305429]	JmjC	4305	5128	6648	6349	4147	5513	26.9338	29.9547	27.6317	24.825	22.7682	23.0993
ENSRNOG00000014082	3074.26	2867.44	3139.74	2703.05	2249.66	2313.17	3027.15	2421.96	0.321009	1.91963e-05	0.000378905	Sp7	7	143958858	143967484	-	1624	protein_coding	Sp7 transcription factor [Source:RGD Symbol;Acc:631377]	zf-C2H2	2410	2407	3705	3389	2009	2709	104.719	97.6511	106.952	92.0323	76.6053	78.8324
ENSRNOG00000058461	6556.73	6231.65	6200.68	7444.76	7511.56	7146.14	6329.69	7367.49	-0.219278	1.92351e-05	0.000378905	Sfpq	5	145079803	145088498	+	2453	protein_coding	splicing factor proline/glutamine-rich [Source:RGD Symbol;Acc:727923]	RRM_1	5140	5231	7317	9334	6708	8369	147.864	140.499	139.837	167.813	169.34	161.235
ENSRNOG00000055089	2182.6	2153.86	2268.58	1928.59	1681.93	1746.19	2201.68	1785.57	0.301436	1.9238e-05	0.000378905	Slc44a1	5	70245843	70424112	+	5377	protein_coding	solute carrier family 44 (choline transporter), member 1 [Source:RGD Symbol;Acc:621426]	-	1711	1808	2677	2418	1502	2045	22.4546	22.1537	23.3397	19.8322	17.2979	17.9736
ENSRNOG00000049868	3.82688	45.2691	22.0333	0.797596	1.11979	1.70776	23.7098	1.20838	4.29826	1.97704e-05	0.000388817	Kcnk6	1	88169378	88176610	-	942	protein_coding	potassium channel, two pore domain subfamily K, member 6 [Source:RGD Symbol;Acc:621450]	Ion_trans_2	3	38	26	1	1	2	0.224733	2.65779	1.29393	0.046817	0.0657376	0.100337
ENSRNOG00000006816	9396.28	9463.63	9570.92	8405.06	7854.22	8312.54	9476.94	8190.61	0.210158	2.00415e-05	0.000393405	Ubr5	7	76789531	76853840	-	7293	protein_coding	ubiquitin protein ligase E3 component n-recognin 5 [Source:RGD Symbol;Acc:621236]	HECT	7366	7944	11294	10538	7014	9735	71.2724	71.7662	72.5988	63.7245	59.5558	63.0829
ENSRNOG00000023521	1327.93	1224.65	1275.39	1033.68	982.058	1033.2	1275.99	1016.31	0.326887	2.00949e-05	0.000393405	Map3k10	1	84473071	84491466	-	3535	protein_coding	mitogen activated protein kinase kinase kinase 10 [Source:RGD Symbol;Acc:1308381]	Pkinase_Tyr	1041	1028	1505	1296	877	1210	20.7805	19.1598	19.9588	16.1685	15.363	16.1763
ENSRNOG00000045961	209.203	184.65	199.147	266.397	391.927	303.982	197.667	320.769	-0.69294	2.01044e-05	0.000393405	Lyrm7	10	40183078	40201992	-	1791	protein_coding	LYR motif containing 7 [Source:RGD Symbol;Acc:1596391]	-	164	155	235	334	350	356	6.46166	5.70195	6.1512	8.22443	12.1014	9.39369
ENSRNOG00000055246	3449.3	3467.85	3465.16	2992.58	2652.79	2972.36	3460.77	2872.58	0.267461	2.01217e-05	0.000393405	Ncor1	10	48629121	48772890	-	8307	protein_coding	nuclear receptor co-repressor 1 [Source:RGD Symbol;Acc:3612]	-	2704	2911	4089	3752	2369	3481	22.9698	23.0879	23.076	19.9193	17.6598	19.8035
ENSRNOG00000005882	548.52	573.012	463.547	418.738	338.177	288.612	528.359	348.509	0.595391	2.02351e-05	0.000395045	Tle1	5	88546568	88629491	-	3250	protein_coding	transducin-like enhancer of split 1 (E(sp1) homolog, Drosophila) [Source:RGD Symbol;Acc:1309237]	-	430	481	547	525	302	338	9.33643	9.75099	7.89027	7.12411	5.75424	4.91491
ENSRNOG00000018126	1196.54	1121.01	1057.6	926.806	771.537	874.375	1125.05	857.573	0.386877	2.04032e-05	0.000397743	Abca1	5	69857771	69983015	-	10339	protein_coding	ATP-binding cassette, subfamily A (ABC1), member 1 [Source:RGD Symbol;Acc:631344]	ABC_tran	938	941	1248	1162	689	1024	6.40206	5.99651	5.65879	4.95658	4.12672	4.68062
ENSRNOG00000016177	4593.54	4245.77	4454.96	4003.93	3426.56	3375.4	4431.42	3601.96	0.298226	2.05044e-05	0.000399132	Scara3	15	42605473	42638392	-	3373	protein_coding	scavenger receptor class A, member 3 [Source:RGD Symbol;Acc:1309269]	Collagen	3601	3564	5257	5020	3060	3953	75.336	69.6159	73.065	65.636	56.1785	55.385
ENSRNOG00000000701	2257.86	1957.29	2125.37	1869.56	1528.52	1428.54	2113.51	1608.88	0.392361	2.08816e-05	0.000405883	Iscu	12	48621454	48627297	-	924	protein_coding	iron-sulfur cluster assembly enzyme [Source:RGD Symbol;Acc:1309562]	-	1770	1643	2508	2344	1365	1673	135.175	117.153	127.246	111.877	91.4798	85.5669
ENSRNOG00000002115	3807.75	3488.11	3808.37	4328.55	4796.07	4287.34	3701.41	4470.65	-0.271292	2.09622e-05	0.000406855	Sod1	11	30363280	30368862	+	656	protein_coding	superoxide dismutase 1, soluble [Source:RGD Symbol;Acc:3731]	-	2985	2928	4494	5427	4283	5021	321.097	294.073	321.157	364.847	404.305	361.717
ENSRNOG00000000170	2098.41	2046.64	2102.48	1655.01	1827.5	1618.11	2082.51	1700.21	0.29452	2.10451e-05	0.000407871	Slc30a4	3	114805922	114828154	-	5408	protein_coding	solute carrier family 30 (zinc transporter), member 4 [Source:RGD Symbol;Acc:619750]	-	1645	1718	2481	2075	1632	1895	21.4647	20.9302	21.5069	16.9214	18.6874	16.5598
ENSRNOG00000013481	15350.9	15329.6	15468.2	13968.3	12929.1	13113.1	15382.9	13336.8	0.20572	2.11025e-05	0.00040839	Cdh11	19	2393059	2551245	+	5173	protein_coding	cadherin 11 [Source:RGD Symbol;Acc:619742]	Cadherin	12034	12868	18253	17513	11546	15357	164.158	163.891	165.417	149.304	138.215	140.296
ENSRNOG00000001828	1298.59	1404.53	1403.35	1161.3	1015.65	1063.08	1368.82	1080.01	0.340993	2.12436e-05	0.000410526	Stk38l	4	181027212	181089740	+	4613	protein_coding	serine/threonine kinase 38 like [Source:RGD Symbol;Acc:1564793]	Pkinase	1018	1179	1656	1456	907	1245	15.5726	16.839	16.8292	13.9198	12.1755	12.7546
ENSRNOG00000003738	53.5764	69.095	44.0666	25.5231	12.3177	8.53882	55.5793	15.4599	1.82239	2.13383e-05	0.000411759	Ush2a	13	106751625	107427329	+	15650	protein_coding	Usher syndrome 2A (autosomal recessive, mild) [Source:RGD Symbol;Acc:628777]	fn3	42	58	52	32	11	10	0.189378	0.244175	0.155767	0.0901759	0.0435254	0.0301973
ENSRNOG00000047446	20.41	11.9129	20.3384	37.487	69.4271	68.3106	17.5538	58.4082	-1.71947	2.14332e-05	0.000412991	Foxc2	19	53044379	53047081	+	2703	protein_coding	forkhead box C2 [Source:RGD Symbol;Acc:621703]	Fork_head	16	10	24	47	62	80	0.417705	0.243748	0.416249	0.766843	1.4204	1.3987
ENSRNOG00000014098	1284.56	1125.77	1214.37	1461.99	1555.39	1519.06	1208.23	1512.15	-0.323257	2.15714e-05	0.000415056	Pold2	14	86111294	86117578	-	1692	protein_coding	polymerase (DNA directed), delta 2, accessory subunit [Source:RGD Symbol;Acc:1304954]	-	1007	945	1433	1833	1389	1779	41.9976	36.7975	39.7039	47.7768	50.8354	49.6887
ENSRNOG00000002907	179.864	200.137	168.639	272.778	376.25	257.018	182.88	302.015	-0.721107	2.19648e-05	0.000422015	Plekha6	13	50555454	50578720	-	5846	processed_transcript	pleckstrin homology domain containing, family A member 6 [Source:RGD Symbol;Acc:1564395]	-	141	168	199	342	336	301	1.70199	1.89338	1.59581	2.58001	3.55914	2.43327
ENSRNOG00000060123	116.082	125.086	117.793	70.1884	49.2708	58.064	119.654	59.1744	1.0056	2.20297e-05	0.000422652	Kifc2	7	117722975	117730714	+	3472	protein_coding	kinesin family member C2 [Source:RGD Symbol;Acc:735021]	Kinesin	91	105	139	88	44	68	1.84951	1.99249	1.87682	1.11778	0.784761	0.925574
ENSRNOG00000012815	257.677	194.181	254.23	343.764	387.448	349.238	235.363	360.15	-0.608813	2.21709e-05	0.000424752	Chst10	9	45528928	45559140	-	2737	protein_coding	carbohydrate sulfotransferase 10 [Source:RGD Symbol;Acc:621216]	-	202	163	300	431	346	409	5.20801	3.92374	5.13847	6.94476	7.82827	7.06205
ENSRNOG00000016189	84.1914	84.5818	85.5909	47.0582	29.1146	29.032	84.788	35.0682	1.26185	2.23105e-05	0.000426813	Frmd5	3	113483269	113525864	-	1506	protein_coding	FERM domain containing 5 [Source:RGD Symbol;Acc:1561554]	Band_41	66	71	101	59	26	34	3.09253	3.10614	3.14401	1.72775	1.06909	1.06693
ENSRNOG00000025076	3538.59	3632.25	3566	3060.38	2973.05	3094.47	3578.95	3042.63	0.233741	2.24771e-05	0.000429383	AI314180	5	75931293	76039760	-	5813	protein_coding	expressed sequence AI314180 [Source:MGI Symbol;Acc:MGI:2140220]	-	2774	3049	4208	3837	2655	3624	33.6745	34.5577	33.9362	29.1103	28.2832	29.4625
ENSRNOG00000011653	6223.79	6231.65	6036.27	5596.73	4843.1	4998.62	6163.91	5146.15	0.259412	2.30006e-05	0.000438755	Fam21c	4	148139537	148197361	+	4256	protein_coding	family with sequence similarity 21, member C [Source:RGD Symbol;Acc:735230]	-	4879	5231	7123	7017	4325	5854	80.8956	80.9786	78.4601	72.7118	62.9288	65.003
ENSRNOG00000048411	1984.88	1875.09	2078.76	2384.81	2371.72	2429.29	1979.58	2395.27	-0.27379	2.3062e-05	0.000439298	Uhrf1	9	10738222	10757954	-	3856	protein_coding	ubiquitin-like with PHD and ring finger domains 1 [Source:RGD Symbol;Acc:1595855]	ubiquitin	1556	1574	2453	2990	2118	2845	28.4753	26.894	29.8228	34.1971	34.0137	34.868
ENSRNOG00000000247	1260.32	1272.3	1272	1032.09	1036.93	989.649	1268.21	1019.56	0.315428	2.33204e-05	0.000443587	Mfsd11	10	105796680	105815696	+	2885	protein_coding	major facilitator superfamily domain containing 11 [Source:RGD Symbol;Acc:1307394]	-	988	1068	1501	1294	926	1159	24.1661	24.39	24.3906	19.7808	19.876	18.9854
ENSRNOG00000043286	308.702	285.91	293.212	370.084	496.068	451.704	295.942	439.285	-0.566774	2.36921e-05	0.000450015	Cpne2	19	10861406	10884047	-	1716	protein_coding	copine II [Source:RGD Symbol;Acc:1586036]	C2	242	240	346	464	443	529	9.95162	9.2147	9.4525	11.9249	15.9864	14.5687
ENSRNOG00000011568	1640.46	1602.29	1699.11	1417.33	1218.33	1313.27	1647.28	1316.31	0.322326	2.40726e-05	0.000456593	Rspo3	1	30681681	30766860	+	3074	protein_coding	R-spondin 3 [Source:RGD Symbol;Acc:1563246]	-	1286	1345	2005	1777	1088	1538	29.5211	28.8274	30.5772	25.494	21.9174	23.6447
ENSRNOG00000014230	732.21	627.811	734.726	571.876	466.953	465.366	698.249	501.398	0.476214	2.43135e-05	0.000459888	Map1a	3	113251778	113272186	+	11197	protein_coding	microtubule-associated protein 1A [Source:RGD Symbol;Acc:3042]	-	574	527	867	717	417	545	3.61748	3.10096	3.62999	2.82405	2.30621	2.30026
ENSRNOG00000024733	269.158	201.328	247.451	353.335	387.448	345.822	239.312	362.202	-0.595636	2.43154e-05	0.000459888	Mnd1	2	183073187	183128932	-	615	protein_coding	meiotic nuclear divisions 1 homolog (S. cerevisiae) [Source:RGD Symbol;Acc:1309007]	Mnd1	211	169	292	443	346	405	24.2105	18.105	22.2585	31.7675	34.839	31.1216
ENSRNOG00000036680	381.413	355.005	337.279	259.219	211.641	245.918	357.899	238.926	0.57535	2.45259e-05	0.000462599	Notum	10	109832981	109840047	-	2041	protein_coding	notum pectinacetylesterase homolog (Drosophila) [Source:RGD Symbol;Acc:1307119]	-	299	298	398	325	189	288	10.3377	9.61968	9.14172	7.02255	5.73434	6.66855
ENSRNOG00000029910	4082.01	4327.97	4120.23	3642.62	3404.17	3562.4	4176.73	3536.39	0.239278	2.45281e-05	0.000462599	Golga4	8	127171537	127248538	+	7260	protein_coding	golgin A4 [Source:RGD Symbol;Acc:1591925]	-	3200	3633	4862	4567	3040	4172	31.1035	32.9698	31.3954	27.7427	25.9299	27.1575
ENSRNOG00000017466	5017.04	5103.5	4837.15	4282.29	4320.16	4230.99	4985.9	4277.81	0.22059	2.46428e-05	0.000464107	Kif5b	17	54181419	54212096	+	3337	protein_coding	kinesin family member 5B [Source:RGD Symbol;Acc:621559]	Kinesin	3933	4284	5708	5369	3858	4955	83.1694	84.5825	80.1891	70.9565	71.593	70.1729
ENSRNOG00000005736	3252.85	3271.29	3355.84	3696.06	4341.43	3943.23	3293.33	3993.57	-0.276707	2.47606e-05	0.000465666	Eif1ax	X	37579957	37595486	+	3247	protein_coding	eukaryotic translation initiation factor 1A, X-linked [Source:RGD Symbol;Acc:1560198]	-	2550	2746	3960	4634	3877	4618	55.4183	55.7193	57.1743	62.9403	73.9398	67.2131
ENSRNOG00000033372	582.962	662.359	678.795	516.842	388.568	454.265	641.372	453.225	0.498386	2.50845e-05	0.000471094	Klhl24	11	84615760	84633504	-	1800	protein_coding	kelch-like family member 24 [Source:RGD Symbol;Acc:727971]	BACK	457	556	801	648	347	532	17.9159	20.3512	20.8616	15.8766	11.9377	13.9676
ENSRNOG00000001692	293.394	295.441	334.737	407.571	456.875	466.22	307.857	443.555	-0.520895	2.53189e-05	0.000474827	Chaf1b	11	34101197	34121378	+	2034	protein_coding	chromatin assembly factor 1, subunit B (p60) [Source:RGD Symbol;Acc:1307634]	WD40	230	248	395	511	408	546	7.97944	8.03319	9.10403	11.0796	12.4215	12.686
ENSRNOG00000013133	127.563	116.747	127.115	173.078	276.589	210.909	123.808	220.192	-0.822831	2.57461e-05	0.000482161	Foxa2	3	142383278	142387481	+	2224	protein_coding	forkhead box A2 [Source:RGD Symbol;Acc:2808]	Fork_head	100	98	150	217	247	247	3.17293	2.90321	3.16187	4.30308	6.87744	5.24861
ENSRNOG00000034025	1912.17	1863.18	1942.32	1624.7	1529.64	1557.48	1905.89	1570.61	0.278815	2.64886e-05	0.000495369	Ptprj	3	79233525	79390956	-	7518	protein_coding	protein tyrosine phosphatase, receptor type, J [Source:RGD Symbol;Acc:3454]	Y_phosphatase	1499	1564	2292	2037	1366	1824	14.07	13.7063	14.2922	11.9493	11.2516	11.4658
ENSRNOG00000001842	608.475	531.317	648.287	749.74	913.75	788.133	596.026	817.208	-0.449929	2.67397e-05	0.000498704	Mrps35	4	181434812	181465318	+	2238	protein_coding	mitochondrial ribosomal protein S35 [Source:RGD Symbol;Acc:1306720]	-	477	446	765	940	816	923	15.0402	13.1299	16.0247	18.5235	22.5785	19.4905
ENSRNOG00000004342	672.256	651.637	692.354	547.151	489.349	447.434	672.082	494.645	0.442133	2.6759e-05	0.000498704	Ahr	6	54963990	55001464	-	5144	protein_coding	aryl hydrocarbon receptor [Source:RGD Symbol;Acc:2074]	PAS	527	547	817	686	437	524	7.22945	7.00606	7.44576	5.88136	5.26072	4.81407
ENSRNOG00000018570	432.438	393.127	432.191	323.026	285.547	227.133	419.252	278.569	0.590126	2.6779e-05	0.000498704	C1qtnf3	2	60920257	60942500	+	1920	protein_coding	C1q and tumor necrosis factor related protein 3 [Source:RGD Symbol;Acc:1305010]	Collagen	339	330	510	405	255	266	12.4593	11.324	12.4525	9.30269	8.22439	6.5473
ENSRNOG00000025997	299.773	315.693	338.974	409.167	473.672	491.836	318.146	458.225	-0.521279	2.68537e-05	0.000499396	Mrrf	3	15463953	15520618	+	3574	protein_coding	mitochondrial ribosome recycling factor [Source:RGD Symbol;Acc:1305897]	-	235	265	400	513	423	576	4.6399	4.88516	5.24678	6.3302	7.3291	7.6164
ENSRNOG00000015641	242.369	326.414	250.841	190.625	146.693	159.676	273.208	165.665	0.714883	2.70236e-05	0.000501856	Exoc3l1	19	37245270	37250919	-	2511	protein_coding	exocyst complex component 3-like 1 [Source:RGD Symbol;Acc:1311132]	-	190	274	296	239	131	187	5.33952	7.18937	5.52628	4.19765	3.23065	3.51947
ENSRNOG00000017428	3599.82	3541.71	3994.81	3298.86	2709.9	2928.82	3712.11	2979.19	0.317064	2.75794e-05	0.000511465	Map1b	2	29675391	29768750	-	11866	protein_coding	microtubule-associated protein 1B [Source:RGD Symbol;Acc:3043]	-	2822	2973	4714	4136	2420	3430	16.7822	16.5074	18.624	15.372	12.6292	13.6607
ENSRNOG00000013572	104.601	89.347	93.2178	165.102	175.807	161.384	95.7221	167.431	-0.807804	2.76789e-05	0.000512598	Lxn	2	164628566	164634434	-	1072	protein_coding	latexin [Source:RGD Symbol;Acc:68361]	-	82	75	110	207	157	189	5.39777	4.6095	4.81045	8.5159	9.06921	8.332
ENSRNOG00000003772	5696.95	5080.86	5399	4779.99	4444.45	4031.18	5392.27	4418.54	0.287111	2.80913e-05	0.000519239	Csrp2	7	53630621	53649310	+	1428	protein_coding	cysteine and glycine-rich protein 2 [Source:RGD Symbol;Acc:61950]	LIM	4466	4265	6371	5993	3969	4721	220.692	196.779	209.154	185.085	172.115	156.238
ENSRNOG00000048915	304.875	335.945	291.517	386.036	537.5	467.073	310.779	463.537	-0.574852	2.81154e-05	0.000519239	Twf2	8	114897011	114909531	+	1582	protein_coding	twinfilin actin-binding protein 2 [Source:RGD Symbol;Acc:1591460]	Cofilin_ADF	239	282	344	484	480	547	10.6607	11.7444	10.1939	13.4925	18.7888	16.3404
ENSRNOG00000001035	818.953	843.435	794.046	972.269	1078.36	1101.51	818.811	1050.71	-0.3599	2.82527e-05	0.000521054	Gtf2h3	12	37427546	37444282	-	2107	protein_coding	general transcription factor IIH, polypeptide 3 [Source:RGD Symbol;Acc:1305494]	-	642	708	937	1219	963	1290	21.5014	22.1389	20.8479	25.5149	28.3026	28.9339
ENSRNOG00000018780	84.1914	77.434	66.0999	114.854	162.37	162.238	75.9085	146.487	-0.952916	2.84401e-05	0.000523786	Sh3rf2	18	36371041	36471015	+	2408	protein_coding	SH3 domain containing ring finger 2 [Source:RGD Symbol;Acc:1308415]	SH3_2	66	65	78	144	145	190	1.93412	1.77846	1.51854	2.63731	3.72886	3.72889
ENSRNOG00000028822	2002.74	1726.18	1828.76	2205.35	2309.01	2295.23	1852.56	2269.87	-0.293501	2.84906e-05	0.000523991	Ngfrap1	X	106823491	106825014	+	766	protein_coding	nerve growth factor receptor (TNFRSF16) associated protein 1 [Source:RGD Symbol;Acc:3148]	-	1570	1449	2158	2765	2062	2688	144.633	124.631	132.072	159.192	166.696	165.837
ENSRNOG00000006916	1060.05	945.887	916.076	1147.74	1360.55	1277.41	974.003	1261.9	-0.374175	2.86384e-05	0.000525985	Sardh	3	5737200	5802129	-	4112	protein_coding	sarcosine dehydrogenase [Source:RGD Symbol;Acc:621125]	DAO	831	794	1081	1439	1215	1496	14.2608	12.722	12.3242	15.4334	18.2973	17.1934
ENSRNOG00000015695	478.361	462.222	501.681	644.457	625.964	654.927	480.754	641.783	-0.415398	2.87241e-05	0.000526767	Sult5a1	19	55952853	55967836	-	1190	protein_coding	sulfotransferase family 5A, member 1 [Source:RGD Symbol;Acc:1310002]	Sulfotransfer_1	375	388	592	808	559	767	22.2372	21.4819	23.3218	29.9446	29.0891	30.46
ENSRNOG00000011923	155.627	134.616	144.911	227.315	241.875	227.133	145.051	232.107	-0.677726	2.87601e-05	0.000526767	Mgarp	2	140444965	140453107	-	1206	protein_coding	mitochondria-localized glutamic acid-rich protein [Source:RGD Symbol;Acc:1586369]	-	122	113	171	285	216	266	7.13852	6.17331	6.64717	10.422	11.091	10.4236
ENSRNOG00000025408	21.6857	14.2955	19.491	42.2726	60.4688	67.4567	18.4907	56.7327	-1.61282	2.88539e-05	0.000527761	Duxbl1	16	3754968	3765917	-	4016	protein_coding	double homeobox B-like 1 [Source:RGD Symbol;Acc:1311053]	Homeobox	17	12	23	53	54	79	0.298711	0.196868	0.268486	0.582019	0.832654	0.929641
ENSRNOG00000011817	2851.03	3364.21	3047.37	2722.19	2329.17	2324.27	3087.54	2458.54	0.327838	2.91239e-05	0.00053197	Rpl22l1	2	115362799	115364729	+	560	protein_coding	ribosomal protein L22 like 1 [Source:RGD Symbol;Acc:1309517]	-	2235	2824	3596	3413	2080	2722	281.634	332.249	301.037	268.784	230.006	229.711
ENSRNOG00000027430	63.7814	67.9037	72.8793	27.9159	24.6354	29.032	68.1881	27.1944	1.32403	2.92821e-05	0.000534127	Ikzf2	9	76621230	76768806	-	2193	protein_coding	IKAROS family zinc finger 2 [Source:RGD Symbol;Acc:1308686]	-	50	57	86	35	22	34	1.60889	1.71247	1.83843	0.703857	0.621225	0.732693
ENSRNOG00000050697	471.982	440.778	484.732	608.566	656.198	616.503	465.831	627.089	-0.425603	2.93637e-05	0.000534885	Ctsz	3	172527107	172537877	-	1355	protein_coding	cathepsin Z [Source:RGD Symbol;Acc:708479]	Peptidase_C1	370	370	572	763	586	722	19.269	17.9908	19.7899	24.8336	26.7808	25.1814
ENSRNOG00000011952	2240	2015.67	2218.58	2472.55	2749.09	2689.73	2158.08	2637.12	-0.287981	2.97376e-05	0.000540957	Samm50	7	125058897	125082505	+	1679	protein_coding	SAMM50 sorting and assembly machinery component [Source:RGD Symbol;Acc:1303219]	-	1756	1692	2618	3100	2455	3150	73.8022	66.3952	73.0982	81.4265	90.5452	88.6629
ENSRNOG00000014293	929.933	850.583	907.602	740.967	631.563	677.982	896.039	683.504	0.388006	2.99112e-05	0.000542846	Nkd1	19	19436333	19509087	-	2556	protein_coding	naked cuticle homolog 1 (Drosophila) [Source:RGD Symbol;Acc:1308491]	-	729	714	1071	929	564	794	20.1262	18.4045	19.6434	16.0291	13.6642	14.6805
ENSRNOG00000029549	1347.06	1277.07	1268.61	1520.22	1755.83	1590.78	1297.58	1622.28	-0.321315	2.99229e-05	0.000542846	Eci3	17	30556884	30639040	+	2761	protein_coding	enoyl-Coenzyme A delta isomerase 3 [Source:RGD Symbol;Acc:1310224]	ECH	1056	1072	1497	1906	1568	1863	26.9894	25.5809	25.4181	30.4447	35.1677	31.8881
ENSRNOG00000031675	950.343	881.557	851.671	780.846	538.62	549.9	894.524	623.122	0.517089	3.00795e-05	0.000544945	Panx3	8	40126342	40137390	-	2422	protein_coding	pannexin 3 [Source:RGD Symbol;Acc:735137]	-	745	740	1005	979	481	644	21.7059	20.13	19.4527	17.8264	12.298	12.5659
ENSRNOG00000049862	660.775	683.802	636.423	567.888	370.651	385.955	660.334	441.498	0.575556	3.04195e-05	0.000550357	Rnf157	10	105293490	105368242	-	2141	protein_coding	ring finger protein 157 [Source:RGD Symbol;Acc:1591154]	-	518	574	751	712	331	452	17.073	17.6637	16.4441	14.6662	9.57362	9.97709
ENSRNOG00000006733	2763.01	2806.69	2882.97	2483.71	2223.91	2321.71	2817.56	2343.11	0.265414	3.08427e-05	0.000557258	Srgap2	13	48068158	48286720	-	4328	protein_coding	SLIT-ROBO Rho GTPase activating protein 2 [Source:RGD Symbol;Acc:1566016]	RhoGAP	2166	2356	3402	3114	1986	2719	35.3156	35.8654	36.8498	31.7312	28.4156	29.6896
ENSRNOG00000000700	7355.27	6254.29	7191.33	5113.39	3774.82	3669.98	6933.63	4186.06	0.72784	3.17249e-05	0.000572421	Tmem119	12	48598647	48605704	+	2167	protein_coding	transmembrane protein 119 [Source:RGD Symbol;Acc:1307573]	-	5766	5250	8486	6411	3371	4298	187.764	159.62	183.583	130.473	96.3307	93.7324
ENSRNOG00000006639	82.9158	103.642	92.3703	145.162	164.609	193.831	92.9762	167.868	-0.851151	3.18631e-05	0.000574138	Scn9a	3	52583951	52664209	-	9302	protein_coding	sodium channel, voltage-gated, type IX, alpha subunit [Source:RGD Symbol;Acc:69368]	Ion_trans	65	87	109	182	147	227	0.493097	0.616212	0.549336	0.862879	0.978601	1.15327
ENSRNOG00000054446	3374.04	3816.9	3326.18	3040.44	2691.98	2850.26	3505.71	2860.89	0.291767	3.23406e-05	0.000581956	Sltm	8	76977822	77022837	+	3732	protein_coding	SAFB-like, transcription modulator [Source:MGI Symbol;Acc:MGI:1913910]	RRM_1	2645	3204	3925	3812	2404	3338	50.0126	56.5637	49.3044	45.047	39.8894	42.2695
ENSRNOG00000007887	7990.53	8536.8	8111.64	7237.38	7025.57	7058.19	8212.99	7107.05	0.20844	3.25302e-05	0.000584579	Elk4	13	48790509	48813260	+	10484	protein_coding	ELK4, ETS-domain protein (SRF accessory protein 1) [Source:RGD Symbol;Acc:1310504]	Ets	6264	7166	9572	9074	6274	8266	42.1619	45.0336	42.8019	38.1704	37.058	37.2606
ENSRNOG00000011316	1626.43	1685.68	1732.16	1930.98	2069.38	2190.21	1681.42	2063.52	-0.294109	3.2682e-05	0.000586517	Fam167a	15	46613810	46643772	+	4023	protein_coding	family with sequence similarity 167, member A [Source:RGD Symbol;Acc:1561302]	-	1275	1415	2044	2421	1848	2565	22.3643	23.1736	23.8187	26.5399	28.4457	30.1314
ENSRNOG00000039076	219.408	251.363	205.079	157.924	100.781	131.498	225.283	130.068	0.780149	3.28424e-05	0.000588602	LOC688452	1	59704998	59715763	+	1112	protein_coding	hypothetical protein LOC688452 [Source:RGD Symbol;Acc:1588836]	-	172	211	242	198	90	154	10.9149	12.5016	10.2023	7.85263	5.0119	6.54482
ENSRNOG00000001926	31.8907	16.6781	16.1013	47.8557	61.5886	81.9727	21.5567	63.8057	-1.58875	3.38167e-05	0.000605251	Cldn1	11	77815181	77830416	+	3301	protein_coding	claudin 1 [Source:RGD Symbol;Acc:68422]	-	25	14	19	60	55	96	0.534429	0.279428	0.269833	0.801605	1.03177	1.37438
ENSRNOG00000006519	362.278	364.536	359.312	451.439	567.735	514.037	362.042	511.07	-0.494218	3.40515e-05	0.000607904	Tmem107	10	55653946	55656270	+	1038	protein_coding	transmembrane protein 107 [Source:RGD Symbol;Acc:1595972]	-	284	306	424	566	507	602	19.3071	19.4228	19.1494	24.0477	30.2465	27.4082
ENSRNOG00000057867	178.588	165.59	153.386	259.219	292.266	234.818	165.854	262.101	-0.661722	3.40663e-05	0.000607904	Mns1	8	79054237	79075122	+	1801	protein_coding	meiosis-specific nuclear structural 1 [Source:RGD Symbol;Acc:1549718]	-	140	139	181	325	261	275	5.48542	5.08497	4.71143	7.95838	8.97411	7.21607
ENSRNOG00000016103	482.187	497.96	506.766	577.459	825.287	713.845	495.638	705.53	-0.504879	3.41094e-05	0.000607904	Nkd2	1	32058044	32084877	+	4017	protein_coding	naked cuticle homolog 2 (Drosophila) [Source:RGD Symbol;Acc:1311459]	-	378	418	598	724	737	836	6.64027	6.85586	6.9789	7.94862	11.3614	9.83527
ENSRNOG00000005917	756.447	749.323	799.978	994.602	993.255	949.517	768.583	979.125	-0.347136	3.41473e-05	0.000607904	Pawr	7	51273771	51353068	-	2111	protein_coding	PRKC, apoptosis, WT1, regulator [Source:RGD Symbol;Acc:69065]	-	593	629	944	1247	887	1112	19.8227	19.6313	20.9639	26.0515	26.0196	24.8942
ENSRNOG00000010934	447.745	474.135	428.802	571.876	670.755	598.571	450.227	613.734	-0.446182	3.4243e-05	0.000608796	Spa17	8	40067076	40078165	-	677	protein_coding	sperm autoantigenic protein 17 [Source:RGD Symbol;Acc:620154]	RIIa	351	398	506	717	599	701	36.5859	38.733	35.0388	46.7074	54.7902	48.9341
ENSRNOG00000056487	1540.96	1627.31	1519.45	1340.76	1234.01	1199.7	1562.57	1258.16	0.311129	3.43785e-05	0.000609799	Oxr1	7	80351774	80788094	+	5133	protein_coding	oxidation resistance 1 [Source:RGD Symbol;Acc:621857]	LysM	1208	1366	1793	1681	1102	1405	16.607	17.5334	16.3756	14.4428	13.2946	12.9356
ENSRNOG00000020730	4342.24	4685.35	4303.27	3921.78	3504.95	3721.22	4443.62	3715.98	0.256791	3.44584e-05	0.000609799	LOC498369	10	89459650	89484080	+	4461	protein_coding	similar to neighbor of Brca1 gene 1 [Source:RGD Symbol;Acc:1593179]	-	3404	3933	5078	4917	3130	4358	53.8459	58.087	53.364	48.6097	43.4487	46.1676
ENSRNOG00000016795	3264.33	3196.24	3361.77	2971.04	2525.13	2447.23	3274.11	2647.8	0.305785	3.44678e-05	0.000609799	Rabl6	3	2806777	2832697	-	3190	protein_coding	RAB, member RAS oncogene family-like 6 [Source:RGD Symbol;Acc:1307615]	-	2559	2683	3967	3725	2255	2866	56.6077	55.4137	58.2988	51.498	43.7744	42.4588
ENSRNOG00000001844	220.684	245.406	245.756	316.646	358.333	385.955	237.282	353.645	-0.572167	3.44824e-05	0.000609799	Klhl42	4	181481147	181502916	+	3228	protein_coding	kelch-like family, member 42 [Source:RGD Symbol;Acc:1560924]	Kelch_1	173	206	290	397	320	452	3.78188	4.20456	4.21165	5.4239	6.13877	6.61739
ENSRNOG00000042556	389.067	315.693	377.956	480.95	519.583	521.722	360.905	507.419	-0.489282	3.4794e-05	0.000614495	Bmyc	3	2916662	2917421	+	760	protein_coding	brain expressed myelocytomatosis oncogene [Source:RGD Symbol;Acc:1584970]	Myc_N	305	265	446	603	464	611	28.3193	22.9731	27.5112	34.9912	37.8067	37.9935
ENSRNOG00000053317	80.3646	113.173	103.387	172.281	179.167	170.776	98.9748	174.075	-0.808785	3.50478e-05	0.000618157	Efcab11	6	123743064	123894826	-	1493	protein_coding	EF-hand calcium-binding domain-containing protein 11 [Source:UniProtKB/Swiss-Prot;Acc:Q6AXQ2]	-	63	95	122	216	160	200	2.97767	4.19229	3.83079	6.38041	6.63628	6.33071
ENSRNOG00000017123	9201.1	8845.35	8815.01	8062.1	7673.93	7211.89	8953.82	7649.31	0.22692	3.53835e-05	0.000623254	B2m	3	114087287	114093309	+	1827	protein_coding	beta-2 microglobulin [Source:RGD Symbol;Acc:2189]	C1-set	7213	7425	10402	10108	6853	8446	278.595	267.76	266.911	243.995	232.277	218.471
ENSRNOG00000017495	3389.34	3224.83	3666	2946.32	2641.59	2881.85	3426.72	2823.25	0.279547	3.57196e-05	0.00062829	Klhdc3	9	16612433	16618761	+	1977	protein_coding	kelch domain containing 3 [Source:RGD Symbol;Acc:1307105]	Kelch_2	2657	2707	4326	3694	2359	3375	94.8376	90.2129	102.581	82.4034	73.8901	80.6769
ENSRNOG00000004613	325.285	294.249	297.449	227.315	194.844	171.63	305.661	197.93	0.623653	3.57636e-05	0.00062829	Gpm6b	X	29607075	29648403	-	2274	protein_coding	glycoprotein m6b [Source:RGD Symbol;Acc:620580]	-	255	247	351	285	174	201	7.91308	7.15638	7.2361	5.52725	4.73831	4.17722
ENSRNOG00000015750	58.6789	60.7559	65.2524	22.3327	25.7552	23.0548	61.5624	23.7142	1.38467	3.5838e-05	0.000628768	Wnt7b	7	126420656	126465723	-	3890	protein_coding	wingless-type MMTV integration site family, member 7B [Source:RGD Symbol;Acc:1311441]	wnt	46	51	77	28	23	27	0.834457	0.863789	0.927959	0.317441	0.366136	0.328017
ENSRNOG00000020247	73.9864	76.2427	72.0319	121.235	157.891	137.475	74.087	138.867	-0.903192	3.6048e-05	0.000631622	Cnih2	1	220474493	220480132	-	1329	protein_coding	cornichon family AMPA receptor auxiliary protein 2 [Source:RGD Symbol;Acc:1304930]	-	58	64	85	152	141	161	3.07963	3.1728	2.99835	5.04398	6.5699	5.7251
ENSRNOG00000000257	8496.96	8384.32	8823.49	5577.59	3300.03	3503.48	8568.25	4127.03	1.05373	3.61209e-05	0.000632069	Smpd3	19	38237965	38321528	-	5031	protein_coding	sphingomyelin phosphodiesterase 3, neutral membrane [Source:RGD Symbol;Acc:619754]	-	6661	7038	10412	6993	2947	4103	93.4288	92.1684	97.0214	61.3005	36.2736	38.5416
ENSRNOG00000056984	1236.08	1435.51	1278.78	1125.41	893.594	992.211	1316.79	1003.74	0.388698	3.62646e-05	0.000633522	Baz2b	3	45968825	46153371	-	7844	protein_coding	bromodomain adjacent to zinc finger domain, 2B [Source:MGI Symbol;Acc:MGI:2442782]	Bromodomain	969	1205	1509	1411	798	1162	8.7173	10.1213	9.01861	7.93312	6.29985	7.00085
ENSRNOG00000012785	405.65	351.431	378.803	480.153	543.099	558.439	378.628	527.23	-0.477016	3.6299e-05	0.000633522	Armc10	4	10004848	10020022	-	1929	protein_coding	armadillo repeat containing 10 [Source:RGD Symbol;Acc:1305915]	-	318	295	447	602	485	654	11.633	10.0757	10.8633	13.7632	15.5695	16.0224
ENSRNOG00000016551	1243.74	1175.81	1266.91	1043.26	921.589	952.932	1228.82	972.592	0.336359	3.69284e-05	0.000643664	Bcl2l11	3	120726906	120764192	+	5141	protein_coding	BCL2-like 11 (apoptosis facilitator) [Source:RGD Symbol;Acc:628774]	-	975	987	1495	1308	823	1116	13.383	12.649	13.6327	11.2206	9.91327	10.2588
ENSRNOG00000018397	933.76	793.401	1030.48	1127.8	1500.52	1184.33	919.214	1270.89	-0.462741	3.73061e-05	0.000648395	Dnph1	9	16845525	16848503	-	773	protein_coding	2'-deoxynucleoside 5'-phosphate N-hydrolase 1 [Source:RGD Symbol;Acc:620382]	-	732	666	1216	1414	1340	1387	66.8232	56.7652	73.7466	80.6723	107.347	84.7967
ENSRNOG00000009196	1098.32	1296.13	1177.09	1000.98	890.235	869.252	1190.51	920.156	0.370581	3.73327e-05	0.000648395	Rc3h2	3	21623041	21670014	-	4134	protein_coding	ring finger and CCCH-type domains 2 [Source:RGD Symbol;Acc:1304833]	zf-CCCH	861	1088	1389	1255	795	1018	14.697	17.3399	15.7514	13.3884	11.9086	11.6375
ENSRNOG00000012434	2160.91	2239.63	2144.01	1774.65	1690.89	1910.99	2181.52	1792.17	0.282154	3.73457e-05	0.000648395	Zfp598	10	14035149	14047096	+	3275	protein_coding	zinc finger protein 598 [Source:RGD Symbol;Acc:1304900]	-	1694	1880	2530	2225	1510	2238	36.5004	37.8211	36.2157	29.9622	28.5516	32.2947
ENSRNOG00000003267	1741.23	1646.37	1762.66	2034.67	2114.17	2062.12	1716.75	2070.32	-0.268923	3.75916e-05	0.000651692	Pycr2	13	99184564	99188431	+	1613	protein_coding	pyrroline-5-carboxylate reductase family, member 2 [Source:RGD Symbol;Acc:1310074]	F420_oxidored	1365	1382	2080	2551	1888	2415	59.7164	56.4496	60.4528	69.7479	72.4824	70.7562
ENSRNOG00000003084	4004.2	3685.86	4206.66	4573.41	4983.07	4704.04	3965.57	4753.51	-0.260081	3.76333e-05	0.000651692	Parp1	13	98857177	98889716	+	3886	protein_coding	poly (ADP-ribose) polymerase 1 [Source:RGD Symbol;Acc:2053]	WGR	3139	3094	4964	5734	4450	5509	57.0012	52.4572	59.8848	65.0743	70.9124	66.9965
ENSRNOG00000028872	7595.09	7889.93	7987.92	6984.55	6517.19	6761.89	7824.31	6754.54	0.212	3.81397e-05	0.000659605	Rai14	2	60546091	60683451	-	4716	protein_coding	retinoic acid induced 14 [Source:RGD Symbol;Acc:1305942]	Ank	5954	6623	9426	8757	5820	7919	89.0903	92.5269	93.7004	81.891	76.4212	79.3558
ENSRNOG00000005804	4661.14	4362.51	4653.26	5067.92	5585.52	5525.47	4558.97	5392.97	-0.24168	3.8912e-05	0.000672089	Eif3d	7	119188185	119200623	-	1894	protein_coding	eukaryotic translation initiation factor 3, subunit D [Source:RGD Symbol;Acc:1303255]	-	3654	3662	5491	6354	4988	6471	136.14	127.387	135.912	147.952	163.084	161.463
ENSRNOG00000033206	655.673	663.55	584.73	506.473	468.073	392.786	634.651	455.777	0.47524	3.92663e-05	0.000677332	Entpd5	6	108087418	108120579	-	5032	protein_coding	ectonucleoside triphosphate diphosphohydrolase 5 [Source:RGD Symbol;Acc:735219]	-	514	557	690	635	418	460	7.20806	7.29293	6.4283	5.56529	5.14399	4.32015
ENSRNOG00000005411	1426.15	1333.06	1308.44	1130.19	1075	1065.64	1355.88	1090.28	0.312508	3.93625e-05	0.000678114	Aftph	14	104922282	104960141	-	3157	protein_coding	aftiphilin [Source:RGD Symbol;Acc:1311920]	-	1118	1119	1544	1417	960	1248	24.9898	23.353	22.9277	19.7948	18.8305	18.6819
ENSRNOG00000004471	1259.04	1029.28	1231.32	1460.4	1477.01	1531.86	1173.21	1489.76	-0.34377	4.01896e-05	0.000691468	Polr3h	7	123146249	123156558	-	1210	protein_coding	polymerase (RNA) III (DNA directed) polypeptide H [Source:RGD Symbol;Acc:1305889]	-	987	864	1453	1831	1319	1794	57.5609	47.0452	56.2948	66.7356	67.5032	70.0679
ENSRNOG00000012721	118.633	146.529	145.759	203.387	264.271	216.886	136.974	228.181	-0.726653	4.05438e-05	0.000696664	Ednra	19	33928356	33991703	+	5077	protein_coding	endothelin receptor type A [Source:RGD Symbol;Acc:2535]	7tm_1	93	123	172	255	236	254	1.29262	1.59619	1.58821	2.21507	2.87852	2.36433
ENSRNOG00000058663	1984.88	2068.08	1930.46	1688.51	1639.38	1630.91	1994.47	1652.93	0.269814	4.07236e-05	0.000697268	Suz12	10	67325347	67369668	+	2223	protein_coding	suppressor of zeste 12 homolog (Drosophila) [Source:MGI Symbol;Acc:MGI:1261758]	-	1556	1736	2278	2117	1464	1910	49.393	51.4514	48.0399	41.9987	40.7818	40.6047
ENSRNOG00000018145	1316.45	1136.49	1298.27	1093.5	874.558	806.065	1250.4	924.709	0.434178	4.07267e-05	0.000697268	Crat	3	8968417	8981362	-	2215	protein_coding	carnitine O-acetyltransferase [Source:RGD Symbol;Acc:1303031]	-	1032	954	1532	1371	781	944	32.8777	28.3767	32.4245	27.2972	21.8344	20.141
ENSRNOG00000036697	1569.02	1534.39	1440.64	1215.54	1244.09	1237.27	1514.68	1232.3	0.296287	4.07359e-05	0.000697268	Mafg	10	109806159	109811323	-	1599	protein_coding	v-maf avian musculoaponeurotic fibrosarcoma oncogene homolog G [Source:RGD Symbol;Acc:619953]	bZIP_Maf	1230	1288	1700	1524	1111	1449	54.2816	53.0707	49.8412	42.0331	43.0259	42.8255
ENSRNOG00000009956	7496.87	7827.99	7849.78	6798.71	6389.53	6813.98	7724.88	6667.41	0.212194	4.0997e-05	0.000700312	Wnk1	4	152452848	152578446	-	10912	protein_coding	WNK lysine deficient protein kinase 1 [Source:RGD Symbol;Acc:621141]	Pkinase	5877	6571	9263	8524	5706	7980	38.0055	39.6748	39.7956	34.4504	32.3811	34.5605
ENSRNOG00000001072	574.033	540.847	553.375	663.6	772.656	792.402	556.085	742.886	-0.416789	4.10187e-05	0.000700312	Cers4	12	4439750	4474729	-	3349	protein_coding	ceramide synthase 4 [Source:RGD Symbol;Acc:1309303]	LAG1	450	454	653	832	690	928	9.48185	8.93157	9.14083	10.9563	12.7585	13.0953
ENSRNOG00000019734	1310.07	1023.32	1249.12	1525.8	1596.82	1491.73	1194.17	1538.12	-0.363993	4.12358e-05	0.000702513	Mrpl14	9	17687622	17698569	-	884	protein_coding	mitochondrial ribosomal protein L14 [Source:RGD Symbol;Acc:1306240]	-	1027	859	1474	1913	1426	1747	81.9811	64.0218	78.1687	95.4372	99.8923	93.3948
ENSRNOG00000020139	2504.06	2556.51	2488.07	2200.57	2044.74	2077.49	2516.21	2107.6	0.254561	4.1253e-05	0.000702513	RGD1565775	2	188052236	188080301	+	2851	protein_coding	similar to RIKEN cDNA 2810403A07 [Source:RGD Symbol;Acc:1565775]	-	1963	2146	2936	2759	1826	2433	48.5868	49.5929	48.2777	42.6785	39.6614	40.3299
ENSRNOG00000017692	1381.51	1408.11	1349.12	1144.55	1011.17	1149.33	1379.58	1101.68	0.321594	4.20812e-05	0.000715703	Ppp1r37	1	80439718	80471527	-	2933	protein_coding	protein phosphatase 1, regulatory subunit 37 [Source:RGD Symbol;Acc:1595870]	-	1083	1182	1592	1435	903	1346	26.0563	26.5517	25.446	21.5772	19.0652	21.6878
ENSRNOG00000018649	1683.83	1533.19	1649.11	1368.67	1311.28	1279.12	1622.04	1319.69	0.29747	4.21564e-05	0.000716067	Slc35c2	3	161801197	161812291	-	2077	protein_coding	solute carrier family 35 (GDP-fucose transporter), member C2 [Source:RGD Symbol;Acc:1311250]	-	1320	1287	1946	1716	1171	1498	44.847	40.8253	43.9232	36.4364	34.9128	34.0845
ENSRNOG00000004387	1120	1172.23	1118.61	1365.48	1425.5	1402.93	1136.95	1397.97	-0.298045	4.24727e-05	0.000720523	Utp23	7	91384187	91389598	+	1127	protein_coding	UTP23, small subunit (SSU) processome component, homolog (yeast) [Source:RGD Symbol;Acc:1307179]	-	878	984	1320	1712	1273	1643	54.9751	57.5252	54.9083	66.9938	69.947	68.8963
ENSRNOG00000032902	1287.11	1128.15	1201.66	1523.41	1599.06	1413.17	1205.64	1511.88	-0.326053	4.36501e-05	0.000739557	Ybx1-ps3	10	40380388	40381886	-	1499	protein_coding	Y box protein 1 related, pseudogene 3 [Source:RGD Symbol;Acc:1590933]	CSD	1009	947	1418	1910	1428	1655	47.4991	41.6232	44.3468	56.1936	58.9918	52.1769
ENSRNOG00000001441	567.654	481.282	606.763	713.051	771.537	748.854	551.9	744.481	-0.427314	4.3722e-05	0.000739834	Tmem120a	12	23989596	23998254	+	1555	protein_coding	transmembrane protein 120A [Source:RGD Symbol;Acc:1311474]	-	445	404	716	894	689	877	20.1941	17.1174	21.5859	25.3549	27.4381	26.6533
ENSRNOG00000002045	322.734	308.545	349.143	457.82	576.693	413.279	326.807	482.597	-0.55546	4.38308e-05	0.000740734	Anxa3	14	14364008	14426437	-	3913	protein_coding	annexin A3 [Source:RGD Symbol;Acc:2119]	-	253	259	412	574	515	484	4.56254	4.36091	4.936	6.46929	8.15008	5.84544
ENSRNOG00000003653	1399.36	1322.34	1372	1564.88	1745.76	1737.65	1364.57	1682.76	-0.301359	4.40428e-05	0.000743376	Fh	13	93651484	93677377	-	1587	protein_coding	fumarate hydratase [Source:RGD Symbol;Acc:2614]	-	1097	1110	1619	1962	1559	2035	48.7781	46.0822	47.8253	54.5226	60.8323	60.5996
ENSRNOG00000016478	16800	15125.8	16733.4	18718	20085.7	18332	16219.8	19045.2	-0.231405	4.42744e-05	0.00074634	Eif5a	10	56527085	56531483	-	1197	protein_coding	eukaryotic translation initiation factor 5A [Source:RGD Symbol;Acc:1308029]	-	13170	12697	19746	23468	17937	21469	776.403	698.866	773.344	864.643	927.941	847.617
ENSRNOG00000055093	730.935	742.175	667.778	593.411	510.625	439.749	713.63	514.595	0.468904	4.45048e-05	0.000748639	Fgfr1op	1	53122322	53152866	-	3202	protein_coding	FGFR1 oncogene partner [Source:UniProtKB/Swiss-Prot;Acc:Q4V7C1]	-	573	623	788	744	456	515	12.6278	12.819	11.537	10.2472	8.81877	7.60095
ENSRNOG00000028636	419.682	464.604	373.719	541.568	625.964	573.809	419.335	580.447	-0.471277	4.45231e-05	0.000748639	Xkr5	16	75744786	75762693	+	2179	protein_coding	XK, Kell blood group complex subunit-related family, member 5 [Source:RGD Symbol;Acc:1359335]	-	329	390	441	679	559	672	10.6545	11.7922	9.48788	13.7425	15.8862	14.5745
ENSRNOG00000039980	5454.59	5208.33	5413.41	6062.53	6700.83	6119.77	5358.78	6294.38	-0.231442	4.46118e-05	0.000749018	Slc25a5	X	123404570	123407637	+	1200	protein_coding	solute carrier family 25 (mitochondrial carrier; adenine nucleotide translocator), member 5 [Source:RGD Symbol;Acc:620353]	Mito_carr	4276	4372	6388	7601	5984	7167	251.45	240.041	249.558	279.347	308.798	282.253
ENSRNOG00000024437	1292.21	1410.49	1301.66	1141.36	947.344	1049.42	1334.79	1046.04	0.348659	4.4658e-05	0.000749018	Blcap	3	154040166	154042099	-	1934	protein_coding	bladder cancer associated protein [Source:RGD Symbol;Acc:621666]	-	1013	1184	1536	1431	846	1229	36.9614	40.335	37.2325	32.6316	27.0881	30.0315
ENSRNOG00000009867	367.381	380.022	371.176	494.509	539.74	495.252	372.86	509.834	-0.449511	4.54434e-05	0.000761234	Tgfb3	6	109913757	109935533	-	2619	protein_coding	transforming growth factor, beta 3 [Source:RGD Symbol;Acc:3851]	TGFb_propeptide	288	319	438	620	482	580	7.75984	8.02495	7.84019	10.4403	11.3966	10.4659
ENSRNOG00000054724	1042.19	920.869	952.516	1117.43	1484.84	1267.16	971.858	1289.81	-0.406668	4.55909e-05	0.000762746	Pycrl	7	116949879	116955148	-	1467	protein_coding	pyrroline-5-carboxylate reductase-like [Source:RGD Symbol;Acc:1309115]	F420_oxidored	817	773	1124	1401	1326	1484	39.2995	34.7166	35.919	42.1175	55.9729	47.8064
ENSRNOG00000027511	246.196	228.728	211.859	292.718	351.615	406.448	228.928	350.26	-0.616509	4.571e-05	0.000763781	AC119015.1	10	76312837	76313457	-	621	processed_pseudogene	-	-	193	192	250	367	314	476	21.9311	20.3703	18.8728	26.0633	31.3114	36.2241
ENSRNOG00000009412	614.853	587.307	605.916	491.319	433.359	404.74	602.692	443.14	0.442166	4.64075e-05	0.000774464	Lrch1	15	56785162	56970365	-	3146	protein_coding	leucine-rich repeats and calponin homology (CH) domain containing 1 [Source:RGD Symbol;Acc:1595678]	CH	482	493	715	616	387	474	10.8114	10.3247	10.6545	8.63529	7.61758	7.12036
ENSRNOG00000010880	15.3075	9.53034	11.8641	20.7375	67.1875	60.6256	12.234	49.5169	-2.01382	4.6517e-05	0.000775188	Gpr27	4	132137793	132138926	+	1134	protein_coding	G protein-coupled receptor 27 [Source:RGD Symbol;Acc:71067]	7tm_1	12	8	14	26	60	71	0.74673	0.464798	0.578766	1.01115	3.27645	2.95888
ENSRNOG00000008782	2121.37	2886.5	2160.11	1923	1715.52	1790.59	2389.33	1809.71	0.399491	4.65671e-05	0.000775188	Pnisr	5	35991068	36017944	+	4104	protein_coding	PNN-interacting serine/arginine-rich protein [Source:RGD Symbol;Acc:1307395]	-	1663	2423	2549	2411	1532	2097	28.5944	38.8985	29.1172	25.9086	23.1162	24.1476
ENSRNOG00000010551	84.1914	86.9644	76.2691	131.603	176.927	143.452	82.475	150.661	-0.868166	4.71627e-05	0.000784124	Lhx2	3	22640545	22658446	+	1903	protein_coding	LIM homeobox 2 [Source:RGD Symbol;Acc:71076]	Homeobox	66	73	90	165	158	168	2.44738	2.52738	2.21713	3.82384	5.14142	4.17208
ENSRNOG00000042912	192.62	142.955	128.81	209.768	315.781	268.119	154.795	264.556	-0.777395	4.72342e-05	0.000784335	Mycbpap	10	82232107	82252963	-	3440	protein_coding	Mycbp associated protein [Source:RGD Symbol;Acc:1359123]	-	151	120	152	263	282	314	3.09752	2.29832	2.07144	3.37172	5.07639	4.31373
ENSRNOG00000001616	682.461	727.88	721.167	601.387	470.313	491.836	710.502	521.179	0.44412	4.76325e-05	0.000789964	Senp7	11	46880928	47027667	-	4876	protein_coding	SUMO1/sentrin specific peptidase 7 [Source:RGD Symbol;Acc:1305510]	Peptidase_C48	535	611	851	754	420	576	7.74258	8.25591	8.18189	6.81966	5.33397	5.58266
ENSRNOG00000007921	8296.68	7913.76	7698.94	8967.37	9520.47	9169.84	7969.79	9219.23	-0.210296	4.82578e-05	0.00079934	Hnrnpm	7	18516512	18554227	-	2190	protein_coding	heterogeneous nuclear ribonucleoprotein M [Source:RGD Symbol;Acc:620369]	RRM_1	6504	6643	9085	11243	8502	10739	209.571	199.851	194.477	226.409	240.404	231.74
ENSRNOG00000014811	3154.63	2755.46	3032.12	2592.19	2447.87	2290.11	2980.74	2443.39	0.286675	4.83471e-05	0.000799827	Cyhr1	7	117706727	117722391	-	6584	protein_coding	cysteine/histidine-rich 1 [Source:RGD Symbol;Acc:2318728]	-	2473	2313	3578	3250	2186	2682	26.5051	23.1458	25.4764	21.7695	20.5601	19.2509
ENSRNOG00000020640	276.811	259.702	279.653	199.399	144.453	175.046	272.055	172.966	0.646794	4.89918e-05	0.000809488	Zbtb7b	2	188704687	188718704	-	2416	protein_coding	zinc finger and BTB domain containing 7B [Source:RGD Symbol;Acc:1305963]	BTB	217	218	330	250	129	205	6.33809	5.94493	6.40331	4.5635	3.30642	4.00995
ENSRNOG00000002381	325.285	338.327	333.889	245.66	193.724	230.548	332.5	223.311	0.568785	4.91352e-05	0.000810099	Bmp3	14	12359363	12387102	-	5237	protein_coding	bone morphogenetic protein 3 [Source:RGD Symbol;Acc:2212]	-	255	284	394	308	173	270	3.436	3.57292	3.52697	2.59372	2.04564	2.43648
ENSRNOG00000025731	1282.01	1137.68	1334.71	1539.36	1760.31	1493.44	1251.47	1597.7	-0.349207	4.91503e-05	0.000810099	Ptma	13	89873243	89874008	-	766	protein_coding	prothymosin alpha [Source:RGD Symbol;Acc:61829]	-	1005	955	1575	1930	1572	1749	92.5834	82.1413	96.3917	111.118	127.083	107.905
ENSRNOG00000011284	1128.93	950.652	1016.92	681.147	461.354	401.325	1032.17	514.609	1.00303	4.95254e-05	0.000815274	Sgms2	2	236458279	236480502	-	1894	protein_coding	sphingomyelin synthase 2 [Source:RGD Symbol;Acc:1305778]	-	885	798	1200	854	412	470	32.973	27.7594	29.7022	19.8853	13.4704	11.7274
ENSRNOG00000020941	1426.15	1261.58	1392.33	1168.48	1054.84	945.247	1360.02	1056.19	0.364523	5.01204e-05	0.000823587	Psenen	1	89016096	89017290	-	532	protein_coding	presenilin enhancer gamma secretase subunit [Source:RGD Symbol;Acc:1312037]	-	1118	1059	1643	1465	942	1107	148.295	131.151	144.782	121.445	109.649	98.3372
ENSRNOG00000021573	1107.25	1179.38	1166.92	1275.36	1549.79	1688.98	1151.18	1504.71	-0.385035	5.01539e-05	0.000823587	Dpy19l3	1	92002927	92069160	-	7610	protein_coding	dpy-19-like 3 (C. elegans) [Source:RGD Symbol;Acc:1308334]	-	868	990	1377	1599	1384	1978	8.04879	8.57112	8.48276	9.26656	11.262	12.2835
ENSRNOG00000017489	733.486	725.497	662.694	865.391	879.037	1064.79	707.226	936.406	-0.408083	5.04441e-05	0.000826783	Gse1	19	54060622	54148970	+	4439	protein_coding	Gse1 coiled-coil protein [Source:RGD Symbol;Acc:1562686]	-	575	609	782	1085	785	1247	9.14068	9.03898	8.25866	10.7795	10.9509	13.2759
ENSRNOG00000028072	116.082	106.025	131.352	78.1644	38.0729	23.0548	117.82	46.4307	1.33509	5.04726e-05	0.000826783	Chit1	13	50974872	50994643	+	2310	protein_coding	chitinase 1 (chitotriosidase) [Source:RGD Symbol;Acc:1305646]	CBM_14	91	89	155	98	34	27	2.77987	2.53843	3.14563	1.87098	0.911447	0.552375
ENSRNOG00000007177	4491.49	4410.17	4476.15	5059.15	5511.62	5074.62	4459.27	5215.13	-0.225159	5.06725e-05	0.000829039	Kdelc2	8	57964988	57982600	+	3747	protein_coding	KDEL (Lys-Asp-Glu-Leu) containing 2 [Source:RGD Symbol;Acc:1562027]	-	3521	3702	5282	6343	4922	5943	66.3098	65.0938	66.0849	74.6562	81.3435	74.9556
ENSRNOG00000017290	1561.37	1788.13	1671.14	1423.71	1175.78	1355.11	1673.55	1318.2	0.342305	5.0794e-05	0.000829745	Zfp335	3	161357278	161376119	-	4259	protein_coding	zinc finger protein 335 [Source:RGD Symbol;Acc:628751]	-	1224	1501	1972	1785	1050	1587	20.2801	23.2199	21.7064	18.4835	15.2667	17.6097
ENSRNOG00000009719	622.506	705.245	672.015	508.866	522.943	478.174	666.589	503.328	0.407332	5.08401e-05	0.000829745	C2cd2l	8	48641801	48652071	-	4063	protein_coding	C2CD2-like [Source:RGD Symbol;Acc:1310281]	-	488	592	793	638	467	560	8.47556	9.5998	9.14985	6.92514	7.11762	6.51363
ENSRNOG00000016242	489.841	481.282	409.311	590.221	649.479	626.749	460.145	622.15	-0.43903	5.23715e-05	0.000853694	Fzd1	4	26470864	26475262	+	4399	protein_coding	frizzled class receptor 1 [Source:RGD Symbol;Acc:61916]	Fz	384	404	483	740	580	734	6.15989	6.05082	5.14732	7.41878	8.16467	7.88541
ENSRNOG00000013919	1065.15	1014.98	971.16	826.309	748.021	818.873	1017.1	797.734	0.346643	5.26799e-05	0.000857673	Ift46	8	49077053	49097686	+	1647	protein_coding	intraflagellar transport 46 [Source:RGD Symbol;Acc:1307682]	-	835	852	1146	1036	668	959	35.7757	34.0826	32.6196	27.7409	25.1158	27.5174
ENSRNOG00000020460	1863.69	1732.14	1827.07	2108.84	2437.79	2127.02	1807.63	2224.55	-0.297732	5.31001e-05	0.000863459	Banf1	1	220744195	220746224	-	763	protein_coding	barrier to autointegration factor 1 [Source:RGD Symbol;Acc:620662]	-	1461	1454	2156	2644	2177	2491	135.121	125.553	132.468	152.824	176.685	154.288
ENSRNOG00000053923	1658.32	1633.26	1576.23	1840.05	2127.6	2001.5	1622.6	1989.72	-0.293686	5.31861e-05	0.000863805	Prkrir	1	163663407	163679191	+	3354	protein_coding	protein-kinase, interferon-inducible double stranded RNA dependent inhibitor, repressor of (P58 repressor) [Source:MGI Symbol;Acc:MGI:1920231]	hATC	1300	1371	1860	2307	1900	2344	27.3512	26.9316	25.9979	30.3347	35.0797	33.0276
ENSRNOG00000011439	244.921	219.198	268.637	179.459	116.458	144.306	244.252	146.741	0.729332	5.40157e-05	0.000876211	Grk5	1	282265370	282462605	+	2353	protein_coding	G protein-coupled receptor kinase 5 [Source:RGD Symbol;Acc:61985]	Pkinase	192	184	317	225	104	169	5.75804	5.15209	6.31575	4.21711	2.73701	3.39427
ENSRNOG00000000470	2831.89	3084.26	2814.33	2407.94	2237.34	2554.81	2910.16	2400.03	0.276528	5.41007e-05	0.000876524	Vps52	20	5432006	5441588	-	3167	protein_coding	vacuolar protein sorting 52 homolog (S. cerevisiae) [Source:RGD Symbol;Acc:3618]	-	2220	2589	3321	3019	1998	2992	49.4653	53.8606	49.1596	42.0407	39.0672	44.6473
ENSRNOG00000021295	1829.25	1748.82	1905.88	2147.13	2232.87	2208.14	1827.98	2196.04	-0.262984	5.43479e-05	0.000879459	Rae1	3	171015617	171030384	+	1535	protein_coding	ribonucleic acid export 1 [Source:RGD Symbol;Acc:1311540]	-	1434	1468	2249	2692	1994	2586	65.9229	63.0093	68.6861	77.3431	80.4417	79.6163
ENSRNOG00000010275	586.789	665.933	577.103	860.606	1262.01	1510.52	609.941	1211.04	-0.98953	5.47256e-05	0.000884498	Slc17a9	3	176230378	176246953	+	2276	protein_coding	solute carrier family 17 (vesicular nucleotide transporter), member 9 [Source:RGD Symbol;Acc:1311940]	MFS_1	460	559	681	1079	1127	1769	14.262	16.1818	14.0269	20.9076	30.6631	36.7314
ENSRNOG00000000942	1283.28	1299.7	1374.54	1165.29	951.823	957.202	1319.17	1024.77	0.363285	5.50265e-05	0.000888284	Pan3	12	9216536	9331195	-	2482	protein_coding	PAN3 poly(A) specific ribonuclease subunit [Source:RGD Symbol;Acc:1590880]	-	1006	1091	1622	1461	850	1121	28.6017	28.9608	30.6363	25.9599	21.2071	21.3445
ENSRNOG00000016119	492.392	457.456	482.19	582.245	653.958	689.937	477.346	642.047	-0.426498	5.51362e-05	0.000888332	Fzd7	9	66305731	66308550	+	2820	protein_coding	frizzled class receptor 7 [Source:RGD Symbol;Acc:2321905]	Fz	386	384	569	730	584	808	9.65904	8.97159	9.45912	11.4164	12.8241	13.5408
ENSRNOG00000017297	3696.77	3785.93	3753.29	3315.61	3148.85	3155.09	3745.33	3206.52	0.223738	5.51627e-05	0.000888332	Cab39	9	92834357	92895778	+	3803	protein_coding	calcium binding protein 39 [Source:RGD Symbol;Acc:1306390]	-	2898	3178	4429	4157	2812	3695	53.7734	55.0573	54.5968	48.2068	45.7882	45.9166
ENSRNOG00000033663	579.135	568.247	568.628	667.588	797.292	834.243	572.003	766.374	-0.420833	5.52843e-05	0.000889217	P4ha2	10	39435227	39464188	+	2432	protein_coding	prolyl 4-hydroxylase, alpha polypeptide II [Source:RGD Symbol;Acc:1309673]	-	454	477	671	837	712	977	13.1731	12.9224	12.9344	15.1781	18.1293	18.9851
ENSRNOG00000010947	6265.88	6048.19	6322.71	5532.12	5342.53	5279.55	6212.26	5384.73	0.206296	5.54161e-05	0.000890263	Mmp14	15	33074441	33083655	+	2437	protein_coding	matrix metallopeptidase 14 (membrane-inserted) [Source:RGD Symbol;Acc:620198]	Hemopexin	4912	5077	7461	6936	4771	6183	142.232	137.258	143.526	125.519	121.232	119.902
ENSRNOG00000028504	1938.95	2006.14	1916.05	1672.56	1491.56	1647.14	1953.71	1603.75	0.282593	5.58606e-05	0.000896325	Socs5	6	10674371	10704977	+	4233	protein_coding	suppressor of cytokine signaling 5 [Source:RGD Symbol;Acc:1564914]	SOCS_box	1520	1684	2261	2097	1332	1929	25.3391	26.2108	25.0403	21.8477	19.4859	21.536
ENSRNOG00000003795	1390.43	1420.02	1278.78	1153.32	1061.56	1057.96	1363.08	1090.95	0.31843	5.62494e-05	0.000901478	Angel2	13	109505697	109520419	+	3539	protein_coding	angel homolog 2 (Drosophila) [Source:RGD Symbol;Acc:1305056]	Exo_endo_phos	1090	1192	1509	1446	948	1239	21.7341	22.1913	19.9892	18.0195	16.5879	16.5452
ENSRNOG00000008788	857.222	832.714	847.434	723.419	575.573	616.503	845.79	638.498	0.402142	5.65359e-05	0.000904981	Mpp5	6	101923785	102028592	+	4739	protein_coding	membrane protein, palmitoylated 5 (MAGUK p55 subfamily member 5) [Source:RGD Symbol;Acc:1308071]	SH3_2	672	699	1000	907	514	722	10.0064	9.71802	9.89239	8.44064	6.71647	7.2
ENSRNOG00000018951	974.58	1029.28	1058.45	1170.87	1365.03	1350.84	1020.77	1295.58	-0.341018	5.6892e-05	0.00090959	Col4a5	X	112769645	112983685	+	6479	protein_coding	collagen, type IV, alpha 5 [Source:RGD Symbol;Acc:1565499]	Collagen	764	864	1249	1468	1219	1582	8.3211	8.78604	9.03737	9.99247	11.6509	11.5393
ENSRNOG00000015332	1343.24	1441.46	1198.27	1107.86	1031.33	966.594	1327.66	1035.26	0.3562	5.77453e-05	0.000922126	Thoc1	18	1142782	1176974	+	1500	protein_coding	THO complex 1 [Source:RGD Symbol;Acc:1308657]	Death	1053	1210	1414	1389	921	1132	49.5373	53.1473	44.1922	40.8381	38.0218	35.6646
ENSRNOG00000021718	917.177	936.356	954.211	786.429	667.396	727.507	935.915	727.111	0.362049	5.85559e-05	0.000933952	Cspp1	5	8761293	8864578	-	4232	protein_coding	centrosome and spindle pole associated protein 1 [Source:RGD Symbol;Acc:1307055]	-	719	786	1126	986	596	852	11.9889	12.2367	12.4733	10.2751	8.72098	9.51428
ENSRNOG00000015686	1315.17	1291.36	1202.51	1070.37	997.735	980.256	1269.68	1016.12	0.318769	5.91359e-05	0.000942077	Col4a3bp	2	27365148	27469779	+	5336	protein_coding	collagen, type IV, alpha 3 (Goodpasture antigen) binding protein [Source:RGD Symbol;Acc:1309131]	START	1031	1084	1419	1342	891	1148	13.6345	13.3845	12.4668	11.0915	10.3401	10.1674
ENSRNOG00000016460	889.113	710.011	870.315	670.778	594.61	558.439	823.146	607.942	0.437085	5.93144e-05	0.000943335	Clu	15	42640146	42665857	+	1877	protein_coding	clusterin [Source:RGD Symbol;Acc:3907]	-	697	596	1027	841	531	654	26.2038	20.9204	25.6504	19.76	17.5184	16.4663
ENSRNOG00000003927	775.582	845.818	807.605	957.913	1099.64	1045.15	809.668	1034.23	-0.351077	5.93564e-05	0.000943335	Cd55	13	47126741	47154292	-	3093	protein_coding	CD55 molecule, decay accelerating factor for complement [Source:RGD Symbol;Acc:620651]	Sushi	608	710	953	1201	982	1224	13.8714	15.124	14.4444	17.1245	19.6606	18.7018
ENSRNOG00000027498	352.073	334.753	304.229	424.321	485.99	474.758	330.352	461.69	-0.48536	5.98028e-05	0.000949298	Engase	10	107502695	107515371	+	4003	protein_coding	endo-beta-N-acetylglucosaminidase [Source:RGD Symbol;Acc:1310868]	-	276	281	359	532	434	556	4.86541	4.62496	4.20433	5.86112	6.71381	6.56404
ENSRNOG00000042944	1264.15	1366.41	1266.91	1534.57	1679.69	1573.7	1299.16	1595.99	-0.296216	5.98803e-05	0.000949398	Cenpw	1	29915443	29920598	+	1601	protein_coding	centromere protein W [Source:RGD Symbol;Acc:1593465]	-	991	1147	1495	1924	1500	1843	43.6795	47.2019	43.7762	52.9991	58.0183	54.4021
ENSRNOG00000015300	1148.07	1334.25	1172.85	986.626	929.427	975.133	1218.39	963.729	0.336567	5.99597e-05	0.000949528	Spsb3	10	14248399	14253815	+	2204	protein_coding	splA/ryanodine receptor domain and SOCS box containing 3 [Source:RGD Symbol;Acc:1310936]	SPRY	900	1120	1384	1237	830	1142	28.8155	33.4806	29.4383	24.7521	23.3201	24.4871
ENSRNOG00000000527	3463.33	2961.55	3691.42	3905.03	4456.77	4205.37	3372.1	4189.06	-0.311427	6.0295e-05	0.000953706	Mtch1	20	6937348	6961143	-	1782	protein_coding	mitochondrial carrier 1 [Source:RGD Symbol;Acc:1309262]	Mito_carr	2715	2486	4356	4896	3980	4925	107.512	91.9138	114.596	121.168	138.306	130.611
ENSRNOG00000004515	2728.57	2662.54	2864.33	3148.91	3237.32	3396.74	2751.81	3260.99	-0.243959	6.08962e-05	0.000961966	Pes1	14	84211600	84227978	+	2081	protein_coding	pescadillo ribosomal biogenesis factor 1 [Source:RGD Symbol;Acc:1559814]	-	2139	2235	3380	3948	2891	3978	72.5328	70.7608	76.1434	83.6681	86.0282	90.3389
ENSRNOG00000020843	10853	9187.25	10946.3	12105.1	13168.8	12068.8	10328.9	12447.5	-0.268742	6.09615e-05	0.000961966	Ftl1	1	101448346	101449829	-	552	protein_coding	ferritin light chain 1 [Source:RGD Symbol;Acc:61813]	Ferritin	8508	7712	12917	15177	11760	14134	1087.64	920.482	1097.01	1212.56	1319.27	1210.06
ENSRNOG00000025209	614.853	656.402	688.964	780.049	929.427	867.544	653.406	859.007	-0.389912	6.12036e-05	0.000964644	Plxnd1	4	147854309	147893992	-	6105	protein_coding	plexin D1 [Source:RGD Symbol;Acc:1310796]	Sema	482	551	813	978	830	1016	5.57131	5.94639	6.24299	7.06493	8.41893	7.86484
ENSRNOG00000002041	375.035	394.318	322.872	255.231	246.354	249.334	364.075	250.306	0.535275	6.27925e-05	0.000988519	Boc	11	61083757	61158838	+	4148	protein_coding	BOC cell adhesion associated, oncogene regulated [Source:RGD Symbol;Acc:1304550]	I-set	294	331	381	320	220	292	5.00155	5.25747	4.306	3.40225	3.28434	3.3268
ENSRNOG00000054669	230.889	303.78	229.655	350.145	385.208	396.201	254.774	377.185	-0.568558	6.34204e-05	0.000997225	0610010F05Rik	14	108305418	108372157	-	2543	protein_coding	RIKEN cDNA 0610010F05 gene [Source:MGI Symbol;Acc:MGI:1918925]	-	181	255	271	439	344	464	5.02259	6.60665	4.99586	7.6133	8.37677	8.62291
ENSRNOG00000009530	343.144	256.128	376.261	603.78	451.276	440.603	325.178	498.553	-0.614475	6.37625e-05	0.00100142	RGD1561252	15	86153628	86198127	+	914	protein_coding	similar to Ubiquitin carboxyl-terminal hydrolase isozyme L3 (Ubiquitin thiolesterase L3) [Source:RGD Symbol;Acc:1561252]	-	269	215	444	757	403	516	20.7683	15.4981	22.7732	36.5262	27.3038	26.68
ENSRNOG00000008105	125.012	114.364	126.268	188.233	226.198	187.854	121.881	200.762	-0.71408	6.40511e-05	0.00100477	Dmrta2	5	129756149	129758986	+	1596	protein_coding	DMRT-like family A2 [Source:RGD Symbol;Acc:1308173]	DM	98	96	149	236	202	220	4.333	3.96301	4.37664	6.5213	7.8376	6.51436
ENSRNOG00000023993	3010.48	2862.68	2955.85	2641.64	2007.79	2359.28	2943	2336.23	0.331251	6.43119e-05	0.00100768	Kif1a	9	100171772	100253609	-	5731	protein_coding	kinesin family member 1A [Source:RGD Symbol;Acc:1304996]	Kinesin	2360	2403	3488	3312	1793	2763	29.0588	27.6255	28.5321	25.4868	19.3738	22.7841
ENSRNOG00000025670	11.4807	7.14776	4.23717	18.3447	40.3125	49.5252	7.62186	36.0608	-2.28264	6.4767e-05	0.00101332	Shisa3	14	42216654	42221225	-	2194	protein_coding	shisa family member 3 [Source:RGD Symbol;Acc:1565710]	-	9	6	5	23	36	58	0.289469	0.180178	0.106837	0.462324	1.01609	1.24932
ENSRNOG00000000341	935.035	718.35	761.843	1071.97	1027.97	1059.67	805.076	1053.2	-0.390768	6.48242e-05	0.00101332	Nid2	15	4894213	4951917	-	4562	protein_coding	nidogen 2 (osteonidogen) [Source:RGD Symbol;Acc:1311685]	EGF_CA	733	603	899	1344	918	1241	11.3382	8.70862	9.2383	12.9927	12.461	12.8558
ENSRNOG00000003679	2237.45	2342.08	2405.87	2027.49	1876.77	1928.07	2328.47	1944.11	0.260345	6.50018e-05	0.00101491	Med13	10	73702327	73787083	-	7024	protein_coding	mediator complex subunit 13 [Source:RGD Symbol;Acc:1304829]	-	1754	1966	2839	2542	1676	2258	17.6214	18.4411	18.9482	15.9605	14.7759	15.1922
ENSRNOG00000048397	1444.01	1293.74	1316.91	1574.45	1786.07	1659.09	1351.56	1673.2	-0.307713	6.66154e-05	0.00103889	Sephs2	1	198719162	198721476	-	2312	pseudogene	selenophosphate synthetase 2 [Source:RGD Symbol;Acc:1308827]	-	1132	1086	1554	1974	1595	1943	34.5505	30.9478	31.5102	37.6543	42.7206	39.7161
ENSRNOG00000054563	1435.08	1000.69	1348.27	1716.43	1769.27	1571.14	1261.35	1685.61	-0.417265	6.7914e-05	0.0010579	RGD1563348	3	72070390	72071895	-	654	protein_coding	similar to Selenoprotein H [Source:RGD Symbol;Acc:1563348]	-	1125	840	1591	2152	1580	1840	121.387	84.6231	114.046	145.117	149.604	132.96
ENSRNOG00000015257	304.875	234.685	308.466	383.644	432.24	420.11	282.675	411.998	-0.538699	6.8286e-05	0.00106246	Coro2b	8	67376294	67492037	-	1671	protein_coding	coronin, actin binding protein, 2B [Source:RGD Symbol;Acc:1561953]	-	239	197	364	481	386	492	10.0929	7.76742	10.212	12.6947	14.3046	13.9146
ENSRNOG00000013661	932.484	820.801	860.146	1083.14	1151.15	1063.08	871.144	1099.12	-0.335243	6.85411e-05	0.00106518	Kif26a	6	136720266	136754926	+	6119	protein_coding	kinesin family member 26A [Source:RGD Symbol;Acc:1307957]	Kinesin	731	689	1015	1358	1028	1245	8.4301	7.41867	7.77631	9.78755	10.4034	9.61548
ENSRNOG00000020479	1729.75	1890.58	1702.5	1521.02	1414.3	1411.47	1774.28	1448.93	0.290597	6.87063e-05	0.00106651	Pik3c2a	1	185210922	185326314	+	8316	protein_coding	phosphatidylinositol-4-phosphate 3-kinase, catalytic subunit type 2 alpha [Source:RGD Symbol;Acc:1310389]	PI3_PI4_kinase	1356	1587	2009	1907	1263	1653	11.5064	12.5733	11.3254	10.1133	9.40489	9.39378
ENSRNOG00000026053	594.443	533.699	620.322	478.557	409.844	364.608	582.821	417.67	0.480928	6.8788e-05	0.00106653	Grem1	3	105203309	105214989	-	3809	protein_coding	gremlin 1 [Source:RGD Symbol;Acc:2359]	-	466	448	732	600	366	427	8.63318	7.74915	9.00923	6.94696	5.95024	5.29784
ENSRNOG00000014398	451.572	415.761	442.361	551.139	629.323	579.786	436.565	586.749	-0.423909	6.94105e-05	0.00107494	Scara5	15	49069145	49177166	+	3798	protein_coding	scavenger receptor class A, member 5 [Source:RGD Symbol;Acc:1306539]	SRCR	354	349	522	691	562	679	6.57724	6.05421	6.44323	8.02376	9.16318	8.44884
ENSRNOG00000009113	512.802	615.898	615.237	740.967	815.209	756.539	581.313	770.905	-0.402497	7.02933e-05	0.00108734	Marcksl1	5	147714163	147716485	+	1515	protein_coding	MARCKS-like 1 [Source:RGD Symbol;Acc:621197]	-	402	517	726	929	728	886	18.7244	22.4836	22.4653	27.0432	29.7566	27.6378
ENSRNOG00000056904	3286.02	3486.91	3356.69	2847.42	2846.51	2954.43	3376.54	2882.79	0.227908	7.07067e-05	0.00109247	Gtf3c2	6	26560601	26584535	+	4039	protein_coding	general transcription factor IIIC, polypeptide 2, beta [Source:RGD Symbol;Acc:1560392]	-	2576	2927	3961	3570	2542	3460	45.0057	47.7459	45.9747	38.9807	38.9732	40.4841
ENSRNOG00000021638	3376.59	3191.47	3587.19	3739.93	4229.45	4325.77	3385.08	4098.38	-0.274545	7.13587e-05	0.00110127	Eef1d	7	116928265	116936674	-	2017	protein_coding	eukaryotic translation elongation factor 1 delta (guanine nucleotide exchange protein) [Source:RGD Symbol;Acc:621174]	-	2647	2679	4233	4689	3777	5066	92.607	87.5093	98.3853	102.525	115.959	118.697
ENSRNOG00000049511	2328.02	2811.45	2430.44	2159.09	1672.97	2041.63	2523.3	1957.9	0.364024	7.14616e-05	0.00110158	Safb2	9	10471742	10490416	+	2370	protein_coding	scaffold attachment factor B2 [Source:MGI Symbol;Acc:MGI:2146808]	RRM_1	1825	2360	2868	2707	1494	2391	54.3388	65.6071	56.7308	50.3726	39.0361	47.6775
ENSRNOG00000006608	294.67	269.232	271.179	344.561	485.99	406.448	278.36	412.333	-0.563617	7.21028e-05	0.00111018	Tmem70	5	2019852	2037038	-	1766	protein_coding	transmembrane protein 70 [Source:RGD Symbol;Acc:1566224]	-	231	226	320	432	434	476	9.23032	8.4315	8.49468	10.7882	15.2182	12.7379
ENSRNOG00000011830	753.896	817.227	766.928	608.566	638.281	549.9	779.35	598.916	0.381543	7.32617e-05	0.00112668	Plekha3	3	63536166	63557361	+	1695	protein_coding	pleckstrin homology domain-containing, family A (phosphoinositide binding specific) member 3 [Source:RGD Symbol;Acc:1305244]	PH	591	686	905	763	570	644	24.6044	26.665	25.0303	19.8522	20.8243	17.9555
ENSRNOG00000025140	729.659	715.967	799.978	636.481	472.552	534.53	748.535	547.855	0.447891	7.33431e-05	0.00112668	Zfat	7	109037788	109205369	-	4444	protein_coding	zinc finger and AT hook domain containing [Source:RGD Symbol;Acc:1310886]	-	572	601	944	798	422	626	9.08276	8.9102	9.95831	7.91924	5.88035	6.65706
ENSRNOG00000012940	1407.02	1429.55	1393.18	1200.38	1162.34	1073.33	1409.92	1145.35	0.299588	7.36597e-05	0.00113024	Vps41	17	48648879	48810991	-	2701	protein_coding	vacuolar protein sorting 41 homolog (S. cerevisiae) [Source:RGD Symbol;Acc:1560511]	-	1103	1200	1644	1505	1038	1257	28.8169	29.2714	28.5342	24.5735	23.7978	21.9934
ENSRNOG00000016338	243.645	293.058	266.942	356.525	409.844	388.516	267.882	384.962	-0.52006	7.46373e-05	0.00114392	Fam92a1	5	25732644	25750826	-	1068	protein_coding	family with sequence similarity 92, member A1 [Source:RGD Symbol;Acc:1310681]	-	191	246	315	447	366	455	12.62	15.1758	13.827	18.4583	21.2214	20.1336
ENSRNOG00000006228	3863.88	3179.56	3392.28	3997.55	4186.9	4795.4	3478.57	4326.62	-0.315381	7.4831e-05	0.00114455	Pdia4	4	77470636	77489535	-	2329	protein_coding	protein disulfide isomerase family A, member 4 [Source:RGD Symbol;Acc:619835]	-	3029	2669	4003	5012	3739	5616	91.7752	75.5034	80.5757	94.9066	99.4147	113.957
ENSRNOG00000047699	648.019	617.09	632.186	498.497	480.391	467.073	632.432	481.987	0.391282	7.4933e-05	0.00114455	Snai2	11	90403333	90406797	-	1962	protein_coding	snail family zinc finger 2 [Source:RGD Symbol;Acc:3722]	zf-C2H2	508	518	746	625	429	547	18.2709	17.3947	17.8249	14.0487	13.5401	13.1756
ENSRNOG00000016412	1104.69	1038.81	1066.92	1335.18	1413.18	1243.25	1070.14	1330.53	-0.313228	7.49708e-05	0.00114455	Fxyd6	8	49676540	49703419	+	1766	protein_coding	FXYD domain-containing ion transport regulator 6 [Source:RGD Symbol;Acc:69315]	-	866	872	1259	1674	1262	1456	34.6037	32.5322	33.4213	41.8042	44.252	38.963
ENSRNOG00000022043	556.174	477.708	499.986	400.393	340.417	368.877	511.289	369.896	0.462284	7.50308e-05	0.00114455	Yipf2	8	22621782	22625959	-	1922	protein_coding	Yip1 domain family, member 2 [Source:RGD Symbol;Acc:1307512]	-	436	401	590	502	304	432	16.0077	13.7461	14.3908	11.5187	9.79456	10.6221
ENSRNOG00000048226	642.917	603.985	643.203	745.752	861.12	855.59	630.035	820.821	-0.37931	7.51072e-05	0.00114455	Hmgn1	11	39482408	39488326	+	1181	protein_coding	high mobility group nucleosome binding domain 1 [Source:RGD Symbol;Acc:1307761]	-	504	507	759	935	769	1002	30.1145	28.2843	30.1286	34.9154	40.3219	40.0959
ENSRNOG00000028624	150.524	160.825	154.233	202.589	249.714	307.398	155.194	253.233	-0.705656	7.57867e-05	0.00115358	Kif26b	13	96775357	97173469	-	7421	protein_coding	kinesin family member 26B [Source:RGD Symbol;Acc:1560022]	Kinesin	118	135	182	254	223	360	1.12206	1.19856	1.14973	1.50948	1.86083	2.29257
ENSRNOG00000053168	116.082	107.216	113.556	68.5932	50.3906	53.7946	112.285	57.5928	0.955422	7.61018e-05	0.00115706	AABR07013250.1	2	230476320	230479594	+	2216	lincRNA	-	-	91	90	134	86	45	63	2.89779	2.67584	2.8348	1.71153	1.2575	1.34355
ENSRNOG00000020060	465.604	382.405	383.04	475.367	606.927	753.978	410.35	612.091	-0.578849	7.63824e-05	0.00116	Atf5	1	100808241	100810522	-	1030	protein_coding	activating transcription factor 5 [Source:RGD Symbol;Acc:628902]	bZIP_1	365	321	452	596	542	883	25.0064	20.5331	20.5726	25.519	32.5857	40.514
ENSRNOG00000006646	519.181	493.195	516.935	626.91	672.995	714.699	509.77	671.535	-0.396707	7.69172e-05	0.0011668	Vopp1	4	88441067	88515138	+	2883	protein_coding	vesicular, overexpressed in cancer, prosurvival protein 1 [Source:RGD Symbol;Acc:1306494]	-	407	414	610	786	601	837	9.96197	9.46113	9.91912	12.0235	12.9091	13.7203
ENSRNOG00000014137	2194.08	1666.62	1874.52	2823.49	2244.06	2396.85	1911.74	2488.13	-0.381855	7.70808e-05	0.00116795	Fbln1	7	126096793	126176468	+	3221	protein_coding	fibulin 1 [Source:RGD Symbol;Acc:1308667]	EGF_CA	1720	1399	2212	3540	2004	2807	37.6819	28.6163	32.1945	48.4694	38.5276	41.1845
ENSRNOG00000038483	283.189	310.927	275.416	348.549	449.037	481.589	289.844	426.392	-0.556608	7.7414e-05	0.00117167	Tnfrsf10b	15	51434096	51464215	+	2084	protein_coding	tumor necrosis factor receptor superfamily, member 10b [Source:RGD Symbol;Acc:1308041]	Death	222	261	325	437	401	564	7.51711	8.25144	7.31094	9.2478	11.9155	12.7898
ENSRNOG00000018276	568.93	656.402	576.255	709.86	814.089	885.476	600.529	803.142	-0.419588	7.796e-05	0.00117859	Mgat4a	9	44033436	44126919	-	7190	protein_coding	mannosyl (alpha-1,3-)-glycoprotein beta-1,4-N-acetylglucosaminyltransferase, isozyme A [Source:RGD Symbol;Acc:1305650]	-	446	551	680	890	727	1037	4.37725	5.04905	4.43372	5.45904	6.26138	6.81604
ENSRNOG00000052275	2962.01	2822.17	2916.02	3353.09	3661.72	3296.84	2900.07	3437.22	-0.244182	7.84224e-05	0.0011841	H2afv	14	86687782	86706626	-	1896	protein_coding	Protein LOC689408; RCG35761, isoform CRA_b [Source:UniProtKB/TrEMBL;Acc:D4AEC0]	Histone	2322	2369	3441	4204	3270	3861	86.421	82.3216	85.0813	97.7866	106.801	96.2373
ENSRNOG00000025702	1223.33	1076.93	1163.53	1345.54	1484.84	1478.92	1154.59	1436.44	-0.314343	7.8502e-05	0.0011841	Kdm2b	12	39078119	39161956	+	4313	protein_coding	lysine (K)-specific demethylase 2B [Source:RGD Symbol;Acc:1310217]	zf-CXXC	959	904	1373	1687	1326	1732	15.6904	13.8094	14.9238	17.2501	19.0383	18.978
ENSRNOG00000019456	4953.26	5359.63	4859.19	5615.87	6279.79	6032.68	5057.36	5976.11	-0.24073	7.8714e-05	0.00118596	Kars	19	44212206	44231157	-	2142	protein_coding	lysyl-tRNA synthetase [Source:RGD Symbol;Acc:1359653]	tRNA-synt_2	3883	4499	5734	7041	5608	7065	127.922	138.383	125.495	144.967	162.126	155.874
ENSRNOG00000058249	5547.71	5201.18	5830.35	6415.06	6778.1	6280.3	5526.41	6491.16	-0.231103	7.90225e-05	0.00118896	Pgk1	X	77263359	77279367	+	1693	protein_coding	phosphoglycerate kinase 1 [Source:RGD Symbol;Acc:619878]	-	4349	4366	6880	8043	6053	7355	181.271	169.908	190.511	209.515	221.4	205.309
ENSRNOG00000011756	2372.67	2443.34	2379.6	2090.5	1967.47	2013.45	2398.54	2023.81	0.244153	7.91127e-05	0.00118896	Phf3	9	37073514	37144015	-	7863	protein_coding	PHD finger protein 3 [Source:RGD Symbol;Acc:1304925]	PHD	1860	2051	2808	2621	1757	2358	16.6925	17.1856	16.7416	14.7005	13.8372	14.1722
ENSRNOG00000018549	1103.42	1193.68	1025.4	925.211	849.922	830.827	1107.5	868.653	0.347496	7.91808e-05	0.00118896	Fbxo18	17	70399049	70437144	+	3576	protein_coding	F-box protein, helicase, 18 [Source:RGD Symbol;Acc:1306298]	-	865	1002	1210	1160	759	973	17.0692	18.4611	15.8626	14.3059	13.1434	12.8587
ENSRNOG00000050321	2214.49	2274.18	2113.5	1823.3	1800.63	1898.18	2200.72	1840.7	0.256239	7.93338e-05	0.00118992	Zzz3	2	257626383	257670650	+	6338	protein_coding	zinc finger, ZZ-type containing 3 [Source:RGD Symbol;Acc:1565468]	Myb_DNA-binding	1736	1909	2494	2286	1608	2223	19.3283	19.8445	18.4473	15.9067	15.7108	16.5756
ENSRNOG00000001344	4176.41	3470.24	4110.9	4776.8	4700.89	4709.16	3919.18	4728.95	-0.270618	7.95247e-05	0.00119144	Aldh2	12	40466495	40498752	+	1876	protein_coding	aldehyde dehydrogenase 2 family (mitochondrial) [Source:RGD Symbol;Acc:69219]	Aldedh	3274	2913	4851	5989	4198	5515	123.152	102.305	121.223	140.791	138.572	138.93
ENSRNOG00000038864	242.369	227.537	227.96	381.251	330.339	309.105	232.622	340.232	-0.551541	7.99369e-05	0.00119627	LOC100360154	8	50604768	50605053	+	255	protein_coding	ribosomal protein S21-like [Source:RGD Symbol;Acc:2322695]	-	190	191	269	478	295	362	52.5786	49.3492	49.4538	82.669	71.6385	67.0889
ENSRNOG00000001204	4545.06	4206.46	4554.11	4021.48	3500.47	3600.82	4435.21	3707.59	0.257956	8.00572e-05	0.00119673	Ankrd13a	12	47558590	47588335	-	3639	protein_coding	ankyrin repeat domain 13a [Source:RGD Symbol;Acc:1308577]	-	3563	3531	5374	5042	3126	4217	69.0923	63.9297	69.2314	61.1048	53.1951	54.7651
ENSRNOG00000017116	1748.89	1678.53	1889.78	1489.11	1433.33	1452.45	1772.4	1458.3	0.282701	8.02639e-05	0.00119848	Zfp532	18	61258911	61368371	+	6350	protein_coding	zinc finger protein 532 [Source:RGD Symbol;Acc:1311719]	-	1371	1409	2230	1867	1280	1701	15.2356	14.6192	16.4634	12.9666	12.4825	12.6594
ENSRNOG00000010298	672.256	577.777	643.203	744.157	820.807	1186.9	631.079	917.287	-0.540149	8.10674e-05	0.00120912	Xbp1	14	85753760	85758145	+	1116	protein_coding	X-box binding protein 1 [Source:RGD Symbol;Acc:1303073]	bZIP_2	527	485	759	933	733	1390	33.3228	28.6329	31.8835	36.8699	40.6728	58.8617
ENSRNOG00000008103	7376.96	6872.57	7413.36	7989.52	8764.61	8473.92	7220.96	8409.35	-0.219221	8.18579e-05	0.00121954	Mdh1	14	106378942	106393670	-	1313	protein_coding	malate dehydrogenase 1, NAD (soluble) [Source:RGD Symbol;Acc:3072]	-	5783	5769	8748	10017	7827	9924	310.802	289.483	312.343	336.456	369.144	357.194
ENSRNOG00000003803	942.689	1296.13	1033.02	816.738	735.703	869.252	1090.61	807.231	0.43209	8.3059e-05	0.00123606	Zdhhc17	7	53653116	53714879	-	2886	protein_coding	zinc finger, DHHC-type containing 17 [Source:RGD Symbol;Acc:1595790]	-	739	1088	1219	1024	657	1018	18.0694	24.8382	19.8014	15.648	14.0972	16.6699
ENSRNOG00000010688	354.625	262.084	255.925	425.916	460.234	392.786	290.878	426.312	-0.556359	8.38018e-05	0.00124572	Nrgn	8	40015049	40023193	-	1373	protein_coding	neurogranin [Source:RGD Symbol;Acc:61833]	-	278	220	302	534	411	460	14.2879	10.557	10.3116	17.1524	18.5369	15.8332
ENSRNOG00000020205	529.386	452.691	504.223	610.958	650.599	746.293	495.433	669.283	-0.434021	8.39291e-05	0.00124622	Agrn	5	173589819	173622645	-	7819	protein_coding	agrin [Source:RGD Symbol;Acc:2067]	Laminin_EGF	415	380	595	766	581	874	3.74535	3.20199	3.56741	4.32048	4.6014	5.28253
ENSRNOG00000015558	3010.48	3161.69	2984.66	2577.83	2328.05	2704.24	3052.28	2536.71	0.265315	8.41396e-05	0.00124762	Zfp512b	3	177078709	177089199	-	5692	protein_coding	zinc finger protein 512B [Source:RGD Symbol;Acc:1305284]	-	2360	2654	3522	3232	2079	3167	29.2579	30.7201	29.0076	25.0416	22.618	26.2945
ENSRNOG00000004554	406.925	355.005	322.872	291.122	199.323	203.224	361.601	231.223	0.636197	8.42102e-05	0.00124762	Dcn	7	38742051	38782323	+	1862	protein_coding	decorin [Source:RGD Symbol;Acc:61895]	-	319	298	381	365	178	238	12.0895	10.5444	9.59253	8.64506	5.91977	6.04059
ENSRNOG00000055779	973.304	936.356	1049.97	853.428	690.912	723.238	986.544	755.859	0.383224	8.47448e-05	0.00125415	Tdrd7	5	61564864	61631710	+	4081	protein_coding	Tudor domain-containing protein 7 [Source:UniProtKB/Swiss-Prot;Acc:Q9R1R4]	-	763	786	1239	1070	617	847	13.1933	12.6895	14.2329	11.563	9.36232	9.80842
ENSRNOG00000017674	4388.16	4403.02	4649.87	4050.19	3686.36	3682.79	4480.35	3806.45	0.2352	8.49882e-05	0.00125636	Ctcf	19	37600148	37649673	+	3915	protein_coding	CCCTC-binding factor (zinc finger protein) [Source:RGD Symbol;Acc:621344]	-	3440	3696	5487	5078	3292	4313	62.0044	62.1996	65.7039	57.2026	52.0706	52.0631
ENSRNOG00000002121	572.757	567.055	624.559	700.289	852.162	783.864	588.124	778.771	-0.399931	8.67032e-05	0.00128029	Lrrc8d	14	5086054	5101177	-	3148	protein_coding	leucine rich repeat containing 8 family, member D [Source:RGD Symbol;Acc:1309601]	-	449	476	737	878	761	918	10.0648	9.9623	10.9754	12.3003	14.9698	13.7813
ENSRNOG00000005016	1769.3	1702.36	1658.43	1417.33	1479.25	1300.46	1710.03	1399.01	0.289882	8.70351e-05	0.00128377	Tmed4	14	86390338	86395135	-	2189	protein_coding	transmembrane emp24 protein transport domain containing 4 [Source:RGD Symbol;Acc:1306319]	-	1387	1429	1957	1777	1321	1523	44.7122	43.0104	41.9115	35.8011	37.3699	32.8803
ENSRNOG00000017506	334.215	266.85	301.687	386.036	509.505	420.964	300.917	438.835	-0.541024	8.71994e-05	0.00128476	Cltb	17	10537365	10554989	+	1047	protein_coding	clathrin, light chain B [Source:RGD Symbol;Acc:621353]	-	262	224	356	484	455	493	17.6584	14.0958	15.9401	20.387	26.911	22.2527
ENSRNOG00000038738	100.775	106.025	102.54	130.806	231.797	200.662	103.113	187.755	-0.858239	8.72953e-05	0.00128476	LOC685203	9	53440272	53440595	+	324	protein_coding	hypothetical protein LOC685203 [Source:RGD Symbol;Acc:1596493]	-	79	89	121	164	207	235	17.2059	18.0981	17.5077	22.3231	39.5631	34.2772
ENSRNOG00000052802	7206.02	6312.66	7506.57	8088.42	8691.83	8297.17	7008.42	8359.14	-0.253524	8.81135e-05	0.00129538	Aldoa	1	198228387	198233588	-	1610	protein_coding	aldolase A, fructose-bisphosphate [Source:RGD Symbol;Acc:2089]	-	5649	5299	8858	10141	7762	9717	247.595	216.848	257.927	277.786	298.547	285.226
ENSRNOG00000004185	3450.57	3416.63	3266.86	3010.92	2700.94	2843.43	3378.02	2851.76	0.242598	8.86554e-05	0.00130118	Mon2	7	66717267	66792492	+	6610	protein_coding	MON2 homolog (S. cerevisiae) [Source:RGD Symbol;Acc:1308808]	-	2705	2868	3855	3775	2412	3330	28.8776	28.5868	27.3408	25.1866	22.5965	23.8081
ENSRNOG00000003120	38.2688	36.9301	39.8294	82.95	87.3438	77.7033	38.3428	82.6657	-1.10388	8.87033e-05	0.00130118	Prelp	13	50749514	50761355	-	3632	protein_coding	proline/arginine-rich end leucine-rich repeat protein [Source:RGD Symbol;Acc:620226]	-	30	31	47	104	78	91	0.582869	0.562345	0.606652	1.26282	1.32988	1.18407
ENSRNOG00000024089	1511.62	1449.8	1501.65	1204.37	1077.24	1296.19	1487.69	1192.6	0.316915	8.91367e-05	0.0013061	Fndc3b	2	113112902	113345577	-	3849	protein_coding	fibronectin type III domain containing 3B [Source:RGD Symbol;Acc:1311673]	fn3	1185	1217	1772	1510	962	1518	21.7253	20.8319	21.5826	17.3015	15.4772	18.6383
ENSRNOG00000029459	84.1914	79.8166	77.1165	42.2726	39.1927	26.4703	80.3749	35.9785	1.16001	8.95775e-05	0.00131112	Mir199a2	13	80125391	80125825	+	435	protein_coding	microRNA 199a-2 [Source:RGD Symbol;Acc:2325378]	-	66	67	91	53	35	31	10.7066	10.1478	9.80708	5.3733	4.98246	3.36786
ENSRNOG00000010204	3584.51	3080.68	3490.58	3946.5	4297.76	3963.72	3385.26	4069.33	-0.264667	8.98241e-05	0.00131328	Tmem9	13	52854031	52871297	+	1568	protein_coding	transmembrane protein 9 [Source:RGD Symbol;Acc:1307922]	TMEM9	2810	2586	4119	4948	3838	4642	126.461	108.66	123.15	139.168	151.574	139.908
ENSRNOG00000006508	95.6721	106.025	105.929	150.746	187.005	183.585	102.542	173.778	-0.755168	9.12e-05	0.00133194	Thnsl2	4	98976550	98995590	-	1811	protein_coding	threonine synthase-like 2 (S. cerevisiae) [Source:RGD Symbol;Acc:1309144]	PALP	75	89	125	189	167	215	2.92239	3.23787	3.23578	4.60255	5.71035	5.61051
ENSRNOG00000020769	769.204	944.695	768.623	589.423	593.49	676.275	827.507	619.729	0.414964	9.24559e-05	0.00134743	Crebrf	10	16694792	16752205	-	6543	protein_coding	CREB3 regulatory factor [Source:RGD Symbol;Acc:1310862]	-	603	793	907	739	530	792	6.50333	7.98516	6.49857	4.98107	5.01607	5.72045
ENSRNOG00000017210	197.722	188.224	202.537	122.83	122.057	124.667	196.161	123.185	0.672164	9.24626e-05	0.00134743	Slc22a23	17	31236015	31403685	+	6657	protein_coding	solute carrier family 22, member 23 [Source:RGD Symbol;Acc:620302]	Sugar_tr	155	158	239	154	109	146	1.64304	1.56374	1.68309	1.02023	1.01394	1.03647
ENSRNOG00000020526	2649.48	3146.2	2744.84	2442.24	2064.9	2365.25	2846.84	2290.8	0.31191	9.29533e-05	0.00135171	Mau2	16	21132147	21163257	+	8503	protein_coding	MAU2 sister chromatid cohesion factor [Source:RGD Symbol;Acc:1308759]	-	2077	2641	3239	3062	1844	2770	17.2369	20.4637	17.8577	15.8814	13.4293	15.3954
ENSRNOG00000016619	864.876	791.018	877.942	1013.74	1061.56	1119.44	844.612	1064.92	-0.332931	9.29592e-05	0.00135171	Use1	16	19762938	19765782	+	1032	protein_coding	unconventional SNARE in the ER 1 homolog (S. cerevisiae) [Source:RGD Symbol;Acc:1306660]	-	678	664	1036	1271	948	1311	46.3602	42.3912	47.0617	54.3151	56.8844	60.0351
ENSRNOG00000034078	935.035	961.373	1002.51	855.82	639.401	676.275	966.308	723.832	0.414489	9.37782e-05	0.00136213	Mxi1	1	274030978	274090071	+	2946	protein_coding	MAX interactor 1, dimerization protein [Source:RGD Symbol;Acc:3128]	HLH	733	807	1183	1073	571	792	17.5577	18.048	18.8252	16.0628	12.0024	12.705
ENSRNOG00000029134	4332.03	3932.46	4139.72	3727.96	3180.21	3414.67	4134.74	3440.95	0.263816	9.4481e-05	0.00137085	Adgrl1	19	25029037	25069142	+	5698	protein_coding	adhesion G protein-coupled receptor L1 [Source:RGD Symbol;Acc:620768]	7tm_2	3396	3301	4885	4674	2840	3999	42.0572	38.169	40.1911	36.176	30.8646	33.1674
ENSRNOG00000010964	1686.38	1607.05	1885.54	1458.8	1324.71	1404.64	1726.33	1396.05	0.307267	9.64438e-05	0.00139647	Akap13	1	137014272	137315272	+	12229	protein_coding	A kinase (PRKA) anchor protein 13 [Source:RGD Symbol;Acc:727893]	RhoGEF	1322	1349	2225	1829	1183	1645	7.62845	7.26789	8.52956	6.59595	5.99044	6.35707
ENSRNOG00000025371	797.268	810.079	797.436	645.255	539.74	654.074	801.594	613.023	0.38303	9.64866e-05	0.00139647	Spry1	2	124400679	124405331	+	2491	protein_coding	sprouty homolog 1, antagonist of FGF signaling (Drosophila) [Source:RGD Symbol;Acc:1309293]	-	625	680	941	809	482	766	17.7052	17.9855	17.7094	14.3229	11.9822	14.5324
ENSRNOG00000005642	3189.07	3093.79	3248.22	2817.91	2674.06	2628.25	3177.02	2706.74	0.231183	9.66137e-05	0.00139647	Frs2	7	60128508	60210518	-	6591	protein_coding	fibroblast growth factor receptor substrate 2 [Source:RGD Symbol;Acc:1308201]	-	2500	2597	3833	3533	2388	3078	26.7661	25.9602	27.2631	23.64	22.4361	22.0698
ENSRNOG00000017516	951.618	1028.09	949.974	1157.31	1247.45	1226.17	976.559	1210.31	-0.309439	9.6666e-05	0.00139647	Bcl9	2	199334664	199354793	-	5717	protein_coding	B-cell CLL/lymphoma 9 [Source:RGD Symbol;Acc:1306934]	-	746	863	1121	1451	1114	1436	9.20802	9.94557	9.19232	11.1932	12.0665	11.8705
ENSRNOG00000020822	4150.89	4580.52	4324.46	3656.18	3788.26	3739.15	4351.96	3727.86	0.223681	9.74915e-05	0.00140687	Atp8b2	2	189285953	189307108	-	5420	protein_coding	ATPase, aminophospholipid transporter, class I, type 8B, member 2 [Source:RGD Symbol;Acc:1597731]	E1-E2_ATPase	3254	3845	5103	4584	3383	4379	42.3657	46.7395	44.1381	37.2993	38.6516	38.1819
ENSRNOG00000059059	2353.53	2239.63	2422.81	2628.88	3011.12	2799.03	2338.66	2813.01	-0.264531	9.94071e-05	0.00143297	Skp2	2	58506151	58534211	-	2967	protein_coding	S-phase kinase-associated protein 2, E3 ubiquitin protein ligase [Source:RGD Symbol;Acc:1562456]	-	1845	1880	2859	3296	2689	3278	43.8808	41.7472	45.1736	48.9919	56.1226	52.2124
ENSRNOG00000007582	1403.19	1323.53	1410.13	1162.89	1034.69	1150.18	1378.95	1115.92	0.303777	9.96632e-05	0.00143511	Zswim4	19	25320683	25345790	-	4598	protein_coding	zinc finger, SWIM-type containing 4 [Source:RGD Symbol;Acc:1308020]	-	1100	1111	1664	1458	924	1347	16.8818	15.9196	16.9657	13.9844	12.4442	13.8446
ENSRNOG00000032034	3505.43	3887.19	3669.39	3198.36	3008.88	3178.15	3687.33	3128.46	0.236588	0.000100302	0.00144161	Supt5h	1	85438105	85466635	+	3252	protein_coding	suppressor of Ty 5 homolog (S. cerevisiae) [Source:RGD Symbol;Acc:1563807]	KOW	2748	3263	4330	4010	2687	3722	59.6296	66.108	62.4202	54.3812	51.166	54.0889
ENSRNOG00000008709	1798.64	1811.96	1877.07	1560.89	1491.56	1535.28	1829.22	1529.25	0.258533	0.000100331	0.00144161	Arhgap32	8	33239139	33392305	+	9935	protein_coding	Rho GTPase activating protein 32 [Source:RGD Symbol;Acc:1305267]	RhoGAP	1410	1521	2215	1957	1332	1798	10.0149	10.0867	10.4519	8.68716	8.30235	8.55271
ENSRNOG00000016728	928.657	829.14	843.197	713.848	622.604	678.836	866.998	671.763	0.36418	0.000100736	0.00144587	Tiam2	1	44311513	44433193	+	5836	protein_coding	T-cell lymphoma invasion and metastasis 2 [Source:RGD Symbol;Acc:2324148]	RhoGEF	728	696	995	895	556	795	8.80262	7.85744	7.99274	6.76336	5.89962	6.43775
ENSRNOG00000001454	10456.3	9566.08	10569.2	11431.9	12311	11753.7	10197.2	11832.2	-0.214084	0.000101585	0.00145649	Eif4h	12	25093149	25109799	+	2685	protein_coding	eukaryotic translation initiation factor 4H [Source:RGD Symbol;Acc:1359222]	RRM_1	8197	8030	12472	14333	10994	13765	215.43	197.042	217.761	235.422	253.557	242.278
ENSRNOG00000012406	1630.25	1751.2	1844.86	2021.91	2152.24	2146.66	1742.11	2106.93	-0.271808	0.000102667	0.00147042	Pcbp4	8	115155470	115165706	+	2022	protein_coding	poly(rC) binding protein 4 [Source:RGD Symbol;Acc:1307910]	KH_1	1278	1470	2177	2535	1922	2514	44.6011	47.8987	50.4737	55.2906	58.8623	58.7579
ENSRNOG00000013360	5644.65	5468.03	5709.16	6216.46	6480.24	6689.31	5607.28	6462	-0.204324	0.000104579	0.0014962	Prkcsh	8	23014956	23026503	+	1975	protein_coding	protein kinase C substrate 80K-H [Source:RGD Symbol;Acc:1309628]	-	4425	4590	6737	7794	5787	7834	158.104	153.12	159.914	174.04	181.448	187.456
ENSRNOG00000011526	383.964	400.274	405.921	496.902	585.651	529.407	396.72	537.32	-0.433351	0.000104938	0.00149973	Pcsk6	1	126749508	126947392	+	4148	protein_coding	proprotein convertase subtilisin/kexin type 6 [Source:RGD Symbol;Acc:3246]	Peptidase_S8	301	336	479	623	523	620	5.12063	5.33688	5.41358	6.62375	7.80778	7.06374
ENSRNOG00000005258	3367.66	3657.27	3077.03	2917.61	2688.62	2744.38	3367.32	2783.53	0.272912	0.000105577	0.00150724	Myef2	3	117354382	117389561	-	2088	protein_coding	myelin expression factor 2 [Source:RGD Symbol;Acc:1306547]	RRM_1	2640	3070	3631	3658	2401	3214	89.2214	96.8713	81.5236	77.2624	71.2076	72.744
ENSRNOG00000001191	588.065	614.707	552.527	717.836	746.901	809.48	585.1	758.073	-0.376075	0.000105937	0.00151076	Tchp	12	47638274	47653638	-	2784	protein_coding	trichoplein, keratin filament binding [Source:RGD Symbol;Acc:1310813]	-	461	516	652	900	667	948	11.685	12.2115	10.9791	14.257	14.8362	16.0924
ENSRNOG00000027191	2518.09	2535.07	2412.65	2110.44	1979.79	2181.67	2488.6	2090.63	0.249541	0.000109458	0.00155931	Birc6	6	21950100	22092346	-	12090	protein_coding	baculoviral IAP repeat-containing 6 [Source:RGD Symbol;Acc:1307247]	BIR	1974	2128	2847	2646	1768	2555	11.5217	11.5966	11.0395	9.65202	9.05567	9.98727
ENSRNOG00000027906	11812.3	11979.6	12241.2	10576.9	9490.24	10861.4	12011	10309.5	0.220074	0.000110814	0.00157694	Ankrd11	19	55703824	55737500	-	8920	protein_coding	ankyrin repeat domain 11 [Source:RGD Symbol;Acc:1306679]	-	9260	10056	14445	13261	8475	12720	73.2558	74.2758	75.9172	65.5641	58.8355	67.3914
ENSRNOG00000032735	1583.05	1838.16	1538.09	1359.1	1188.1	1378.17	1653.1	1308.46	0.334403	0.000111828	0.00158967	Srek1	2	33809807	33841499	-	2105	protein_coding	splicing regulatory glutamine/lysine-rich protein 1 [Source:RGD Symbol;Acc:621696]	RRM_1	1241	1543	1815	1704	1061	1614	41.6021	48.2949	40.4215	35.7003	31.2125	36.2354
ENSRNOG00000015621	1872.62	1829.83	1841.47	1612.74	1445.65	1540.4	1847.97	1532.93	0.267869	0.000112041	0.001591	Whsc1l1	16	71130668	71237118	-	5080	protein_coding	Wolf-Hirschhorn syndrome candidate 1-like 1 [Source:RGD Symbol;Acc:1308980]	PWWP	1468	1536	2173	2022	1291	1804	20.3919	19.9212	20.0532	17.5538	15.7372	16.7824
ENSRNOG00000008450	1655.77	1520.09	1732.16	1926.99	2118.65	1942.58	1636	1996.07	-0.284402	0.000113264	0.00160667	LOC100359539	19	25391700	25394229	+	2530	protein_coding	ribonucleotide reductase M2 polypeptide [Source:RGD Symbol;Acc:2323655]	-	1298	1276	2044	2416	1892	2275	36.2034	33.229	37.8746	42.1145	46.309	42.4955
ENSRNOG00000011504	969.477	1029.28	1104.21	1239.46	1339.27	1279.12	1034.32	1285.95	-0.310291	0.000113742	0.00161172	Akap2	5	74874306	74982401	+	3843	protein_coding	A kinase (PRKA) anchor protein 2 [Source:RGD Symbol;Acc:1305135]	-	760	864	1303	1554	1196	1498	13.9553	14.8126	15.895	17.8335	19.2719	18.4214
ENSRNOG00000008837	28.0638	20.252	40.6768	51.0461	92.9427	87.9498	29.6642	77.3129	-1.35432	0.000114512	0.00162091	Ass1	3	10327414	10371240	-	1565	protein_coding	argininosuccinate synthase 1 [Source:RGD Symbol;Acc:2163]	-	22	17	48	64	83	103	0.991982	0.715685	1.43785	1.80352	3.28419	3.11032
ENSRNOG00000017945	537.039	576.586	586.425	475.367	395.287	368.877	566.683	413.177	0.454915	0.000115464	0.00163266	Serf1	2	30346069	30352099	+	459	protein_coding	small EDRK-rich factor 1 [Source:RGD Symbol;Acc:1565105]	-	421	484	692	596	353	432	64.724	69.4736	70.6775	57.2649	47.6241	44.4788
ENSRNOG00000017777	5115.27	4227.9	4960.88	5654.95	5939.38	5597.2	4768.02	5730.51	-0.26478	0.000115631	0.00163329	Ahcy	3	150587833	150603082	-	2054	protein_coding	adenosylhomocysteinase [Source:RGD Symbol;Acc:69260]	-	4010	3549	5854	7090	5304	6555	137.765	113.839	133.61	152.23	159.907	150.818
ENSRNOG00000019105	3569.21	3787.12	3821.08	3222.29	3213.8	3187.54	3725.8	3207.88	0.216648	0.000116999	0.00165087	Dpp8	8	70522092	70573424	+	3726	protein_coding	dipeptidylpeptidase 8 [Source:RGD Symbol;Acc:1310901]	-	2798	3179	4509	4040	2870	3733	52.9908	56.2128	56.7316	47.8182	47.6984	47.3475
ENSRNOG00000050282	3783.51	3571.5	3840.57	3410.52	2783.8	3019.33	3731.86	3071.22	0.280121	0.000118084	0.00166441	Srcap	1	198960542	199007347	+	10099	protein_coding	Snf2-related CREBBP activator protein [Source:MGI Symbol;Acc:MGI:2444036]	SNF2_N	2966	2998	4532	4276	2486	3536	20.7247	19.5587	21.0377	18.673	15.2436	16.5469
ENSRNOG00000014525	11743.4	12002.3	12125.9	13185.9	14592	13464.9	11957.2	13747.6	-0.200832	0.000118288	0.00166553	Hspd1	9	61680530	61690956	-	2227	protein_coding	heat shock protein 1 (chaperonin) [Source:RGD Symbol;Acc:621314]	-	9206	10075	14309	16532	13031	15769	291.707	298.066	301.215	327.386	362.345	334.631
ENSRNOG00000002835	3833.26	4834.27	3960.91	3677.71	3254.12	3179.86	4209.48	3370.56	0.319944	0.000118696	0.00166951	Luc7l3	10	81991147	82027119	-	3331	protein_coding	LUC7-like 3 (S. cerevisiae) [Source:RGD Symbol;Acc:1307981]	-	3005	4058	4674	4611	2906	3724	63.6598	80.2647	65.7812	61.0485	54.0239	52.8344
ENSRNOG00000053200	484.739	520.595	471.173	362.108	349.375	380.831	492.169	364.105	0.431835	0.000120725	0.00169626	Dock10	9	86312501	86571765	-	7909	protein_coding	dedicator of cytokinesis 10 [Source:MGI Symbol;Acc:MGI:2146320]	Ded_cyto	380	437	556	454	312	446	3.39045	3.64038	3.29565	2.53156	2.44286	2.66499
ENSRNOG00000061262	5420.14	5395.37	5398.16	4747.29	4228.33	4830.41	5404.56	4602.01	0.23096	0.00012222	0.00171546	Huwe1	X	21499934	21598876	+	12435	protein_coding	HECT, UBA and WWE domain containing 1 [Source:MGI Symbol;Acc:MGI:1926884]	WWE	4249	4529	6370	5952	3776	5657	24.1122	23.9963	24.0149	21.1092	18.804	21.4992
ENSRNOG00000014172	73.9864	94.1121	97.4549	54.2365	22.3958	36.7169	88.5178	37.7831	1.2114	0.000123018	0.00172484	Npy5r	16	24797124	24805079	+	2412	protein_coding	neuropeptide Y receptor Y5 [Source:RGD Symbol;Acc:3199]	7tm_1	58	79	115	68	20	43	1.69686	2.15793	2.23516	1.24333	0.513473	0.842506
ENSRNOG00000007779	163.28	188.224	179.656	231.303	290.026	292.882	177.054	271.403	-0.611915	0.000123231	0.00172602	Kank4	5	117376423	117440254	-	4751	protein_coding	KN motif and ankyrin repeat domains 4 [Source:RGD Symbol;Acc:1307635]	-	128	158	212	290	259	343	1.90117	2.19109	2.09189	2.69195	3.37582	3.41186
ENSRNOG00000025528	13136.4	13735.6	13431.8	12070	11790.3	11827.1	13434.6	11895.8	0.175459	0.000123845	0.00173279	Efr3a	7	106535434	106616805	+	5309	protein_coding	EFR3 homolog A (S. cerevisiae) [Source:RGD Symbol;Acc:1305976]	-	10298	11530	15850	15133	10529	13851	136.879	143.088	139.96	125.709	122.812	123.296
ENSRNOG00000002152	1270.53	1390.24	1285.56	1142.16	1002.21	1026.37	1315.44	1056.91	0.313584	0.000124231	0.00173637	Dcun1d4	14	37210721	37294472	-	4268	protein_coding	DCN1, defective in cullin neddylation 1, domain containing 4 [Source:RGD Symbol;Acc:1310422]	-	996	1167	1517	1432	895	1202	16.4676	18.015	16.6628	14.797	12.9856	13.3095
ENSRNOG00000056118	2784.7	2847.19	2938.05	2541.94	2154.48	2418.19	2856.65	2371.54	0.267455	0.000124555	0.00173907	Cic	1	82151669	82163005	+	5429	protein_coding	capicua transcriptional repressor [Source:RGD Symbol;Acc:1310706]	HMG_box	2183	2390	3467	3187	1924	2832	28.3746	29.0045	29.9379	25.8891	21.9457	24.6522
ENSRNOG00000012271	10958.9	10547.7	11098	9787.3	9109.51	9615.56	10868.2	9504.12	0.193299	0.000125359	0.00174676	Cnot1	19	9668186	9761605	+	7714	protein_coding	CCR4-NOT transcription complex, subunit 1 [Source:RGD Symbol;Acc:1308009]	Not1	8591	8854	13096	12271	8135	11261	78.5886	75.6218	79.5879	70.1544	65.3044	68.9889
ENSRNOG00000016758	1108.52	995.921	1158.44	913.247	767.057	867.544	1087.63	849.283	0.355727	0.000125367	0.00174676	Loxl2	15	51303909	51365234	+	2249	protein_coding	lysyl oxidase-like 2 [Source:RGD Symbol;Acc:1308435]	SRCR	869	836	1367	1145	685	1016	27.2663	24.4909	28.4949	22.4528	18.861	21.3494
ENSRNOG00000001289	468.155	365.727	369.481	473.772	665.156	592.594	401.121	577.174	-0.52526	0.000125673	0.00174918	LOC498154	12	17277635	17380494	+	1442	protein_coding	hypothetical protein LOC498154 [Source:RGD Symbol;Acc:1566418]	-	367	307	436	594	594	694	17.9596	14.0269	14.1745	18.1667	25.5086	22.7445
ENSRNOG00000016912	11131.1	10508.4	11157.3	12030.9	13171	12518.8	10932.3	12573.6	-0.201385	0.000125945	0.00175115	Btf3	2	28417579	28423762	-	489	protein_coding	basic transcription factor 3 [Source:RGD Symbol;Acc:1308095]	-	8726	8821	13166	15084	11762	14661	1259.22	1188.49	1262.21	1360.39	1489.49	1416.89
ENSRNOG00000061572	1890.48	1821.49	1945.71	2130.38	2314.61	2317.44	1885.89	2254.14	-0.255784	0.000126717	0.00176004	Smarcd1	7	141355994	141366732	+	3266	protein_coding	SWI/SNF related, matrix associated, actin dependent regulator of chromatin, subfamily d, member 1 [Source:RGD Symbol;Acc:1305406]	-	1482	1529	2296	2671	2067	2714	32.0205	30.8446	32.9567	36.0672	39.1912	39.2713
ENSRNOG00000004048	628.885	605.177	587.272	528.806	351.615	394.493	607.111	424.971	0.508515	0.000127351	0.00176701	Lrrk2	7	132857628	133018584	+	8159	protein_coding	leucine-rich repeat kinase 2 [Source:RGD Symbol;Acc:1561168]	Pkinase	493	508	693	663	314	462	4.26389	4.10217	3.98184	3.5837	2.38318	2.67601
ENSRNOG00000015591	348.246	294.249	372.024	416.345	561.016	485.005	338.173	487.455	-0.52039	0.00012799	0.00177403	Cndp2	18	81521968	81539065	-	2088	protein_coding	CNDP dipeptidase 2 (metallopeptidase M20 family) [Source:RGD Symbol;Acc:1305827]	Peptidase_M20	273	247	439	522	501	568	9.2263	7.79388	9.85648	11.0254	14.8584	12.8558
ENSRNOG00000019590	3794.99	3931.27	3976.16	3566.85	3099.58	3195.23	3900.81	3287.22	0.246302	0.000128636	0.00178113	Smg5	2	187708269	187735361	+	4401	protein_coding	SMG5 nonsense mediated mRNA decay factor [Source:RGD Symbol;Acc:1584731]	-	2975	3300	4692	4472	2768	3742	47.7014	49.4026	49.9798	44.8131	38.9475	40.1823
ENSRNOG00000009811	1594.54	1431.93	1578.77	1828.09	1880.13	1839.26	1535.08	1849.16	-0.267573	0.000129249	0.00178777	Cnih1	15	23568555	23580395	-	1441	protein_coding	cornichon family AMPA receptor auxiliary protein 1 [Source:RGD Symbol;Acc:1312030]	-	1250	1202	1863	2292	1679	2154	61.2127	54.9576	60.6089	70.1464	72.1525	70.6421
ENSRNOG00000025539	579.135	629.003	555.069	449.046	405.365	465.366	587.736	439.926	0.41333	0.000129504	0.00178944	Vps13a	1	235653121	235813030	-	7005	protein_coding	vacuolar protein sorting 13 homolog A (S. cerevisiae) [Source:RGD Symbol;Acc:1311340]	-	454	528	655	563	362	545	4.57344	4.96607	4.3835	3.5445	3.20011	3.6768
ENSRNOG00000013167	8271.17	8078.16	8148.93	9059.89	10003.1	9162.15	8166.09	9408.38	-0.203881	0.000135489	0.00186795	Hmgb2	16	36077617	36080191	-	1152	protein_coding	high mobility group box 2 [Source:RGD Symbol;Acc:69291]	HMG_box	6484	6781	9616	11359	8933	10730	397.179	387.818	391.318	434.853	480.186	440.179
ENSRNOG00000015971	1512.89	1479.59	1555.04	1333.58	1221.69	1032.34	1515.84	1195.87	0.34249	0.000135579	0.00186795	Slc12a2	18	52917124	52985261	+	6401	protein_coding	solute carrier family 12 (sodium/potassium/chloride transporter), member 2 [Source:RGD Symbol;Acc:620809]	AA_permease	1186	1242	1835	1672	1091	1209	13.0747	12.7838	13.4393	11.5198	10.5546	8.92607
ENSRNOG00000006877	1917.27	1823.87	1969.44	2191.79	2380.68	2242.29	1903.53	2271.59	-0.253124	0.000135607	0.00186795	Efnb1	X	68891227	68904038	+	3263	protein_coding	ephrin B1 [Source:RGD Symbol;Acc:2540]	-	1503	1531	2324	2748	2126	2626	32.5041	30.9133	33.3893	37.1411	40.347	38.0329
ENSRNOG00000033741	287.016	262.084	294.06	208.173	184.766	175.9	281.053	189.613	0.56752	0.000136148	0.00187225	Ankrd34a	2	198721724	198725154	+	2863	protein_coding	ankyrin repeat domain 34A [Source:RGD Symbol;Acc:1308412]	-	225	220	347	261	165	206	5.54571	5.06277	5.68193	4.02044	3.56884	3.40038
ENSRNOG00000003882	1132.76	1134.11	1188.95	1027.3	769.297	858.151	1151.94	884.917	0.377898	0.000136199	0.00187225	Cep350	13	73499753	73622211	-	9246	protein_coding	centrosomal protein 350 [Source:RGD Symbol;Acc:621162]	-	888	952	1403	1288	687	1005	6.77727	6.78376	7.11363	6.14351	4.60116	5.13682
ENSRNOG00000009515	260.228	226.346	263.552	331.8	385.208	357.777	250.042	358.262	-0.513993	0.000137807	0.00188876	Pgm3	8	94225515	94243215	-	2473	protein_coding	phosphoglucomutase 3 [Source:RGD Symbol;Acc:1305221]	-	204	190	311	416	344	419	5.82105	5.06194	5.89555	7.41863	8.61388	8.00704
ENSRNOG00000013774	2857.41	2704.23	3109.24	3306.03	3555.34	3469.32	2890.29	3443.57	-0.250757	0.000137808	0.00188876	Lmnb1	18	51785111	51822264	+	2148	protein_coding	lamin B1 [Source:RGD Symbol;Acc:620522]	Filament	2240	2270	3669	4145	3175	4063	73.5884	69.6272	80.0758	85.103	91.5323	89.3912
ENSRNOG00000010161	2297.41	2159.81	2434.68	2099.27	1637.14	1735.09	2297.3	1823.83	0.332058	0.000137826	0.00188876	Myo10	2	77868412	78071309	+	6896	protein_coding	myosin X [Source:RGD Symbol;Acc:1307193]	Myosin_head	1801	1813	2873	2632	1462	2032	18.4294	17.3216	19.5311	16.8323	13.1285	13.9254
ENSRNOG00000019354	10525.2	10786	10865.8	12182.5	11782.5	12541	10725.7	12168.6	-0.182141	0.000140567	0.00192435	Ptch1	17	1029048	1093873	-	7515	protein_coding	patched 1 [Source:RGD Symbol;Acc:621425]	-	8251	9054	12822	15274	10522	14687	77.4771	79.3777	79.9861	89.6352	86.703	92.3605
ENSRNOG00000054008	182.415	173.929	153.386	245.66	265.391	253.603	169.91	254.884	-0.589774	0.000140867	0.00192648	Scamp5	8	62220892	62248017	-	2909	protein_coding	secretory carrier membrane protein 5 [Source:RGD Symbol;Acc:68356]	-	143	146	181	308	237	297	3.46887	3.30671	2.91691	4.66941	5.04509	4.82497
ENSRNOG00000001339	706.698	821.992	763.538	885.331	1005.57	1069.06	764.076	986.655	-0.367485	0.000143561	0.00196131	Psmd9	12	38786540	38805121	-	1343	protein_coding	proteasome (prosome, macropain) 26S subunit, non-ATPase, 9 [Source:RGD Symbol;Acc:621110]	-	554	690	901	1110	898	1252	29.1091	33.8501	31.4512	36.4504	41.4062	44.0565
ENSRNOG00000009694	1765.47	1825.06	2044.86	1692.5	1318	1415.74	1878.46	1475.41	0.348004	0.000143838	0.00196308	Bmp4	15	20776054	20822740	-	2159	protein_coding	bone morphogenetic protein 4 [Source:RGD Symbol;Acc:2213]	TGFb_propeptide	1384	1532	2413	2122	1177	1658	45.2355	46.7513	52.3953	43.3458	33.7589	36.2923
ENSRNOG00000000991	7209.85	6188.77	7340.48	8008.66	8427.55	8153.72	6913.03	8196.64	-0.245131	0.00014402	0.00196356	Arpc1b	12	11252296	11265865	-	1516	protein_coding	actin related protein 2/3 complex, subunit 1B [Source:RGD Symbol;Acc:2155]	-	5652	5195	8662	10041	7526	9549	263.087	225.774	267.859	292.101	307.418	297.674
ENSRNOG00000049743	288.292	808.888	22.8807	7.97596	23.5156	13.6621	373.353	15.0512	4.6373	0.000146757	0.00199883	Gstm5	2	210685197	210688272	+	958	protein_coding	glutathione S-transferase, mu 5 [Source:RGD Symbol;Acc:61964]	GST_N	226	679	27	10	21	16	16.6471	46.6973	1.32125	0.460351	1.35743	0.78929
ENSRNOG00000009513	2252.76	2054.98	2138.08	2439.05	2724.45	2537.74	2148.61	2567.08	-0.255997	0.000147371	0.00200377	Akr1b1	4	61706864	61720956	-	1338	protein_coding	aldo-keto reductase family 1, member B1 (aldose reductase) [Source:RGD Symbol;Acc:2092]	Aldo_ket_red	1766	1725	2523	3058	2433	2972	93.1387	84.9415	88.3993	100.794	112.603	104.972
ENSRNOG00000011153	1641.73	1654.71	1636.4	1798.58	2058.18	2251.69	1644.28	2036.15	-0.307995	0.00014742	0.00200377	Il17ra	4	152995865	153018394	+	3845	protein_coding	interleukin 17 receptor A [Source:RGD Symbol;Acc:1306559]	-	1287	1389	1931	2255	1838	2637	23.6199	23.8009	23.5436	25.8646	29.6015	32.4113
ENSRNOG00000029749	73.9864	79.8166	74.5742	113.259	143.333	152.845	76.1258	136.479	-0.840496	0.000148642	0.00201832	Pabpc4l	2	130656212	130658202	-	1458	protein_coding	poly(A) binding protein, cytoplasmic 4-like [Source:RGD Symbol;Acc:1559517]	RRM_1	58	67	88	142	128	179	2.80715	3.02764	2.82952	4.29522	5.43647	5.802
ENSRNOG00000026171	250.023	259.702	246.603	355.728	324.74	391.078	252.109	357.182	-0.506216	0.000149818	0.00203222	Bbs4	8	64121392	64154396	-	2510	protein_coding	Bardet-Biedl syndrome 4 [Source:RGD Symbol;Acc:1309134]	-	196	218	291	446	290	458	5.51033	5.72229	5.43509	7.83639	7.15466	8.62331
ENSRNOG00000006483	1125.1	1031.66	1097.43	929.199	840.964	834.243	1084.73	868.135	0.320136	0.000150372	0.00203766	Heatr5a	6	72648662	72750170	-	7710	protein_coding	HEAT repeat containing 5A [Source:RGD Symbol;Acc:1561116]	-	882	866	1295	1165	751	977	8.07253	7.40032	7.87414	6.66387	6.03185	5.98856
ENSRNOG00000019922	283.189	226.346	237.282	332.597	365.052	371.439	248.939	356.363	-0.520159	0.000151071	0.00204406	Ntpcr	19	58565576	58579265	+	1019	protein_coding	nucleoside-triphosphatase, cancer-related [Source:RGD Symbol;Acc:1306192]	-	222	190	280	417	326	435	15.3736	12.2848	12.8817	18.0475	19.8111	20.1742
ENSRNOG00000003289	2521.92	2589.87	2413.49	2782.81	3238.44	2989.44	2508.43	3003.56	-0.259459	0.000151151	0.00204406	Lap3	14	70102814	70121797	-	2186	protein_coding	leucine aminopeptidase 3 [Source:RGD Symbol;Acc:1307985]	-	1977	2174	2848	3489	2892	3501	63.8193	65.5234	61.077	70.3891	81.9243	75.6875
ENSRNOG00000006735	548.52	673.08	580.492	495.307	386.328	427.795	600.698	436.477	0.456464	0.000151831	0.00205099	Cdkn2b	5	107845951	107858104	-	5645	protein_coding	cyclin-dependent kinase inhibitor 2B (p15, inhibits CDK4) [Source:RGD Symbol;Acc:2324]	-	430	565	685	621	345	501	5.37527	6.59435	5.68872	4.85157	3.7846	4.19426
ENSRNOG00000000008	99.499	104.834	92.3703	138.782	171.328	195.539	98.901	168.55	-0.771204	0.000152129	0.00205099	Alx4	3	82548959	82585531	+	1747	protein_coding	ALX homeobox 4 [Source:RGD Symbol;Acc:1310201]	Homeobox	78	88	109	174	153	229	3.15063	3.31877	2.92497	4.39249	5.4233	6.19476
ENSRNOG00000017481	1868.8	2164.58	1923.68	1669.37	1615.86	1635.18	1985.68	1640.14	0.275048	0.000152147	0.00205099	Sucla2	15	55461695	55516952	+	2092	protein_coding	succinate-CoA ligase, ADP-forming, beta subunit [Source:RGD Symbol;Acc:1309397]	-	1465	1817	2270	2093	1443	1915	49.4165	57.2243	50.8689	44.1227	42.7139	43.2603
ENSRNOG00000009550	27608.4	27854.8	28348.4	25660.3	23586.2	24707.1	27937.2	24651.2	0.180431	0.000152294	0.00205099	Sqle	7	99609191	99624732	+	2726	protein_coding	squalene epoxidase [Source:RGD Symbol;Acc:3755]	-	21643	23382	33452	32172	21063	28935	560.257	565.123	575.286	520.484	478.475	501.626
ENSRNOG00000020354	931.208	839.861	1019.46	1102.28	1265.36	1188.6	930.178	1185.42	-0.345479	0.000152432	0.00205099	Mrpl23	1	215701544	215709313	+	540	protein_coding	mitochondrial ribosomal protein L23 [Source:RGD Symbol;Acc:68343]	-	730	705	1203	1382	1130	1392	95.3948	86.0167	104.438	112.868	129.583	121.823
ENSRNOG00000016963	7132.04	7035.78	7364.2	6423.04	6211.49	6281.16	7177.34	6305.23	0.187049	0.000152737	0.00205101	Trip12	9	92307280	92435363	-	7508	protein_coding	thyroid hormone receptor interactor 12 [Source:RGD Symbol;Acc:1306607]	HECT	5591	5906	8690	8053	5547	7356	52.5486	51.827	54.2604	47.3029	45.7508	46.302
ENSRNOG00000021117	589.34	551.569	531.341	669.183	810.729	714.699	557.417	731.537	-0.391486	0.00015277	0.00205101	Rps6ka4	1	222087326	222098297	-	3117	protein_coding	ribosomal protein S6 kinase, polypeptide 4 [Source:RGD Symbol;Acc:1307277]	Pkinase	462	463	627	839	724	837	10.4593	9.78659	9.43015	11.8708	14.3836	12.6903
ENSRNOG00000009157	230.889	260.893	234.739	339.776	381.849	320.206	242.174	347.277	-0.518084	0.000152895	0.00205101	Fut4	8	13258768	13262729	-	3962	protein_coding	fucosyltransferase 4 (alpha (1,3) fucosyltransferase, myeloid-specific) [Source:RGD Symbol;Acc:619954]	-	181	219	277	426	341	375	3.22374	3.64181	3.27758	4.74187	5.32972	4.473
ENSRNOG00000012083	100.775	131.042	104.234	143.567	218.359	222.009	112.017	194.645	-0.795287	0.000153903	0.00206245	St6galnac2	10	105650862	105668593	-	2015	protein_coding	ST6 (alpha-N-acetyl-neuraminyl-2,3-beta-galactosyl-1,3)-N-acetylgalactosaminide alpha-2,6-sialyltransferase 2 [Source:RGD Symbol;Acc:1560747]	Glyco_transf_29	79	110	123	180	195	260	2.76661	3.59671	2.86166	3.9396	5.99272	6.0979
ENSRNOG00000043370	2081.82	2348.04	2053.33	2434.26	2810.68	2640.2	2161.07	2628.38	-0.282173	0.000154069	0.00206261	Fubp1	2	257425679	257449568	+	3323	protein_coding	far upstream element (FUSE) binding protein 1 [Source:RGD Symbol;Acc:1591892]	KH_1	1632	1971	2423	3052	2510	3092	34.6566	39.079	34.1831	40.505	46.7744	43.9735
ENSRNOG00000010358	1403.19	1273.49	1336.4	1129.4	988.776	1117.73	1337.7	1078.63	0.307957	0.000154648	0.00206829	Sh3rf1	16	32062336	32227491	-	5163	protein_coding	SH3 domain containing ring finger 1 [Source:RGD Symbol;Acc:735154]	SH3_1	1100	1069	1577	1416	883	1309	15.0344	13.6415	14.3192	12.0953	10.5907	11.9817
ENSRNOG00000008810	261.504	262.084	221.18	323.824	372.891	368.023	248.256	354.913	-0.519512	0.000154853	0.00206895	Nsmf	3	2262253	2270995	+	2899	protein_coding	NMDA receptor synaptonuclear signaling and neuronal migration factor [Source:RGD Symbol;Acc:619819]	-	205	220	261	406	333	431	4.99001	4.9999	4.22066	6.17636	7.11313	7.02605
ENSRNOG00000006375	4321.83	3828.82	4570.21	4800.73	5422.03	5087.43	4240.29	5103.4	-0.265965	0.000155778	0.00207922	Vdac1	10	37724915	37752826	+	1800	protein_coding	voltage-dependent anion channel 1 [Source:RGD Symbol;Acc:621575]	-	3388	3214	5393	6019	4842	5958	132.821	117.642	140.458	147.471	166.578	156.426
ENSRNOG00000016316	7914	7536.12	7595.55	8539.86	8911.3	8753.14	7681.89	8734.77	-0.185325	0.000155969	0.00207969	Mcm2	4	120825699	120840111	-	3261	protein_coding	minichromosome maintenance complex component 2 [Source:RGD Symbol;Acc:1305577]	MCM	6204	6326	8963	10707	7958	10251	134.251	127.81	128.852	144.801	151.119	148.558
ENSRNOG00000007235	3021.96	2255.12	2877.89	3269.35	3736.75	3325.02	2718.32	3443.7	-0.340297	0.000157293	0.00209315	Atp5g1	10	83895947	83898527	-	561	protein_coding	ATP synthase, H+ transporting, mitochondrial Fo complex, subunit C1 (subunit 9) [Source:RGD Symbol;Acc:61933]	-	2369	1893	3396	4099	3337	3894	297.987	222.318	283.787	322.233	368.348	328.031
ENSRNOG00000060979	1762.92	2008.52	1879.61	1576.05	1597.94	1513.93	1883.68	1562.64	0.270325	0.000157378	0.00209315	Hspa13	11	14144130	14160892	-	4191	protein_coding	heat shock protein 70 family, member 13 [Source:RGD Symbol;Acc:3775]	HSP70	1382	1686	2218	1976	1427	1773	23.2694	26.505	24.8103	20.7933	21.0849	19.9928
ENSRNOG00000001352	1353.44	1504.6	1405.05	1233.88	870.078	1130.54	1421.03	1078.17	0.395051	0.000157535	0.00209315	Hectd4	12	40713841	40822159	-	12776	protein_coding	HECT domain containing E3 ubiquitin protein ligase 4 [Source:RGD Symbol;Acc:1309762]	HECT	1061	1263	1658	1547	777	1324	5.86025	6.51322	6.08383	5.34011	3.76609	4.89751
ENSRNOG00000054286	2497.68	2095.48	2369.43	2790.79	2840.91	2737.55	2320.86	2789.75	-0.265172	0.000157791	0.00209315	Rrm2	6	43884678	43889515	+	1173	protein_coding	ribonucleotide reductase M2 [Source:RGD Symbol;Acc:1598310]	-	1958	1759	2796	3499	2537	3206	117.791	98.7996	111.745	131.553	133.933	129.166
ENSRNOG00000003712	3417.41	3838.35	3544.82	3228.67	2975.29	2849.4	3600.19	3017.79	0.254158	0.000157867	0.00209315	Smek2	14	113570150	113618138	+	5014	protein_coding	SMEK homolog 2, suppressor of mek1 (Dictyostelium) [Source:RGD Symbol;Acc:1309450]	-	2679	3222	4183	4048	2657	3337	37.7037	42.3378	39.1103	35.605	32.815	31.4524
ENSRNOG00000045752	5772.22	5737.27	5322.73	6332.91	6892.32	6350.32	5610.74	6525.18	-0.21803	0.00015792	0.00209315	Rrm1	1	167538387	167562687	+	3010	protein_coding	ribonucleotide reductase M1 [Source:RGD Symbol;Acc:1592569]	Ribonuc_red_lgC	4525	4816	6281	7940	6155	7437	106.083	105.416	97.825	116.335	126.627	116.765
ENSRNOG00000016584	127.563	131.042	146.606	89.3307	57.1094	75.9955	135.07	74.1452	0.857259	0.000158967	0.00210493	Mamdc4	3	2786523	2795109	-	3903	protein_coding	MAM domain containing 4 [Source:RGD Symbol;Acc:708583]	Ldl_recept_a	100	110	173	112	51	89	1.80799	1.85687	2.07795	1.26554	0.809164	1.07764
ENSRNOG00000007315	988.612	1118.62	964.38	857.415	693.151	817.165	1023.87	789.244	0.371113	0.000159201	0.00210594	Thoc2	X	128161895	128268322	-	5103	protein_coding	THO complex 2 [Source:RGD Symbol;Acc:1561623]	-	775	939	1138	1075	619	957	10.717	12.1235	10.4545	9.29047	7.51155	8.86275
ENSRNOG00000013422	1887.93	1755.97	1842.32	1627.1	1386.3	1478.92	1828.74	1497.44	0.286471	0.000160471	0.00212064	Med23	1	21539765	21586910	-	4727	protein_coding	mediator complex subunit 23 [Source:RGD Symbol;Acc:1307671]	-	1480	1474	2174	2040	1238	1732	22.0939	20.5447	21.5606	19.0327	16.2181	17.3159
ENSRNOG00000000869	618.68	496.769	567.781	471.379	330.339	379.977	561.077	393.898	0.505152	0.000161594	0.00213231	Arhgef6	X	159723866	159841072	-	2786	protein_coding	Rac/Cdc42 guanine nucleotide exchange factor (GEF) 6 [Source:RGD Symbol;Acc:1359674]	RhoGEF	485	417	670	591	295	445	12.2845	9.86148	11.2741	9.35537	6.55701	7.5485
ENSRNOG00000054515	691.39	775.532	681.337	565.495	489.349	578.078	716.086	544.308	0.391261	0.000161675	0.00213231	Fgd6	7	34952011	35063929	+	5522	protein_coding	FYVE, RhoGEF and PH domain containing 6 [Source:RGD Symbol;Acc:1565609]	RhoGEF	542	651	804	709	437	677	6.92626	7.76733	6.8257	5.66245	4.90061	5.79394
ENSRNOG00000008345	1341.96	1324.72	1304.2	1166.88	988.776	1046.86	1323.63	1067.51	0.307474	0.000161887	0.002133	Clcn6	5	164811816	164844586	-	5316	protein_coding	chloride channel, voltage-sensitive 6 [Source:RGD Symbol;Acc:1305379]	Voltage_CLC	1052	1112	1539	1463	883	1226	13.9645	13.7818	13.5719	12.1371	10.2859	10.899
ENSRNOG00000001415	1812.67	1639.22	1613.51	1997.98	2201.51	1952.83	1688.47	2050.77	-0.280709	0.00016223	0.00213542	Ap1s1	12	22665112	22676075	+	1344	protein_coding	adaptor-related protein complex 1, sigma 1 subunit [Source:RGD Symbol;Acc:1305911]	-	1421	1376	1904	2505	1966	2287	74.6089	67.4538	66.4134	82.1984	90.5835	80.4172
ENSRNOG00000003562	91.8452	78.6253	94.0652	150.746	137.734	163.091	88.1786	150.524	-0.770647	0.000162981	0.00214318	Susd4	13	101181994	101307908	+	2955	protein_coding	sushi domain containing 4 [Source:RGD Symbol;Acc:1564043]	Sushi	72	66	111	189	123	191	1.71938	1.47155	1.76098	2.82071	2.57758	3.05463
ENSRNOG00000005802	1830.53	2008.52	1880.46	1623.11	1518.44	1623.23	1906.5	1588.26	0.262266	0.000163244	0.00214453	Usp24	5	125896725	126030401	+	10582	protein_coding	ubiquitin specific peptidase 24 [Source:RGD Symbol;Acc:1306799]	UCH	1435	1686	2219	2035	1356	1901	9.56929	10.4973	9.83054	8.48109	7.93518	8.48978
ENSRNOG00000013469	3159.73	2822.17	3225.33	3518.99	3787.14	3621.31	3069.08	3642.48	-0.2458	0.000164719	0.00215913	Txndc5	17	26925828	26953970	+	2620	protein_coding	thioredoxin domain containing 5 (endoplasmic reticulum) [Source:RGD Symbol;Acc:2323973]	-	2477	2369	3806	4412	3382	4241	66.7145	59.5732	68.1013	74.2658	79.935	76.4978
ENSRNOG00000019322	131.39	142.955	127.963	191.423	231.797	208.347	134.102	210.522	-0.649265	0.000164751	0.00215913	Notch1	3	3905453	3951025	-	9526	protein_coding	notch 1 [Source:RGD Symbol;Acc:3187]	EGF_CA	103	120	151	240	207	244	0.762996	0.829961	0.743112	1.11111	1.34563	1.21049
ENSRNOG00000054957	177.312	167.972	159.318	90.9259	108.62	107.589	168.201	102.378	0.717433	0.000164842	0.00215913	Sfrp4	17	47297489	47394328	-	4591	protein_coding	secreted frizzled-related protein 4 [Source:RGD Symbol;Acc:621075]	Fz	139	141	188	114	97	126	2.1365	2.02348	1.91972	1.0951	1.30837	1.29702
ENSRNOG00000019675	29.3394	39.3127	38.1345	75.7716	92.9427	67.4567	35.5956	78.7237	-1.13264	0.000165948	0.00217055	Pycard	1	199437832	199439210	-	927	protein_coding	PYD and CARD domain containing [Source:RGD Symbol;Acc:628637]	CARD	23	33	45	95	83	79	1.75083	2.34542	2.27573	4.51959	5.54451	4.02744
ENSRNOG00000059043	1348.34	1356.88	1294.03	1178.85	992.136	1043.44	1333.08	1071.48	0.312086	0.000166038	0.00217055	Itch	3	150686638	150749827	+	2884	protein_coding	itchy, E3 ubiquitin protein ligase [Source:MGI Symbol;Acc:MGI:1202301]	HECT	1057	1139	1527	1478	886	1222	25.8628	26.0205	24.8217	22.6013	19.0241	20.0243
ENSRNOG00000024428	2330.57	2255.12	2366.88	2655.99	2823	2678.63	2317.52	2719.21	-0.229298	0.000166579	0.00217548	Kif20a	18	27424328	27432814	+	2921	protein_coding	kinesin family member 20A [Source:RGD Symbol;Acc:1307695]	Kinesin	1827	1893	2793	3330	2521	3137	44.137	42.6979	44.8257	50.2768	53.4449	50.7534
ENSRNOG00000024482	3316.63	3236.74	3285.5	2925.58	2704.3	2815.25	3279.63	2815.04	0.219482	0.000167613	0.00218653	Tnrc18	12	13810180	13910955	+	9173	protein_coding	trinucleotide repeat containing 18 [Source:RGD Symbol;Acc:1307540]	-	2600	2717	3877	3668	2415	3297	20.0013	19.5149	19.814	17.6349	16.3031	16.9859
ENSRNOG00000039924	142.87	132.234	148.301	213.756	215	222.863	141.135	217.206	-0.619411	0.000167894	0.00218653	Triqk	5	26493212	26566370	+	1531	protein_coding	triple QxxK/R motif containing [Source:RGD Symbol;Acc:1561260]	-	112	111	175	268	192	261	5.16224	4.77678	5.35859	7.71995	7.76588	8.05652
ENSRNOG00000011781	257.677	250.171	237.282	175.471	167.969	153.699	248.377	165.713	0.581627	0.000167917	0.00218653	Oplah	7	117353786	117369159	-	4288	protein_coding	5-oxoprolinase (ATP-hydrolysing) [Source:RGD Symbol;Acc:620956]	Hydantoinase_B	202	210	280	220	150	180	3.32424	3.22665	3.0612	2.26268	2.16621	1.98381
ENSRNOG00000019643	605.923	571.821	584.73	721.027	743.542	781.302	587.491	748.623	-0.350146	0.00016957	0.00220489	Pcyox1l	18	57021083	57031459	-	1924	protein_coding	prenylcysteine oxidase 1 like [Source:RGD Symbol;Acc:1563290]	-	475	480	690	904	664	915	17.4214	16.437	16.8125	20.7214	21.3711	22.4749
ENSRNOG00000027099	961.824	1009.03	1022.01	858.213	678.594	792.402	997.618	776.403	0.358906	0.000169658	0.00220489	Fbxl2	8	122243016	122311431	-	1596	protein_coding	F-box and leucine-rich repeat protein 2 [Source:RGD Symbol;Acc:1562243]	-	754	847	1206	1076	606	928	33.3376	34.9653	35.4244	29.7327	23.5128	27.4788
ENSRNOG00000058572	3911.08	3579.83	3766	3312.42	3141.02	3204.62	3752.3	3219.35	0.220409	0.000170829	0.00221795	Nek9	6	109124330	109162267	-	2874	protein_coding	NIMA (never in mitosis gene a)-related expressed kinase 9 [Source:MGI Symbol;Acc:MGI:2387995]	Pkinase	3066	3005	4444	4153	2805	3753	75.2802	68.8882	72.4895	63.7279	60.4381	61.7126
ENSRNOG00000042753	179.864	202.52	174.571	271.183	282.188	265.557	185.652	272.976	-0.557984	0.00017129	0.00222177	Fgf13	X	142053654	142248369	-	2898	protein_coding	fibroblast growth factor 13 [Source:RGD Symbol;Acc:620164]	-	141	170	206	340	252	311	3.43334	3.8649	3.3324	5.17411	5.38477	5.07159
ENSRNOG00000024549	614.853	807.697	716.082	888.522	901.433	1017.83	712.877	935.927	-0.392147	0.0001718	0.00222587	Mum1	7	12331416	12346475	-	2421	protein_coding	melanoma associated antigen (mutated) 1 [Source:RGD Symbol;Acc:1308340]	-	482	678	845	1114	805	1192	14.0491	18.4511	16.3625	20.2929	20.5904	23.2682
ENSRNOG00000012568	830.434	833.905	833.028	692.313	631.563	656.635	832.456	660.17	0.33279	0.00017194	0.00222587	Madd	3	79960301	80003032	-	5661	protein_coding	MAP-kinase activating death domain [Source:RGD Symbol;Acc:619922]	DENN	651	700	983	868	564	769	8.11491	8.14689	8.14044	6.7621	6.16951	6.41971
ENSRNOG00000016705	4931.58	5682.47	4933.76	4523.17	4133.15	4415.42	5182.6	4357.25	0.249343	0.000172462	0.00222904	Prpf4b	17	30683640	30714495	-	4438	protein_coding	pre-mRNA processing factor 4B [Source:RGD Symbol;Acc:1307784]	Pkinase	3866	4770	5822	5671	3691	5171	61.471	70.8139	61.4997	56.3543	51.5017	55.0642
ENSRNOG00000019047	1456.77	1509.37	1591.48	1805.76	1893.57	1774.37	1519.21	1824.56	-0.261655	0.000172519	0.00222904	Ola1	3	59802008	59920935	-	1684	protein_coding	Obg-like ATPase 1 [Source:RGD Symbol;Acc:1307982]	-	1142	1267	1878	2264	1691	2078	47.8542	49.5703	52.2807	59.291	62.1822	58.3157
ENSRNOG00000008598	1618.77	1628.5	1723.68	1465.18	1199.3	1352.55	1656.98	1339.01	0.305926	0.00017308	0.00223413	Btbd7	6	126661634	126710858	-	4512	protein_coding	BTB (POZ) domain containing 7 [Source:RGD Symbol;Acc:1306262]	BTB	1269	1367	2034	1837	1071	1584	19.8467	19.9612	21.1334	17.9554	14.6989	16.5908
ENSRNOG00000004332	1001.37	1005.45	1073.7	1195.6	1241.85	1410.61	1026.84	1282.69	-0.319709	0.000173277	0.0022345	Egfr	14	99919485	100098796	+	4158	protein_coding	epidermal growth factor receptor [Source:RGD Symbol;Acc:2543]	Pkinase_Tyr	785	844	1267	1499	1109	1652	13.3223	13.3735	14.285	15.8991	16.5163	18.7762
ENSRNOG00000050473	2419.87	2377.82	2571.12	2908.83	3155.57	2743.52	2456.27	2935.98	-0.255353	0.000176941	0.00227955	Rps27l	8	72741155	72746090	+	704	protein_coding	ribosomal protein S27-like [Source:RGD Symbol;Acc:1595396]	-	1897	1996	3034	3647	2818	3213	190.147	186.799	202.037	228.464	247.875	215.685
ENSRNOG00000004303	105.877	134.616	149.148	172.281	240.755	237.379	129.881	216.805	-0.727092	0.00017931	0.00230783	Timp3	7	23544215	23594133	-	1748	protein_coding	TIMP metallopeptidase inhibitor 3 [Source:RGD Symbol;Acc:3865]	-	83	113	176	216	215	278	3.35067	4.25916	4.72018	5.44963	7.61661	7.51598
ENSRNOG00000020751	326.561	300.206	325.415	417.143	451.276	428.649	317.394	432.356	-0.443407	0.000180822	0.00232349	Rdm1	10	89539556	89550500	+	1905	protein_coding	RAD52 motif containing 1 [Source:RGD Symbol;Acc:1310432]	RRM_1	256	252	384	523	403	502	9.48289	8.71551	9.44983	12.1077	13.1001	12.4535
ENSRNOG00000024824	449.021	569.438	485.58	622.922	697.63	680.544	501.346	667.032	-0.410881	0.000180875	0.00232349	Col22a1	7	113015747	113228439	-	4842	protein_coding	collagen, type XXII, alpha 1 [Source:RGD Symbol;Acc:1309081]	-	352	478	573	781	623	797	5.12995	6.50415	5.54776	7.11346	7.96761	7.77885
ENSRNOG00000007574	1280.73	1242.52	1333.86	1182.04	877.917	866.69	1285.7	975.548	0.396576	0.000182765	0.00234551	Padi2	5	159428515	159471144	+	4558	protein_coding	peptidyl arginine deiminase, type II [Source:RGD Symbol;Acc:3288]	-	1004	1043	1574	1482	784	1015	15.5437	15.0764	16.1889	14.3393	10.6514	10.5238
ENSRNOG00000022953	227.062	241.832	226.265	177.066	129.896	136.621	231.72	147.861	0.64113	0.000183107	0.00234657	Ccdc163	5	135562034	135568062	+	1589	protein_coding	coiled-coil domain containing 163 [Source:RGD Symbol;Acc:1564486]	-	178	203	267	222	116	160	7.90482	8.41704	7.87726	6.16146	4.52063	4.75859
ENSRNOG00000024867	723.281	941.121	762.691	659.612	547.578	601.987	809.031	603.059	0.420595	0.000183199	0.00234657	Eme2	10	14254252	14256930	-	1125	protein_coding	essential meiotic structure-specific endonuclease subunit 2 [Source:RGD Symbol;Acc:1304924]	-	567	790	900	827	489	705	35.5653	46.266	37.504	32.4196	26.9167	29.6155
ENSRNOG00000008989	56.1276	48.843	77.964	100.497	116.458	142.598	60.9782	119.851	-0.95886	0.00018339	0.00234676	Cryl1	15	37543727	37663584	-	1457	protein_coding	crystallin, lambda 1 [Source:RGD Symbol;Acc:631427]	3HCDH_N	44	41	92	126	104	167	2.13103	1.85401	2.96017	3.81387	4.42017	5.41675
ENSRNOG00000009006	5305.34	5544.28	5427.82	4761.65	4687.45	4813.33	5425.81	4754.14	0.190541	0.000183822	0.00235003	Ccdc47	10	94388430	94406949	-	3258	protein_coding	coiled-coil domain containing 47 [Source:RGD Symbol;Acc:1308813]	-	4159	4654	6405	5970	4186	5637	90.0811	94.1158	92.1628	80.8124	79.5633	81.7672
ENSRNOG00000016246	136.492	107.216	138.132	173.078	247.474	209.201	127.28	209.918	-0.713096	0.000186532	0.00238239	Tshz1	18	80862372	80865584	-	3213	protein_coding	teashirt zinc finger homeobox 1 [Source:RGD Symbol;Acc:1311684]	-	107	90	163	217	221	245	2.35	1.84552	2.37829	2.97854	4.25938	3.60361
ENSRNOG00000006444	7366.75	6529.48	7060.82	7902.58	8847.48	7906.09	6985.68	8218.72	-0.234064	0.000187699	0.00239501	Fkbp4	4	161748993	161757447	-	2845	protein_coding	FK506 binding protein 4 [Source:RGD Symbol;Acc:628729]	FKBP_C	5775	5481	8332	9908	7901	9259	143.24	126.93	137.295	153.588	171.975	153.803
ENSRNOG00000003066	25.5126	13.1042	29.6602	61.4149	43.6719	81.1188	22.759	62.0685	-1.43691	0.000191836	0.00244421	Wnt9a	10	45659143	45681393	+	609	protein_coding	wingless-type MMTV integration site family, member 9A [Source:RGD Symbol;Acc:1305018]	wnt	20	11	35	77	39	95	2.31744	1.19004	2.69425	5.57607	3.96563	7.37205
ENSRNOG00000015774	437.54	415.761	441.513	535.187	618.125	561	431.605	571.437	-0.401321	0.000191922	0.00244421	Mreg	9	79490050	79545024	-	2938	protein_coding	melanoregulin [Source:RGD Symbol;Acc:1562333]	-	343	349	521	671	552	657	8.23831	7.82638	8.3133	10.0722	11.6346	10.5681
ENSRNOG00000000520	6864.15	6924.99	6562.53	7700.79	8023.31	7525.26	6783.89	7749.79	-0.192179	0.000192848	0.00245154	Srsf3	20	6288285	6298218	+	2871	protein_coding	serine/arginine-rich splicing factor 3 [Source:RGD Symbol;Acc:1309233]	RRM_1	5381	5813	7744	9655	7165	8813	132.259	133.4	126.45	148.311	154.542	145.068
ENSRNOG00000010895	2441.55	2473.12	2433.83	2155.1	2101.85	2004.06	2449.5	2087	0.230909	0.000192866	0.00245154	Tmem30a	8	87223948	87245951	-	1861	protein_coding	transmembrane protein 30A [Source:RGD Symbol;Acc:1303315]	-	1914	2076	2872	2702	1877	2347	72.5757	73.4968	72.3479	64.0315	62.4572	59.6003
ENSRNOG00000032398	1695.31	1666.62	1794.87	1548.13	1318	1330.35	1718.93	1398.83	0.296722	0.000193093	0.00245209	RGD1562136	9	111327402	111347430	+	2730	protein_coding	similar to D1Ertd622e protein [Source:RGD Symbol;Acc:1562136]	-	1329	1399	2118	1941	1177	1558	34.3525	33.7631	36.3707	31.3558	26.698	26.9704
ENSRNOG00000013670	1005.19	961.373	950.821	833.488	759.219	732.631	972.463	775.112	0.325186	0.00019437	0.00246596	Pax3	9	84005183	84101172	-	2197	protein_coding	paired box 3 [Source:RGD Symbol;Acc:620431]	PAX	788	807	1122	1045	678	858	25.31	24.2009	23.9415	20.9769	19.1102	18.4561
ENSRNOG00000015514	3612.58	3494.06	3617.7	3942.52	4174.58	4355.65	3574.78	4157.58	-0.217518	0.000194941	0.00247085	Bcat1	4	179259308	179339795	-	2635	protein_coding	branched chain amino acid transaminase 1, cytosolic [Source:RGD Symbol;Acc:2195]	-	2832	2933	4269	4943	3728	5101	75.8417	73.3362	75.951	82.7303	87.6113	91.4864
ENSRNOG00000028659	1015.4	1072.16	1027.09	857.415	762.578	871.813	1038.22	830.602	0.319197	0.000195473	0.00247525	Szt2	5	137190875	137238354	-	12195	protein_coding	seizure threshold 2 homolog (mouse) [Source:RGD Symbol;Acc:1308616]	-	796	900	1212	1075	681	1021	4.60603	4.86237	4.65917	3.8876	3.45804	3.95663
ENSRNOG00000009161	3636.82	3545.29	3610.07	3318	2936.09	2803.29	3597.39	3019.13	0.252212	0.000199087	0.00251862	Clasp2	8	122003916	122185495	+	6284	protein_coding	cytoplasmic linker associated protein 2 [Source:RGD Symbol;Acc:619789]	-	2851	2976	4260	4160	2622	3283	32.0152	31.2021	31.7805	29.1952	25.8381	24.6898
ENSRNOG00000047988	1131.48	964.947	1254.2	1366.28	1547.55	1374.75	1116.88	1429.53	-0.352041	0.000200504	0.00253278	LOC100363408	1	198120099	198121158	+	722	protein_coding	BolA-like protein 2-like [Source:RGD Symbol;Acc:2323037]	-	887	810	1480	1713	1382	1610	86.6926	73.9154	96.0975	104.635	118.532	105.383
ENSRNOG00000031709	7045.29	6569.98	6764.22	6148.67	5824.04	5784.2	6793.16	5918.97	0.198326	0.000200586	0.00253278	Ppfibp1	4	181286455	181428157	+	5129	protein_coding	PTPRF interacting protein, binding protein 1 (liprin beta 1) [Source:RGD Symbol;Acc:1310010]	SAM_1	5523	5515	7982	7709	5201	6774	75.9868	70.8435	72.957	66.2857	62.7941	62.4158
ENSRNOG00000007302	65.057	51.2256	67.7947	88.5331	128.776	140.891	61.3591	119.4	-0.952108	0.000201877	0.00254667	Fbn1	3	117569697	117766120	-	9891	protein_coding	fibrillin 1 [Source:RGD Symbol;Acc:620908]	EGF_CA	51	43	80	111	115	165	0.363853	0.286428	0.379173	0.494923	0.719983	0.788362
ENSRNOG00000009019	5339.78	5416.81	5699.84	4738.52	4404.14	4970.45	5485.48	4704.37	0.221469	0.000202444	0.00255141	Slc6a6	4	123642210	123713464	-	2725	protein_coding	solute carrier family 6 (neurotransmitter transporter), member 6 [Source:RGD Symbol;Acc:61912]	SNF	4186	4547	6726	5941	3933	5821	108.4	109.937	115.712	96.1497	89.3763	100.952
ENSRNOG00000024245	422.233	474.135	508.461	382.048	333.698	280.073	468.276	331.94	0.498679	0.000204612	0.0025763	Zkscan2	1	193437614	193459396	-	6544	protein_coding	zinc finger with KRAB and SCAN domains 2 [Source:RGD Symbol;Acc:1359568]	SCAN	331	398	600	479	298	328	3.56928	4.00707	4.29829	3.2281	2.81993	2.36871
ENSRNOG00000004882	59.9545	75.0514	91.5229	38.2846	34.7136	30.7398	75.5096	34.5793	1.13516	0.000205193	0.00258118	Capn6	X	115049154	115073890	-	3519	protein_coding	calpain 6 [Source:RGD Symbol;Acc:70960]	Peptidase_C2	47	63	108	48	31	36	0.942484	1.17953	1.43877	0.601557	0.545516	0.483465
ENSRNOG00000000561	589.34	649.255	684.727	769.68	838.724	861.567	641.107	823.324	-0.3568	0.000205523	0.00258288	Pald1	20	30938901	30975472	-	4277	protein_coding	phosphatase domain containing, paladin 1 [Source:RGD Symbol;Acc:1305933]	-	462	545	808	965	749	1009	7.62252	8.39546	8.85645	9.95045	10.8444	11.1489
ENSRNOG00000015625	70.1595	94.1121	84.7434	106.878	197.083	163.945	83.005	155.969	-0.900564	0.000205925	0.00258369	MGC116202	19	37237523	37245217	-	1978	protein_coding	hypothetical protein LOC688735 [Source:RGD Symbol;Acc:1585272]	-	55	79	100	134	176	192	1.96215	2.63141	2.37007	2.98767	5.50999	4.5873
ENSRNOG00000059900	1065.15	845.818	1019.46	1197.99	1255.29	1244.96	976.81	1232.75	-0.33462	0.000205974	0.00258369	Bst2	16	19938784	19942353	-	837	protein_coding	bone marrow stromal cell antigen 2 [Source:RGD Symbol;Acc:727849]	-	835	710	1203	1502	1121	1458	70.3974	55.8882	67.3795	79.1406	82.9363	82.3217
ENSRNOG00000029784	53.5764	38.1214	40.6768	90.1283	96.3021	81.1188	44.1249	89.1831	-1.02086	0.000206247	0.00258468	Pak1	1	162768156	162883355	+	3390	protein_coding	p21 protein (Cdc42/Rac)-activated kinase 1 [Source:RGD Symbol;Acc:3250]	Pkinase	42	32	48	113	86	95	0.874269	0.621924	0.663788	1.47005	1.57095	1.32436
ENSRNOG00000047768	8073.45	8455.8	8076.05	7406.47	6170.05	7192.25	8201.77	6922.93	0.243749	0.000211312	0.00264566	Lamb2	8	117268337	117280517	+	5902	protein_coding	laminin, beta 2 [Source:RGD Symbol;Acc:2988]	Laminin_EGF	6329	7098	9530	9286	5510	8423	75.6714	79.2363	75.6975	69.388	57.8119	67.445
ENSRNOG00000033508	2349.71	2455.25	2168.58	1881.53	1744.64	2081.76	2324.52	1902.64	0.28652	0.000211909	0.00265065	Mink1	10	57185347	57238531	+	5053	protein_coding	misshapen-like kinase 1 [Source:RGD Symbol;Acc:1359135]	Pkinase	1842	2061	2559	2359	1558	2438	25.7238	26.873	23.7415	20.5889	19.0934	22.8017
ENSRNOG00000009499	614.853	655.211	572.866	472.974	461.354	478.174	614.31	470.834	0.380514	0.000213181	0.00266407	Hinfp	8	48628340	48634797	-	1820	protein_coding	histone H4 transcription factor [Source:RGD Symbol;Acc:1311492]	-	482	550	676	593	412	560	18.6884	19.9103	17.4126	14.3694	14.0181	14.5411
ENSRNOG00000006509	230.889	259.702	281.348	204.982	146.693	135.767	257.313	162.481	0.661681	0.000216022	0.00269704	Srgap3	4	144638335	144869919	-	5621	protein_coding	SLIT-ROBO Rho GTPase activating protein 3 [Source:RGD Symbol;Acc:1563152]	RhoGAP	181	218	332	257	131	159	2.27227	2.55523	2.76893	2.01639	1.44319	1.3368
ENSRNOG00000013949	4347.34	3752.57	4207.51	4748.89	5087.21	4702.33	4102.47	4846.14	-0.239716	0.000216514	0.00270066	Idh2	1	141866283	141893705	-	1911	protein_coding	isocitrate dehydrogenase 2 (NADP+), mitochondrial [Source:RGD Symbol;Acc:1597139]	-	3408	3150	4965	5954	4543	5507	125.845	108.602	121.8	137.405	147.213	136.187
ENSRNOG00000014060	586.789	474.135	584.73	677.956	783.854	716.407	548.551	726.073	-0.400702	0.000217662	0.00271244	Mras	8	107629028	107681512	-	4010	protein_coding	muscle RAS oncogene homolog [Source:RGD Symbol;Acc:3111]	Ras	460	398	690	850	700	839	8.09486	6.53922	8.06664	9.34823	10.8098	9.8878
ENSRNOG00000014347	1952.99	1858.42	1978.76	1599.98	1585.63	1688.98	1930.05	1624.86	0.248445	0.000220421	0.00274426	Slc4a2	4	7264683	7281223	-	4053	protein_coding	solute carrier family 4 (anion exchanger), member 2 [Source:RGD Symbol;Acc:3711]	Band_3_cyto	1531	1560	2335	2006	1416	1978	26.656	25.3592	27.0083	21.8278	21.6347	23.0638
ENSRNOG00000030355	1748.89	1988.27	1702.5	1445.24	1405.34	1580.54	1813.22	1477.04	0.293954	0.000223538	0.00278047	Mroh1	7	117445144	117514612	+	5363	protein_coding	maestro heat-like repeat family member 1 [Source:RGD Symbol;Acc:1642414]	-	1371	1669	2009	1812	1255	1851	18.0395	20.5039	17.5614	14.9006	14.4911	16.311
ENSRNOG00000055766	11.4807	53.6082	2.5423	2.39279	1.11979	1.70776	22.5437	1.74011	3.65158	0.000225674	0.00280441	AABR07044415.1	20	5260885	5261666	+	422	lincRNA	-	-	9	45	3	3	1	2	1.50496	7.02566	0.33327	0.313519	0.146741	0.223975
ENSRNOG00000001573	743.691	699.289	908.45	593.411	586.771	612.233	783.81	597.472	0.395691	0.000228425	0.00283596	Usp25	11	15436269	15558646	+	4754	protein_coding	ubiquitin specific peptidase 25 [Source:RGD Symbol;Acc:1309003]	UCH	583	587	1072	744	524	717	8.65376	8.13516	10.5712	6.9019	6.82554	7.12758
ENSRNOG00000008697	270.433	202.52	249.993	198.601	94.0625	105.881	240.982	132.848	0.849818	0.000229989	0.00285273	Nov	7	94375020	94383024	+	2435	protein_coding	nephroblastoma overexpressed [Source:RGD Symbol;Acc:621553]	VWC	212	170	295	249	84	124	6.14374	4.59978	5.67951	4.50978	2.13622	2.4066
ENSRNOG00000020923	560.001	581.351	503.376	728.205	704.349	679.69	548.243	704.081	-0.364797	0.000231162	0.00286461	Tuft1	2	195861649	195908037	-	3399	protein_coding	tuftelin 1 [Source:RGD Symbol;Acc:1310373]	-	439	488	594	913	629	796	9.114	9.45923	8.19262	11.8461	11.4595	11.0674
ENSRNOG00000013239	1169.75	1017.36	1024.55	946.746	789.453	730.069	1070.55	822.09	0.378182	0.00023204	0.00287282	Tle4	1	231393379	231530786	-	7223	protein_coding	transducin-like enhancer of split 4 [Source:RGD Symbol;Acc:3868]	-	917	854	1209	1187	705	855	8.95875	7.78982	7.84687	7.24749	6.04416	5.5941
ENSRNOG00000002080	822.78	886.322	871.162	1009.76	1052.6	1147.62	860.088	1069.99	-0.314306	0.00023252	0.00287609	Urb1	11	30916730	30977483	-	7362	protein_coding	URB1 ribosome biogenesis 1 homolog (S. cerevisiae) [Source:RGD Symbol;Acc:1304621]	-	645	744	1028	1266	940	1344	6.18243	6.65831	6.54614	7.5839	7.90673	8.62751
ENSRNOG00000012559	2773.22	2542.22	2775.35	2356.9	2281.02	2248.27	2696.93	2295.39	0.232831	0.00023492	0.00290308	Man1b1	3	2547986	2569049	+	3677	protein_coding	mannosidase, alpha, class 1B, member 1 [Source:RGD Symbol;Acc:1563595]	-	2174	2134	3275	2955	2037	2633	41.7217	38.2374	41.7547	35.442	34.3054	33.8407
ENSRNOG00000019752	753.896	824.375	728.793	851.832	1080.6	1066.5	769.021	999.643	-0.377789	0.000236203	0.00291623	Slc29a1	9	17784468	17799005	+	2115	protein_coding	solute carrier family 29 (equilibrative nucleoside transporter), member 1 [Source:RGD Symbol;Acc:61899]	-	591	692	860	1068	965	1249	19.7184	21.5567	19.0623	22.2698	28.2541	27.9083
ENSRNOG00000008245	2674.99	2217	2580.44	2825.08	3043.59	3222.55	2490.81	3030.41	-0.282419	0.000236562	0.00291796	Ptgis	3	163950777	163986059	-	1695	protein_coding	prostaglandin I2 (prostacyclin) synthase [Source:RGD Symbol;Acc:3438]	p450	2097	1861	3045	3542	2718	3774	87.302	72.3376	84.2181	92.1581	99.2989	105.224
ENSRNOG00000010237	3161.01	2873.4	3217.71	2799.56	2437.79	2473.7	3084.04	2570.35	0.262462	0.000237252	0.00292377	Map7d1	5	144250419	144274981	-	3284	protein_coding	MAP7 domain containing 1 [Source:RGD Symbol;Acc:1597986]	-	2478	2412	3797	3510	2177	2897	53.2468	48.3906	54.2032	47.1367	41.0506	41.6896
ENSRNOG00000022523	1219.5	1192.48	1173.7	1351.92	1529.64	1475.51	1195.23	1452.36	-0.280394	0.00023793	0.00292941	Fkbp5	20	7976713	8019020	-	3387	protein_coding	FK506 binding protein 5 [Source:RGD Symbol;Acc:1309155]	FKBP_C	956	1001	1385	1695	1366	1728	19.9177	19.4718	19.17	22.0704	24.9747	24.1107
ENSRNOG00000050057	623.782	600.412	624.559	516.044	450.156	449.996	616.251	472.066	0.382673	0.000238657	0.00293566	Abca3	10	13723405	13779963	+	6189	protein_coding	ATP-binding cassette, subfamily A (ABC1), member 3 [Source:RGD Symbol;Acc:1307174]	ABC_tran	489	504	737	647	402	527	5.5755	5.36534	5.58258	4.6104	4.02226	4.02413
ENSRNOG00000029127	220.684	228.728	226.265	288.73	326.979	351.799	225.226	322.503	-0.516389	0.000239207	0.0029397	Parp16	8	70708873	70729985	+	1551	protein_coding	poly (ADP-ribose) polymerase family, member 16 [Source:RGD Symbol;Acc:1306243]	-	173	192	267	362	292	412	7.871	8.15599	8.07025	10.2932	11.6583	12.5536
ENSRNOG00000015059	996.265	995.921	1043.19	1150.13	1349.35	1258.62	1011.79	1252.7	-0.305008	0.000240463	0.00295243	Mcfd2	6	10887288	10899200	-	1906	protein_coding	multiple coagulation factor deficiency 2 [Source:RGD Symbol;Acc:628690]	-	781	836	1231	1442	1205	1474	28.915	28.8982	30.2777	33.3655	39.1497	36.5474
ENSRNOG00000028227	3071.71	3077.11	3279.57	2829.87	2354.92	2665.82	3142.8	2616.87	0.263379	0.000241023	0.00295658	Pbrm1	16	7103998	7200362	+	5734	protein_coding	polybromo 1 [Source:RGD Symbol;Acc:1565549]	BAH	2408	2583	3870	3548	2103	3122	29.6343	29.6793	31.6403	27.2886	22.7115	25.731
ENSRNOG00000020438	2269.34	2394.5	2289.77	2045.83	1929.4	1936.6	2317.87	1970.61	0.233329	0.000241561	0.00296045	Prpf38b	2	211706228	211715311	-	3051	protein_coding	pre-mRNA processing factor 38B [Source:RGD Symbol;Acc:1562940]	PRP38	1779	2010	2702	2565	1723	2268	41.1462	43.4051	41.5175	37.0766	34.971	35.1304
ENSRNOG00000056297	2845.93	2650.63	2527.05	2323.4	2181.35	2270.47	2674.53	2258.41	0.241848	0.000241845	0.00296122	Fmnl3	7	140983342	141001993	-	2828	protein_coding	formin-like 3 [Source:MGI Symbol;Acc:MGI:109569]	FH2	2231	2225	2982	2913	1948	2659	55.6693	51.8368	49.4329	45.4272	42.6554	44.4346
ENSRNOG00000057806	2278.27	2536.26	2173.67	1958.1	1924.92	1952.83	2329.4	1945.28	0.258512	0.000243209	0.00297519	Trpm7	3	119259467	119330345	-	5644	protein_coding	transient receptor potential cation channel, subfamily M, member 7 [Source:RGD Symbol;Acc:620053]	-	1786	2129	2565	2455	1719	2287	22.3301	24.8528	21.3053	19.1831	18.8605	19.1497
ENSRNOG00000054118	572.757	463.413	531.341	674.766	711.068	659.197	522.504	681.677	-0.382712	0.000245856	0.00300481	Tpgs2	18	17340495	17396805	-	888	protein_coding	tubulin polyglutamylase complex subunit 2 [Source:RGD Symbol;Acc:1310571]	-	449	389	627	846	635	772	35.6803	28.8618	33.1011	42.0158	44.2818	41.0853
ENSRNOG00000029197	933.76	825.566	974.549	1168.48	1117.55	1115.17	911.292	1133.73	-0.313369	0.000247228	0.00301784	Diablo	12	38490230	38503330	+	1294	protein_coding	diablo, IAP-binding mitochondrial protein [Source:RGD Symbol;Acc:1310885]	-	732	693	1150	1465	998	1306	39.9183	35.2847	41.6631	49.9296	47.7596	47.697
ENSRNOG00000007459	2734.95	2595.83	2542.3	2277.93	2016.75	2301.21	2624.36	2198.63	0.253085	0.000247375	0.00301784	Pcnx	6	105611456	105743404	+	7969	protein_coding	pecanex homolog (Drosophila) [Source:RGD Symbol;Acc:1306115]	-	2144	2179	3000	2856	1801	2695	18.9853	18.0153	17.6484	15.8055	13.9951	15.9822
ENSRNOG00000011847	375.035	402.657	338.974	303.086	236.276	233.11	372.222	257.491	0.524852	0.00024802	0.00302295	Grk4	14	81265672	81339526	-	2119	protein_coding	G protein-coupled receptor kinase 4 [Source:RGD Symbol;Acc:61858]	Pkinase	294	338	400	380	211	273	9.79066	10.5093	8.84946	7.90874	6.16618	6.08855
ENSRNOG00000027894	2699.23	2587.49	2531.29	2947.12	3085.03	3051.77	2606	3027.97	-0.217027	0.000248466	0.00302414	Iqgap3	2	187447501	187489630	+	5795	protein_coding	IQ motif containing GTPase activating protein 3 [Source:RGD Symbol;Acc:1305951]	CH	2116	2172	2987	3695	2755	3574	25.7666	24.6941	24.164	28.12	29.4397	29.1463
ENSRNOG00000057814	1060.05	1023.32	1049.97	922.021	756.979	806.065	1044.45	828.355	0.331647	0.000248572	0.00302414	Nsdhl	X	152933069	152964390	+	2983	protein_coding	NAD(P) dependent steroid dehydrogenase-like [Source:RGD Symbol;Acc:1359337]	-	831	859	1239	1156	676	944	19.6582	18.9726	19.4718	17.0907	14.0332	14.9555
ENSRNOG00000000987	747.518	689.759	763.538	870.177	1014.53	906.823	733.605	930.51	-0.339319	0.000250422	0.00304387	Ptcd1	12	11215886	11233633	+	3090	protein_coding	pentatricopeptide repeat domain 1 [Source:RGD Symbol;Acc:1311473]	-	586	579	901	1091	906	1062	13.3824	12.3455	13.6695	15.5712	18.1566	16.2423
ENSRNOG00000018623	1606.02	1882.24	1677.92	1495.49	1387.42	1336.33	1722.06	1406.41	0.291362	0.000251288	0.00305131	Rev1	9	44714386	44786041	-	4519	protein_coding	REV1, polymerase (DNA directed) [Source:RGD Symbol;Acc:1306715]	IMS	1259	1580	1980	1875	1239	1565	19.6598	23.0357	20.5405	18.2984	16.9783	16.3664
ENSRNOG00000043059	850.844	1036.42	837.265	712.253	700.99	707.868	908.178	707.037	0.359203	0.000251492	0.00305131	Aplf	4	119514840	119568736	-	2577	protein_coding	aprataxin and PNKP like factor [Source:RGD Symbol;Acc:1565557]	-	667	870	988	893	626	829	18.2645	22.2429	17.9734	15.2824	15.0427	15.2027
ENSRNOG00000024027	2104.79	1877.48	1887.24	1687.71	1613.62	1593.34	1956.5	1631.56	0.260375	0.000251984	0.0030545	Lemd3	7	62996336	63045728	-	3120	protein_coding	LEM domain containing 3 [Source:RGD Symbol;Acc:1596822]	-	1650	1576	2227	2116	1441	1866	37.3186	33.2804	33.4621	29.91	28.6005	28.2644
ENSRNOG00000030667	2343.33	2464.78	2346.55	2120.01	2022.34	1909.28	2384.89	2017.21	0.241111	0.000255597	0.00309548	Ppm1b	6	8218696	8280124	+	5734	protein_coding	protein phosphatase, Mg2+/Mn2+ dependent, 1B [Source:RGD Symbol;Acc:3374]	PP2C	1837	2069	2769	2658	1806	2236	22.6072	23.7733	22.6388	20.4434	19.504	18.4288
ENSRNOG00000048222	137.768	125.086	128.81	86.9379	68.3073	68.3106	130.555	74.5186	0.802499	0.000257006	0.00310803	Nlrc5	19	10905542	10976396	-	5739	protein_coding	NLR family, CARD domain containing 5 [Source:MGI Symbol;Acc:MGI:3612191]	NACHT	108	105	152	109	61	80	1.32795	1.20543	1.24164	0.837616	0.658201	0.658773
ENSRNOG00000005669	209.203	208.476	199.994	259.219	338.177	307.398	205.891	301.598	-0.548097	0.000257099	0.00310803	Car8	5	21249020	21345810	-	1460	protein_coding	carbonic anhydrase 8 [Source:RGD Symbol;Acc:1304709]	-	164	175	236	325	302	360	7.92659	7.89719	7.57787	9.81715	12.8091	11.6528
ENSRNOG00000056940	1452.94	1188.91	1372	1173.26	979.818	1005.02	1337.95	1052.7	0.344283	0.000259135	0.0031298	Cited2	1	12823363	12825786	+	1949	protein_coding	Cbp/p300-interacting transactivator, with Glu/Asp-rich carboxy-terminal domain, 2 [Source:RGD Symbol;Acc:620112]	-	1139	998	1619	1471	875	1177	41.2389	33.737	38.9424	33.2855	27.801	28.5395
ENSRNOG00000026842	3819.23	3638.21	3960.91	4298.24	4501.56	4386.39	3806.12	4395.4	-0.206555	0.000259533	0.00313177	Nnt	2	52189529	52282548	-	4122	protein_coding	nicotinamide nucleotide transhydrogenase [Source:RGD Symbol;Acc:1587346]	-	2994	3054	4674	5389	4020	5137	51.2554	48.8144	53.158	57.6574	60.3925	58.8957
ENSRNOG00000009630	1095.76	1020.94	1082.17	1338.37	1344.87	1221.05	1066.29	1301.43	-0.286585	0.000261753	0.00315571	Hsd17b12	3	82924687	83048435	-	1972	protein_coding	hydroxysteroid (17-beta) dehydrogenase 12 [Source:RGD Symbol;Acc:708367]	adh_short	859	857	1277	1678	1201	1430	30.7384	28.6326	30.3579	37.5267	37.7138	34.2698
ENSRNOG00000053961	594.443	558.716	587.272	709.86	750.261	743.731	580.144	734.617	-0.339442	0.000262683	0.00316406	Med9	10	46314375	46329373	+	1881	protein_coding	mediator complex subunit 9 [Source:RGD Symbol;Acc:1563669]	-	466	469	693	890	670	871	17.4821	16.4275	17.2716	20.8668	22.0572	21.8832
ENSRNOG00000018978	121.185	173.929	132.2	106.878	43.6719	56.3562	142.438	68.9686	1.03106	0.000264521	0.00318333	Cd163l1	1	212695735	212706790	+	3291	protein_coding	CD163 molecule-like 1 [Source:RGD Symbol;Acc:1307378]	SRCR	95	146	156	134	39	66	2.037	2.92289	2.22221	1.79569	0.73384	0.947759
ENSRNOG00000012123	225.786	226.346	244.909	296.706	415.443	317.644	232.347	343.264	-0.554905	0.00026526	0.00318934	Fdx1	8	56373723	56393233	-	877	protein_coding	ferredoxin 1 [Source:RGD Symbol;Acc:62036]	Fer2	177	190	289	372	371	372	14.2419	14.2739	15.4485	18.7067	26.1962	20.0459
ENSRNOG00000018184	13987.3	13864.3	14103	12953	12203.5	11208.1	13984.8	12121.5	0.206303	0.000266169	0.00319739	Tpm1	8	72814740	72842228	-	3116	protein_coding	tropomyosin 1, alpha [Source:RGD Symbol;Acc:3898]	-	10965	11638	16642	16240	10898	13126	248.317	246.075	250.378	229.849	216.578	199.075
ENSRNOG00000019568	3037.27	2533.88	2816.87	2484.51	2202.63	2227.78	2796.01	2304.97	0.277629	0.000266685	0.0032007	Jund	16	20485029	20486707	-	1679	protein_coding	jun D proto-oncogene [Source:RGD Symbol;Acc:2945]	Jun	2381	2127	3324	3115	1967	2609	100.07	83.4649	92.8107	81.8205	72.5468	73.4354
ENSRNOG00000028679	494.944	459.839	472.021	395.608	284.427	344.114	475.601	341.383	0.471887	0.00027007	0.00323841	Hoxc13	7	144531814	144537966	+	987	protein_coding	homeobox C13 [Source:RGD Symbol;Acc:1563984]	Homeobox	388	386	557	496	254	403	27.7402	25.7666	26.4561	22.1625	15.9361	19.2961
ENSRNOG00000037865	434.989	472.943	411.006	528.008	659.557	578.078	439.646	588.548	-0.419907	0.000271963	0.00325818	Hormad2	14	84576825	84662222	-	2143	protein_coding	HORMA domain containing 2 [Source:RGD Symbol;Acc:1565447]	HORMA	341	397	485	662	589	677	11.2287	12.2055	10.6098	13.6236	17.0199	14.9296
ENSRNOG00000018273	22495.7	23567.3	22843.4	24787.7	26755.2	26303.8	22968.8	25948.9	-0.175879	0.000272429	0.00326083	Ncl	9	93368932	93377643	-	2582	protein_coding	nucleolin [Source:RGD Symbol;Acc:3153]	RRM_1	17635	19783	26956	31078	23893	30805	481.964	504.804	489.426	530.825	573.032	563.828
ENSRNOG00000002750	1205.47	1165.08	1206.75	1056.02	819.688	949.517	1192.43	941.74	0.337391	0.000274596	0.00328382	Rc3h1	13	78722763	78789266	+	5774	processed_transcript	ring finger and CCCH-type domains 1 [Source:RGD Symbol;Acc:1563512]	-	945	978	1424	1324	732	1112	11.5492	11.1596	11.5617	10.1127	7.85053	9.10144
ENSRNOG00000004226	1077.91	1250.86	1146.58	1362.29	1421.02	1458.43	1158.45	1413.91	-0.287059	0.000276139	0.00329932	Irak3	7	64923615	64982281	-	3165	protein_coding	interleukin-1 receptor-associated kinase 3 [Source:RGD Symbol;Acc:1308846]	Pkinase	845	1050	1353	1708	1269	1708	18.8399	21.8576	20.0407	23.7996	24.8286	25.5033
ENSRNOG00000007874	1016.68	978.051	1035.56	1159.7	1417.66	1215.93	1010.1	1264.43	-0.320745	0.000276996	0.00330659	Tamm41	4	146922085	146954159	-	1190	protein_coding	TAM41, mitochondrial translocator assembly and maintenance protein, homolog (S. cerevisiae) [Source:RGD Symbol;Acc:1586150]	-	797	821	1222	1454	1266	1424	47.2614	45.4552	48.1407	53.8855	65.8797	56.5516
ENSRNOG00000016134	3232.44	3210.53	3171.1	3546.91	3812.89	3731.46	3204.69	3697.09	-0.205877	0.000278403	0.00332042	Msh6	6	11644578	11662499	+	4390	protein_coding	mutS homolog 6 [Source:RGD Symbol;Acc:2322311]	PWWP	2534	2695	3742	4447	3405	4370	40.7322	40.4465	39.9601	44.6743	48.0305	47.0434
ENSRNOG00000013014	917.177	796.975	866.925	1106.27	1127.63	993.919	860.359	1075.94	-0.321938	0.0002802	0.00333886	Cyba	19	55249616	55257876	-	768	protein_coding	cytochrome b-245, alpha polypeptide [Source:RGD Symbol;Acc:620573]	-	719	669	1023	1387	1007	1164	66.0638	57.3921	62.4456	79.6471	81.1957	71.6265
ENSRNOG00000049128	1669.8	1879.86	1703.34	1527.4	1295.6	1460.99	1751	1428	0.291812	0.000281997	0.00335727	Nktr	8	130366775	130393178	+	5003	protein_coding	natural killer cell triggering receptor [Source:RGD Symbol;Acc:2321593]	Pro_isomerase	1309	1578	2010	1915	1157	1711	18.4631	20.7809	18.8345	16.8808	14.3208	16.1622
ENSRNOG00000008425	2020.59	1866.76	2091.47	1786.61	1435.57	1624.94	1992.94	1615.71	0.301412	0.000284061	0.0033743	Nav1	13	52267254	52514875	-	6879	protein_coding	neuron navigator 1 [Source:RGD Symbol;Acc:1590261]	-	1584	1567	2468	2240	1282	1903	16.249	15.0083	16.8193	14.3608	11.5406	13.0736
ENSRNOG00000023197	826.607	826.757	849.977	734.586	592.37	619.064	834.447	648.673	0.360813	0.000284167	0.0033743	Zfp608	18	49829650	49937522	-	6072	protein_coding	zinc finger protein 608 [Source:RGD Symbol;Acc:1306824]	-	648	694	1003	921	529	725	7.53076	7.53035	7.74385	6.68933	5.39496	5.64272
ENSRNOG00000004068	1245.01	1185.34	1223.7	1043.26	896.953	1021.24	1218.01	987.15	0.300533	0.000284225	0.0033743	Ncoa1	6	28677540	28931843	-	7070	protein_coding	nuclear receptor coactivator 1 [Source:RGD Symbol;Acc:1309046]	DUF1518	976	995	1444	1308	801	1196	9.7415	9.27237	9.57493	8.15912	7.01581	7.99455
ENSRNOG00000005659	3167.38	2954.41	3013.48	3408.13	3809.53	3488.96	3045.09	3568.87	-0.228385	0.00028444	0.0033743	Aurkb	10	55626741	55634991	+	4404	protein_coding	aurora kinase B [Source:RGD Symbol;Acc:621625]	Pkinase	2483	2480	3556	4273	3402	4086	39.7855	37.1015	37.8532	42.7898	47.8357	43.8463
ENSRNOG00000048723	1024.33	1057.87	1059.29	940.365	783.854	738.608	1047.16	820.943	0.349783	0.000288469	0.00341907	Pros1	7	1206648	1288134	+	3242	protein_coding	protein S (alpha) [Source:RGD Symbol;Acc:620971]	EGF_CA	803	888	1250	1179	700	865	17.4783	18.0463	18.0753	16.0382	13.3706	12.6091
ENSRNOG00000049056	84.1914	85.7731	76.2691	145.162	141.094	128.936	82.0779	138.397	-0.758164	0.000290185	0.00343634	Ak1	3	11653529	11659127	+	1826	protein_coding	adenylate kinase 1 [Source:MGI Symbol;Acc:MGI:87977]	ADK	66	72	90	182	126	151	2.55058	2.59788	2.31063	4.39567	4.27302	3.90803
ENSRNOG00000009566	1611.12	1571.32	1566.06	1290.51	1241.85	1407.2	1582.83	1313.19	0.267823	0.000293561	0.00347257	Phf12	10	64815488	64862288	-	4435	protein_coding	PHD finger protein 12 [Source:RGD Symbol;Acc:1305731]	PHD	1263	1319	1848	1618	1109	1648	20.0958	19.5947	19.5342	16.0894	15.4847	17.5609
ENSRNOG00000010735	1000.09	1051.91	1034.72	851.035	834.245	839.366	1028.91	841.549	0.290067	0.000293815	0.00347257	Nfyc	5	139687448	139749050	-	2011	protein_coding	nuclear transcription factor-Y gamma [Source:RGD Symbol;Acc:3173]	-	784	883	1221	1067	745	983	27.5106	28.9292	28.4637	23.3995	22.9408	23.1006
ENSRNOG00000028335	4141.96	3789.5	3938.03	3004.54	1887.97	2242.29	3956.5	2378.27	0.733815	0.000294138	0.00347257	Fat4	2	125751578	125879366	+	16612	protein_coding	FAT atypical cadherin 4 [Source:RGD Symbol;Acc:1564291]	-	3247	3181	4647	3767	1686	2626	13.7929	12.6162	13.1141	10.0007	6.28493	7.47059
ENSRNOG00000006718	1279.45	1410.49	1283.86	1164.49	960.781	1064.79	1324.6	1063.35	0.313854	0.000294286	0.00347257	Rbm33	4	594882	695383	+	3734	protein_coding	RNA binding motif protein 33 [Source:RGD Symbol;Acc:1310651]	-	1003	1184	1515	1460	858	1247	18.9549	20.8913	19.0207	17.2438	14.2291	15.7824
ENSRNOG00000004186	1089.39	1280.64	1149.97	999.388	920.469	912.8	1173.33	944.219	0.312384	0.000295525	0.00348411	Snx13	6	54488038	54588778	+	3339	protein_coding	sorting nexin 13 [Source:RGD Symbol;Acc:1309778]	PX	854	1075	1357	1253	822	1069	18.0483	21.2119	19.0525	16.5497	15.2447	15.1302
ENSRNOG00000001256	1996.36	2113.35	2135.53	1840.05	1564.35	1773.51	2081.75	1725.97	0.269136	0.000296338	0.00349061	Atxn2	12	40266662	40332612	-	3654	protein_coding	ataxin 2 [Source:RGD Symbol;Acc:1306637]	PAM2	1565	1774	2520	2307	1397	2077	30.2233	31.9869	32.331	27.8441	23.6751	26.8627
ENSRNOG00000004844	2611.21	2620.84	2415.19	2909.63	3254.12	2894.66	2549.08	3019.47	-0.244356	0.0002967	0.00349179	Med30	7	92234597	92256100	+	894	protein_coding	mediator complex subunit 30 [Source:RGD Symbol;Acc:1309369]	-	2047	2200	2850	3648	2906	3390	161.576	162.133	149.45	179.958	201.29	179.203
ENSRNOG00000004752	86.7427	113.173	85.5909	132.401	166.849	187.854	95.1688	162.368	-0.773092	0.000297488	0.00349798	Nalcn	15	109735595	110046704	-	5324	protein_coding	sodium leak channel, non-selective [Source:RGD Symbol;Acc:628710]	Ion_trans	68	95	101	166	149	220	0.901294	1.17564	0.889347	1.37507	1.73306	1.95284
ENSRNOG00000013746	3363.83	3317.75	3348.21	2994.97	2895.78	2799.03	3343.26	2896.59	0.206758	0.000297925	0.00350003	Senp3	10	56277615	56286391	-	2277	protein_coding	Sumo1/sentrin/SMT3 specific peptidase 3 [Source:RGD Symbol;Acc:1312040]	Peptidase_C48	2637	2785	3951	3755	2586	3278	81.7227	80.5841	81.3452	72.728	70.3283	68.0343
ENSRNOG00000004258	116.082	117.938	127.963	181.054	207.162	181.023	120.661	189.746	-0.645979	0.000298745	0.00350657	Chst7	X	2623024	2657155	-	2305	protein_coding	carbohydrate (N-acetylglucosamine 6-O) sulfotransferase 7 [Source:RGD Symbol;Acc:1303028]	Sulfotransfer_1	91	99	151	227	185	212	2.7859	2.82977	3.0711	4.3432	4.9701	4.34657
ENSRNOG00000002840	19973.8	17336.9	20091	22071.1	23188.7	21550.3	19133.9	22270	-0.218749	0.000300777	0.00352732	Atp5b	7	2504695	2511749	+	1773	protein_coding	ATP synthase, H+ transporting, mitochondrial F1 complex, beta polypeptide [Source:RGD Symbol;Acc:621368]	ATP-synt_ab	15658	14553	23708	27672	20708	25238	623.194	540.793	626.865	688.314	723.259	672.711
ENSRNOG00000003689	7851.49	7649.29	7899.78	8500.78	9146.46	8904.28	7800.19	8850.51	-0.181788	0.000303679	0.00355822	Nono	X	71324365	71342225	+	3072	protein_coding	non-POU domain containing, octamer-binding [Source:RGD Symbol;Acc:1549738]	RRM_1	6155	6421	9322	10658	8168	10428	141.385	137.711	142.258	153.006	164.649	160.421
ENSRNOG00000019495	265.331	237.067	278.806	337.383	366.172	390.224	260.401	364.593	-0.481717	0.000304234	0.00356159	Gbx2	9	97063728	97065817	-	1047	protein_coding	gastrulation brain homeobox 2 [Source:RGD Symbol;Acc:621866]	Homeobox	208	199	329	423	327	457	14.0188	12.5226	14.7312	17.8176	19.3404	20.6277
ENSRNOG00000014336	4569.3	3969.39	4470.22	5024.85	5147.68	5006.31	4336.3	5059.62	-0.222133	0.000305984	0.00357893	Mcm5	19	14523554	14561278	+	3163	protein_coding	minichromosome maintenance complex component 5 [Source:RGD Symbol;Acc:1306616]	MCM	3582	3332	5275	6300	4597	5863	79.9138	69.4054	78.1828	87.8408	89.9995	87.5997
ENSRNOG00000015134	1979.77	2220.57	2132.99	1863.18	1730.08	1718.86	2111.11	1770.71	0.253546	0.00030661	0.00358312	Map3k12	7	144102680	144109116	-	3430	protein_coding	mitogen activated protein kinase kinase kinase 12 [Source:RGD Symbol;Acc:3988]	Pkinase_Tyr	1552	1864	2517	2336	1545	2013	31.9296	35.8046	34.4015	30.0354	27.8932	27.7352
ENSRNOG00000008891	557.449	520.595	549.137	424.321	419.922	407.302	542.394	417.182	0.379014	0.000307605	0.00359087	Ift20	10	65805860	65811351	+	1126	protein_coding	intraflagellar transport 20 [Source:RGD Symbol;Acc:1309400]	-	437	437	648	532	375	477	27.3866	25.57	26.9789	20.8367	20.6233	20.0199
ENSRNOG00000001239	1122.55	961.373	1067.77	1220.32	1358.31	1309	1050.56	1295.88	-0.30152	0.000307812	0.00359087	Ddt	20	13827153	13829622	+	608	protein_coding	D-dopachrome tautomerase [Source:RGD Symbol;Acc:61923]	MIF	880	807	1260	1530	1213	1533	102.135	87.4495	97.1527	110.979	123.544	119.157
ENSRNOG00000021138	2177.5	2071.66	2185.53	2360.88	2588.96	2673.5	2144.9	2541.12	-0.243662	0.000310496	0.00361902	Cers2	2	196487656	196496986	+	2699	protein_coding	ceramide synthase 2 [Source:RGD Symbol;Acc:1310059]	LAG1	1707	1739	2579	2960	2312	3131	44.6299	42.4506	44.7957	48.3664	53.0456	54.8229
ENSRNOG00000012148	1678.73	1680.91	1745.71	1484.33	1350.47	1444.77	1701.79	1426.52	0.253829	0.000311206	0.00362413	Trio	2	80473202	80667481	-	9162	protein_coding	trio Rho guanine nucleotide exchange factor [Source:RGD Symbol;Acc:1308360]	Pkinase	1316	1411	2060	1861	1206	1692	10.1359	10.1467	10.5406	8.958	8.1512	8.72755
ENSRNOG00000009696	1542.23	2046.64	1626.23	1426.9	1212.73	1421.71	1738.37	1353.78	0.358717	0.000312728	0.00363867	Mdm4	13	49792794	49828720	-	1897	protein_coding	MDM4, p53 regulator [Source:RGD Symbol;Acc:1309306]	zf-RanBP	1209	1718	1919	1789	1083	1665	44.9733	59.6682	47.4237	41.5908	35.353	41.4791
ENSRNOG00000000598	511.527	476.517	477.106	602.185	676.354	613.941	488.383	630.827	-0.368445	0.000315669	0.00366968	Tube1	20	44220840	44238830	+	2834	protein_coding	tubulin, epsilon 1 [Source:RGD Symbol;Acc:1306048]	Tubulin	401	400	563	755	604	719	9.98482	9.29924	9.31314	11.749	13.1978	11.9898
ENSRNOG00000010763	193.895	146.529	163.555	238.481	287.787	236.525	167.993	254.264	-0.596934	0.000316696	0.00367621	Fam181b	1	157920786	157922274	+	1489	protein_coding	family with sequence similarity 181, member B [Source:RGD Symbol;Acc:1564695]	-	152	123	193	299	257	277	7.20352	5.44249	6.07646	8.85587	10.6882	8.79158
ENSRNOG00000011823	279.363	269.232	240.671	173.078	166.849	195.539	263.089	178.489	0.553523	0.000316782	0.00367621	Tfap2b	9	25410669	25440411	+	5743	protein_coding	transcription factor AP-2 beta [Source:RGD Symbol;Acc:1306321]	TF_AP-2	219	226	284	217	149	229	2.69092	2.59273	2.31829	1.66639	1.60662	1.88442
ENSRNOG00000013370	340.593	303.78	342.363	398	492.708	463.658	328.912	451.456	-0.452402	0.000319339	0.00370267	Gfer	10	14059347	14061703	-	1227	protein_coding	growth factor, augmenter of liver regeneration [Source:RGD Symbol;Acc:61845]	Evr1_Alr	267	255	404	499	440	543	15.3554	13.6925	15.4356	17.9354	22.2061	20.914
ENSRNOG00000018993	2905.88	2842.42	3110.93	2608.14	2553.13	2394.28	2953.08	2518.52	0.230843	0.000320251	0.00371001	Ilk	1	170578889	170585189	+	1735	protein_coding	integrin-linked kinase [Source:RGD Symbol;Acc:620063]	Pkinase_Tyr	2278	2386	3671	3270	2280	2804	92.6509	90.6062	99.1911	83.1195	81.3767	76.3766
ENSRNOG00000013461	3360	3442.84	3539.73	3139.34	2870.03	2875.87	3447.52	2961.75	0.219006	0.000321277	0.00371866	Ralbp1	9	113579107	113598480	-	3550	protein_coding	ralA binding protein 1 [Source:RGD Symbol;Acc:621134]	RhoGAP	2634	2890	4177	3936	2563	3368	52.358	53.636	55.16	48.8969	44.708	44.8359
ENSRNOG00000031965	10595.4	10183.2	11350.5	11766.9	12483.4	12638.3	10709.7	12296.2	-0.198745	0.00032229	0.00372716	Impdh2	8	117347029	117351610	+	1639	protein_coding	IMP (inosine 5'-monophosphate) dehydrogenase 2 [Source:RGD Symbol;Acc:735092]	-	8306	8548	13394	14753	11148	14801	357.609	343.616	383.106	396.969	421.195	426.77
ENSRNOG00000029441	1146.79	1250.86	1129.63	975.46	957.422	958.909	1175.76	963.93	0.285243	0.000323183	0.00373425	Klhl2	16	26739389	26852179	+	3025	protein_coding	kelch-like family member 2 [Source:RGD Symbol;Acc:1306388]	BACK	899	1050	1333	1223	855	1123	20.9715	22.8692	20.6582	17.8302	17.5027	17.5443
ENSRNOG00000013229	486.014	402.657	448.293	564.698	632.682	565.27	445.655	587.55	-0.397197	0.000325427	0.00375692	Mthfs	8	96564877	96614348	+	2752	protein_coding	5,10-methenyltetrahydrofolate synthetase (5-formyltetrahydrofolate cyclo-ligase) [Source:RGD Symbol;Acc:1306876]	-	381	338	529	708	565	662	9.7695	8.09199	9.01146	11.3459	12.7135	11.3682
ENSRNOG00000000024	625.058	636.15	605.068	706.67	884.636	815.457	622.092	802.254	-0.365108	0.000328006	0.00378053	Hebp1	4	168903565	168933079	-	1062	protein_coding	heme binding protein 1 [Source:RGD Symbol;Acc:1304581]	-	490	534	714	886	790	955	32.5587	33.1287	31.5182	36.7929	46.0646	42.4973
ENSRNOG00000017575	1171.03	1095.99	1218.61	1333.58	1404.22	1527.59	1161.88	1421.8	-0.289811	0.000328312	0.00378053	Gins2	19	54151048	54163608	-	4192	protein_coding	GINS complex subunit 2 (Psf2 homolog) [Source:RGD Symbol;Acc:1311055]	-	918	920	1438	1672	1254	1789	15.4532	14.4595	16.0815	17.5902	18.5243	20.1684
ENSRNOG00000010474	4264.42	3835.96	4230.39	4528.75	4882.29	5006.31	4110.26	4805.78	-0.224984	0.000328505	0.00378053	Copg1	4	119815139	119864114	+	4252	protein_coding	coatomer protein complex, subunit gamma 1 [Source:RGD Symbol;Acc:1565292]	-	3343	3220	4992	5678	4360	5863	55.4803	49.8942	55.0388	58.8921	63.4977	65.1641
ENSRNOG00000046439	20.41	4.76517	8.47434	43.8678	26.875	46.9635	11.2165	39.2354	-1.84303	0.000328606	0.00378053	Vps37c	1	226742343	226767868	+	2832	protein_coding	vacuolar protein sorting 37 homolog C (S. cerevisiae) [Source:RGD Symbol;Acc:1309258]	-	16	4	10	55	24	55	0.398678	0.093058	0.165537	0.856494	0.524787	0.917807
ENSRNOG00000013507	2000.18	2215.8	2082.99	1833.67	1772.63	1709.47	2099.66	1771.93	0.244755	0.000329904	0.00379219	Selt	2	148765412	148780276	+	978	protein_coding	selenoprotein T [Source:RGD Symbol;Acc:1359128]	-	1568	1860	2458	2299	1583	2002	113.137	125.303	117.823	103.67	100.232	96.7403
ENSRNOG00000004693	641.641	673.08	654.219	763.299	868.959	849.613	656.314	827.29	-0.332202	0.000332213	0.00381026	Pbx1	13	86390741	86451002	-	2203	protein_coding	pre-B-cell leukemia homeobox 1 [Source:RGD Symbol;Acc:1308213]	PBC	503	565	772	957	776	995	16.112	16.8974	16.4282	19.1581	21.8128	21.3447
ENSRNOG00000012733	1083.01	1181.76	1172.85	964.293	805.13	971.718	1145.87	913.714	0.324521	0.000332324	0.00381026	Ankrd12	9	113605657	113682482	+	9777	protein_coding	ankyrin repeat domain 12 [Source:RGD Symbol;Acc:1310118]	-	849	992	1384	1209	719	1138	6.1277	6.68487	6.63618	5.4535	4.55395	5.50071
ENSRNOG00000004141	1486.11	1346.16	1547.42	1193.2	1157.86	1252.64	1459.89	1201.24	0.281994	0.000332333	0.00381026	Vasn	10	11121041	11131548	-	2739	protein_coding	vasorin [Source:RGD Symbol;Acc:1598149]	fn3	1165	1130	1826	1496	1034	1467	30.0144	27.1815	31.2533	24.0876	23.3772	25.3116
ENSRNOG00000004305	529.386	568.247	579.645	458.618	408.724	416.694	559.092	428.012	0.385137	0.000333027	0.00381493	Abl2	13	74154835	74333244	+	3764	protein_coding	ABL proto-oncogene 2, non-receptor tyrosine kinase [Source:RGD Symbol;Acc:1590898]	Pkinase_Tyr	415	477	684	575	365	488	7.78026	8.34941	8.51911	6.7371	6.00493	6.12706
ENSRNOG00000033397	65.057	90.5383	72.8793	134.794	126.536	133.206	76.1582	131.512	-0.790155	0.000334872	0.00383278	Adamts20	7	135466884	135630654	-	5791	protein_coding	ADAM metallopeptidase with thrombospondin type 1 motif, 20 [Source:RGD Symbol;Acc:1307725]	TSP_1	51	76	86	169	113	156	0.621459	0.864664	0.696198	1.28703	1.20834	1.27307
ENSRNOG00000027901	345.695	322.84	338.126	394.012	500.547	486.713	335.554	460.424	-0.453396	0.000338334	0.00386908	Mrm1	10	72136246	72142533	-	2856	protein_coding	mitochondrial rRNA methyltransferase 1 homolog (S. cerevisiae) [Source:RGD Symbol;Acc:1566232]	SpoU_methylase	271	271	399	494	447	570	6.69587	6.2517	6.54941	7.62823	9.69201	9.43189
ENSRNOG00000014613	150.524	153.677	154.233	212.958	292.266	208.347	152.811	237.857	-0.631335	0.000339422	0.00387819	Ddah1	2	251634431	251766014	+	3612	protein_coding	dimethylarginine dimethylaminohydrolase 1 [Source:RGD Symbol;Acc:70968]	-	118	129	182	267	261	244	2.30531	2.35304	2.36217	3.26001	4.47463	3.19245
ENSRNOG00000001820	511.527	440.778	548.29	617.339	696.511	659.197	500.198	657.682	-0.389702	0.000341282	0.00389611	Med21	4	180961142	180968123	+	794	protein_coding	mediator complex subunit 21 [Source:RGD Symbol;Acc:1309836]	-	401	370	647	774	622	772	35.6385	30.7021	38.2007	42.9908	48.5104	45.9493
ENSRNOG00000009845	817.678	767.193	805.91	690.718	619.245	513.183	796.927	607.715	0.390904	0.000342423	0.00390579	Acadm	2	260124418	260148589	-	1953	protein_coding	acyl-CoA dehydrogenase, C-4 to C-12 straight chain [Source:RGD Symbol;Acc:2012]	-	641	644	951	866	553	601	23.1607	21.7256	22.8279	19.5556	17.5343	14.543
ENSRNOG00000018825	1312.62	1377.13	1217.76	1093.5	948.464	1108.34	1302.51	1050.1	0.306738	0.000343816	0.00391832	Dcaf11	15	34234193	34244504	+	2856	protein_coding	DDB1 and CUL4 associated factor 11 [Source:RGD Symbol;Acc:1311288]	-	1029	1156	1437	1371	847	1298	25.4245	26.6678	23.5877	21.1706	18.365	21.4782
ENSRNOG00000039025	260.228	271.615	253.383	184.245	184.766	175.046	261.742	181.352	0.528659	0.000344269	0.00392014	AABR07051947.1	3	29861224	29861621	-	396	pseudogene	-	-	204	228	299	231	165	205	36.3522	37.9338	35.3968	25.726	25.802	24.4647
ENSRNOG00000049598	1880.28	96.4947	912.687	71.7836	89.5834	75.9955	963.152	79.1208	3.60589	0.000344734	0.00392208	LOC100912571	11	82886878	82893845	-	1593	protein_coding	eukaryotic translation initiation factor 4 gamma 1-like [Source:RGD Symbol;Acc:6486329]	-	1474	81	1077	90	80	89	65.2946	3.35009	31.6948	2.49162	3.10985	2.64032
ENSRNOG00000020542	1900.69	1683.3	1949.1	2099.27	2258.62	2284.99	1844.36	2214.29	-0.2621	0.000345349	0.00392574	Krtcap2	2	188561429	188565544	+	1298	protein_coding	keratinocyte associated protein 2 [Source:RGD Symbol;Acc:1308413]	-	1490	1413	2300	2632	2017	2676	81.0041	71.7224	83.0694	89.4264	96.2268	97.4302
ENSRNOG00000005854	204.1	243.024	180.504	161.114	107.5	111.859	209.209	126.824	0.711165	0.000348069	0.00395329	Angpt1	7	81342280	81592206	-	1891	protein_coding	angiopoietin 1 [Source:RGD Symbol;Acc:628896]	Fibrinogen_C	160	204	213	202	96	131	5.97068	7.10765	5.28051	4.71102	3.14372	3.27387
ENSRNOG00000024712	89.294	86.9644	95.7601	44.6654	44.7917	52.9407	90.6728	47.4659	0.934209	0.000348731	0.00395742	Insc	1	184299250	184407480	+	5960	protein_coding	inscuteable homolog (Drosophila) [Source:RGD Symbol;Acc:1311379]	-	70	73	113	56	40	62	0.828796	0.806982	0.888833	0.414378	0.415603	0.491618
ENSRNOG00000007690	246.196	243.024	233.044	340.573	366.172	305.69	240.755	337.478	-0.486643	0.000352299	0.00399452	Cmpk2	6	45683234	45694822	+	3840	protein_coding	cytidine monophosphate (UMP-CMP) kinase 2, mitochondrial [Source:RGD Symbol;Acc:1305881]	-	193	204	275	427	327	358	3.54668	3.50015	3.35729	4.90401	5.27328	4.40589
ENSRNOG00000011732	1872.62	1759.54	2006.72	2148.72	2228.39	2355.01	1879.63	2244.04	-0.25396	0.00035324	0.00400179	Psmb7	3	22871105	22952063	-	1696	protein_coding	proteasome (prosome, macropain) subunit, beta type 7 [Source:RGD Symbol;Acc:621093]	Proteasome	1468	1477	2368	2694	1990	2758	61.0796	57.3775	65.4551	70.053	72.6594	76.8512
ENSRNOG00000001129	520.456	520.595	568.628	685.932	671.875	689.937	536.56	682.581	-0.34473	0.000355711	0.00402635	Fbxo21	12	44246508	44279002	-	1860	protein_coding	F-box protein 21 [Source:RGD Symbol;Acc:1307346]	-	408	437	671	860	600	808	15.479	15.4795	16.9121	20.3911	19.9757	20.5296
ENSRNOG00000025269	975.855	918.487	1027.09	825.512	753.62	777.033	973.811	785.388	0.310481	0.000356395	0.00402948	Slc25a44	2	187772013	187786712	-	3678	protein_coding	solute carrier family 25, member 44 [Source:RGD Symbol;Acc:1307244]	Mito_carr	765	771	1212	1035	673	910	14.6773	13.8111	15.4482	12.4103	11.331	11.6926
ENSRNOG00000057706	2109.89	2054.98	2159.26	1872.75	1725.6	1773.51	2108.04	1790.62	0.235022	0.000356592	0.00402948	Kdm5c	X	22302485	22348627	+	6375	protein_coding	lysine (K)-specific demethylase 5C [Source:MGI Symbol;Acc:MGI:99781]	JmjC	1654	1725	2548	2348	1541	2077	18.3084	17.8277	18.7373	16.2432	14.9688	15.3971
ENSRNOG00000010258	1350.89	1207.97	1338.95	1513.84	1644.97	1547.23	1299.27	1568.68	-0.270061	0.000358023	0.00404223	Vhl	4	145580799	145587845	+	2887	protein_coding	von Hippel-Lindau tumor suppressor, E3 ubiquitin protein ligase [Source:RGD Symbol;Acc:3960]	-	1059	1014	1580	1898	1469	1812	25.8848	23.1408	25.6565	28.9937	31.5094	29.6615
ENSRNOG00000030155	26.7882	29.7823	38.982	15.1543	1.11979	2.56165	31.8508	6.27859	2.28834	0.000366315	0.00413236	Bmp8a	5	141007462	141033511	-	1919	protein_coding	bone morphogenetic protein 8a [Source:RGD Symbol;Acc:1585858]	TGFb_propeptide	21	25	46	19	1	3	0.772218	0.858326	1.12375	0.43665	0.0322693	0.0738802
ENSRNOG00000049215	1608.57	1501.03	1527.92	1748.33	1903.65	1855.49	1545.84	1835.82	-0.247713	0.000370834	0.0041798	Cbx2	10	108132105	108140935	+	3750	protein_coding	chromobox homolog 2 [Source:RGD Symbol;Acc:1588561]	Chromo	1261	1260	1803	2192	1700	2173	23.729	22.1374	22.5399	25.7789	28.0726	27.3849
ENSRNOG00000011502	252.574	222.772	196.605	295.908	330.339	330.452	223.984	318.9	-0.515498	0.000372141	0.00419098	Col9a2	5	139963002	139979864	+	2954	protein_coding	collagen, type IX, alpha 2 [Source:RGD Symbol;Acc:1307029]	Collagen	198	187	232	371	295	387	4.72988	4.17079	3.68184	5.53883	6.1841	6.19131
ENSRNOG00000046330	391.618	380.022	377.956	506.473	483.75	510.621	383.199	500.282	-0.38668	0.000374358	0.0042124	Rnf130	10	35537977	35610545	+	1008	protein_coding	ring finger protein 130 [Source:MGI Symbol;Acc:MGI:1891717]	-	307	319	446	635	432	598	21.4918	20.8505	20.7425	27.7823	26.5392	28.0364
ENSRNOG00000042340	622.506	589.69	527.952	454.63	445.677	431.21	580.049	443.839	0.382272	0.000375612	0.00421956	LOC679894	14	6581983	6587141	-	5159	protein_coding	similar to THO complex subunit 2 (Tho2) [Source:RGD Symbol;Acc:1583596]	-	488	495	623	570	398	505	6.67498	6.3216	5.66122	4.87264	4.7773	4.62602
ENSRNOG00000005123	980.958	1063.82	1003.36	1111.05	1382.94	1327.79	1016.05	1273.93	-0.324504	0.000375628	0.00421956	Emc2	7	82338663	82377109	+	891	protein_coding	ER membrane protein complex subunit 2 [Source:RGD Symbol;Acc:1310430]	-	769	893	1184	1393	1235	1555	60.9038	66.033	62.2962	68.949	85.8329	82.4774
ENSRNOG00000003743	6521.01	7146.57	6283.73	7458.32	7965.08	7638.83	6650.43	7687.41	-0.209268	0.000378359	0.00424666	Dars	13	45074042	45127840	-	2214	protein_coding	aspartyl-tRNA synthetase [Source:RGD Symbol;Acc:621167]	tRNA-synt_2	5112	5999	7415	9351	7113	8946	162.933	178.521	157.008	186.267	198.948	190.956
ENSRNOG00000016058	303.599	192.989	249.146	334.193	406.484	357.777	248.578	366.151	-0.557837	0.000380509	0.0042672	Kazald1	1	264827739	264831151	+	1622	protein_coding	Kazal-type serine peptidase inhibitor domain 1 [Source:RGD Symbol;Acc:1310698]	I-set	238	162	294	419	363	419	10.3543	6.58039	8.49736	11.3925	13.8586	12.208
ENSRNOG00000002301	3345.97	3989.64	3525.33	3193.57	2927.14	3001.4	3620.31	3040.7	0.251047	0.00038267	0.00428783	Uso1	14	17371453	17436897	-	3845	protein_coding	USO1 vesicle transport factor [Source:RGD Symbol;Acc:621604]	-	2623	3349	4160	4004	2614	3515	48.1391	57.386	50.7206	45.9254	42.0992	43.2027
ENSRNOG00000050819	2136.68	1952.53	2129.6	2361.68	2512.81	2434.42	2072.94	2436.3	-0.231834	0.000383754	0.00429637	Birc5	10	106856097	106864413	+	873	protein_coding	baculoviral IAP repeat-containing 5 [Source:RGD Symbol;Acc:70499]	BIR	1675	1639	2513	2961	2244	2851	135.393	123.695	134.948	149.582	159.174	154.335
ENSRNOG00000014986	2288.48	2070.47	2262.65	1982.03	1721.12	1823.04	2207.2	1842.06	0.259767	0.000385474	0.00430849	Ube4b	5	166156033	166259069	-	5627	protein_coding	ubiquitination factor E4B [Source:RGD Symbol;Acc:1304738]	U-box	1794	1738	2670	2485	1537	2135	22.4979	20.3498	22.2445	19.4762	16.9146	17.9309
ENSRNOG00000007964	270.433	288.293	280.501	220.136	152.292	191.27	279.742	187.899	0.566566	0.000385684	0.00430849	Tp53inp1	5	24410863	24416888	+	1018	protein_coding	tumor protein p53 inducible nuclear protein 1 [Source:RGD Symbol;Acc:631423]	-	212	242	331	276	136	224	14.6955	15.6623	15.2429	11.9568	8.27286	10.3988
ENSRNOG00000008994	3559	3217.68	3769.39	4064.55	4349.27	4026.05	3515.36	4146.62	-0.236735	0.000385806	0.00430849	Arpc4	4	145330457	145340984	+	1422	protein_coding	actin related protein 2/3 complex, subunit 4 [Source:RGD Symbol;Acc:1310096]	-	2790	2701	4448	5096	3884	4715	138.452	125.145	146.64	158.046	169.139	156.698
ENSRNOG00000009683	3439.09	3373.74	3329.57	2938.34	2938.33	2977.49	3380.8	2951.39	0.195468	0.00039019	0.0043538	Sdcbp	5	19471664	19498485	+	2045	protein_coding	syndecan binding protein [Source:RGD Symbol;Acc:621497]	-	2696	2832	3929	3684	2624	3487	93.0298	91.2404	90.0692	79.4477	79.4576	80.5825
ENSRNOG00000022932	33.1663	32.1649	37.2871	55.8317	92.9427	75.9955	34.2061	74.9233	-1.1171	0.000399851	0.00445787	Serhl2	7	123963381	123990103	+	2493	protein_coding	serine hydrolase-like 2 [Source:RGD Symbol;Acc:1563386]	Abhydrolase_1	26	27	44	70	83	89	0.735947	0.713557	0.827405	1.23831	2.06168	1.68713
ENSRNOG00000053285	1599.64	1766.69	1527.08	1345.54	1227.29	1424.28	1631.13	1332.37	0.289018	0.000402495	0.0044836	Mllt6	10	85608544	85625854	+	4501	protein_coding	myeloid/lymphoid or mixed-lineage leukemia (trithorax homolog, Drosophila); translocated to, 6 [Source:MGI Symbol;Acc:MGI:1935145]	-	1254	1483	1802	1687	1096	1668	19.66	21.708	18.7687	16.5295	15.0788	17.5133
ENSRNOG00000024671	884.01	1144.83	921.161	780.846	731.224	783.864	983.335	765.311	0.359638	0.00040323	0.00448804	Dmxl1	18	44468784	44642050	+	9054	protein_coding	Dmx-like 1 [Source:RGD Symbol;Acc:1307692]	-	693	961	1087	979	653	918	5.40118	6.99311	5.62829	4.76867	4.46619	4.79164
ENSRNOG00000004794	12.7563	8.33905	15.2538	36.6894	36.9531	39.2786	12.1164	37.6404	-1.61619	0.000405088	0.00450496	Rtn1	6	94951020	95061174	-	2693	protein_coding	reticulon 1 [Source:RGD Symbol;Acc:620986]	-	10	7	18	46	33	46	0.262035	0.171257	0.313346	0.753314	0.758826	0.807242
ENSRNOG00000048187	672.256	611.133	666.083	740.967	852.162	897.43	649.824	830.186	-0.351659	0.000407034	0.00452283	LOC691153	10	85573369	85574889	-	1521	protein_coding	hypothetical protein LOC691153 [Source:RGD Symbol;Acc:1587434]	-	527	513	786	929	761	1051	24.4499	22.2216	24.226	26.9365	30.9828	32.6554
ENSRNOG00000011329	22217.6	18286.3	21260.4	23951	24037.5	24154.6	20588.1	24047.7	-0.224048	0.000408653	0.00453534	Pkm	8	64481172	64502722	+	2140	protein_coding	pyruvate kinase, muscle [Source:RGD Symbol;Acc:3337]	PK	17417	15350	25088	30029	21466	28288	574.322	472.587	549.592	618.845	621.158	624.699
ENSRNOG00000001811	2718.36	2842.42	2705.86	2468.56	2322.45	2320.85	2755.55	2370.62	0.216157	0.00040884	0.00453534	Fgfr1op2	4	180887182	180908198	+	2921	protein_coding	FGFR1 oncogene partner 2 [Source:RGD Symbol;Acc:1303233]	-	2131	2386	3193	3095	2074	2718	51.4811	53.8178	51.2454	46.7287	43.9685	43.9744
ENSRNOG00000007604	862.325	736.219	868.62	969.876	1111.95	1023.8	822.388	1035.21	-0.32881	0.000410743	0.00455223	Igsf8	13	90692666	90700789	+	2175	protein_coding	immunoglobulin superfamily, member 8 [Source:RGD Symbol;Acc:1311500]	V-set	676	618	1025	1216	993	1199	21.9322	18.7205	22.0929	24.6564	28.2719	26.0521
ENSRNOG00000003897	28945.3	25131.5	29606	25744	21325.3	23177.8	27894.3	23415.7	0.252412	0.000411046	0.00455223	Col1a1	10	82745801	82762789	+	5825	protein_coding	collagen, type I, alpha 1 [Source:RGD Symbol;Acc:61817]	Collagen	22691	21096	34936	32277	19044	27144	274.886	238.612	281.167	244.372	202.454	220.222
ENSRNOG00000024533	544.693	501.534	505.918	585.435	770.417	694.206	517.382	683.353	-0.399252	0.000411763	0.00455638	Eogt	4	129477807	129515435	-	4378	protein_coding	EGF domain-specific O-linked N-acetylglucosamine (GlcNAc) transferase [Source:RGD Symbol;Acc:1359357]	-	427	421	597	734	688	813	6.88252	6.33568	6.39273	7.39393	9.73145	8.776
ENSRNOG00000017613	1426.15	1364.03	1415.22	1219.52	1179.14	1098.95	1401.8	1165.87	0.266064	0.000412133	0.0045567	Papd7	1	36400443	36433238	+	3819	protein_coding	PAP associated domain containing 7 [Source:RGD Symbol;Acc:1307356]	NTP_transf_2	1118	1145	1670	1529	1053	1287	20.658	19.7535	20.5	17.6568	17.0743	15.9262
ENSRNOG00000014395	994.99	897.044	1110.99	866.189	715.547	761.663	1001.01	781.133	0.358033	0.00041372	0.00457046	Gli3	17	52294942	52569036	-	5035	protein_coding	GLI family zinc finger 3 [Source:RGD Symbol;Acc:620272]	-	780	753	1311	1086	639	892	10.9318	9.85332	12.2065	9.51229	7.85898	8.37235
ENSRNOG00000017579	664.602	713.584	671.168	559.912	454.636	559.293	683.118	524.613	0.376289	0.000414375	0.0045739	Mylip	17	19682040	19703681	-	3069	protein_coding	myosin regulatory light chain interacting protein [Source:RGD Symbol;Acc:1305761]	Band_41	521	599	792	702	406	655	11.9794	12.8593	12.0981	10.0878	8.19207	10.0862
ENSRNOG00000012972	40.8201	30.9736	34.7448	66.998	86.224	70.0183	35.5128	74.4134	-1.06534	0.000418648	0.00461725	Alox5	4	148398892	148446303	-	2570	protein_coding	arachidonate 5-lipoxygenase [Source:RGD Symbol;Acc:2096]	Lipoxygenase	32	26	41	84	77	82	0.878643	0.666542	0.747891	1.44145	1.85533	1.50787
ENSRNOG00000010626	456.675	526.551	455.072	328.609	316.901	404.74	479.433	350.084	0.45	0.000420147	0.00462995	Sphk1	10	105498728	105504393	+	3779	protein_coding	sphingosine kinase 1 [Source:RGD Symbol;Acc:620048]	-	358	442	537	412	283	474	6.68501	7.70606	6.6617	4.80812	4.6374	5.92766
ENSRNOG00000007175	2035.9	2268.22	2044.01	1861.59	1731.2	1749.6	2116.05	1780.8	0.247527	0.000421391	0.00463915	Mier1	5	122641885	122693635	+	5214	protein_coding	mesoderm induction early response 1, transcriptional regulator [Source:RGD Symbol;Acc:1562337]	ELM2	1596	1904	2412	2334	1546	2049	21.6002	24.0593	21.6867	19.7417	18.3613	18.5718
ENSRNOG00000004806	1543.51	1541.53	1587.24	1321.62	1282.16	1340.59	1557.43	1314.79	0.244292	0.000421677	0.00463915	Strn	6	1237758	1319541	-	3071	protein_coding	striatin, calmodulin binding protein [Source:RGD Symbol;Acc:3782]	WD40	1210	1294	1873	1657	1145	1570	27.8036	27.7614	28.5921	23.7956	23.0882	24.1603
ENSRNOG00000056376	108.428	64.3298	111.014	135.591	201.563	166.507	94.5907	167.887	-0.816457	0.000423191	0.00465196	Dusp22	17	34986591	35037076	-	1158	protein_coding	Dual specificity phosphatase 22 (Predicted), isoform CRA_a; Protein Dusp22 [Source:UniProtKB/TrEMBL;Acc:D3ZC16]	DSPc	85	54	131	170	180	195	5.17972	3.07236	5.30335	6.47433	9.62562	7.95808
ENSRNOG00000003105	343.144	315.693	309.314	417.143	422.162	452.557	322.717	430.621	-0.419267	0.000426096	0.00468004	Kif19	10	103308392	103334466	+	3472	protein_coding	kinesin family member 19 [Source:RGD Symbol;Acc:1559936]	Kinesin	269	265	365	523	377	530	5.46724	5.02867	4.92834	6.64319	6.72398	7.21403
ENSRNOG00000004089	2533.4	2450.49	2391.46	1779.44	999.974	1242.4	2458.45	1340.6	0.874121	0.00042844	0.00470191	Enpp2	7	94480396	94563001	-	2652	protein_coding	ectonucleotide pyrophosphatase/phosphodiesterase 2 [Source:RGD Symbol;Acc:69298]	Somatomedin_B	1986	2057	2822	2231	893	1455	52.8447	51.1032	49.8851	37.1006	20.8518	25.9281
ENSRNOG00000003086	135.217	175.12	188.13	235.291	282.188	240.795	166.156	252.758	-0.593669	0.000430486	0.00472048	Cenpv	10	48846728	48860902	-	753	protein_coding	centromere protein V [Source:RGD Symbol;Acc:1565681]	-	106	147	222	295	252	282	9.9336	12.862	13.8212	17.2775	20.7238	17.6985
ENSRNOG00000047225	29.3394	35.7388	66.9473	58.2245	512.865	1612.13	44.0085	727.739	-4.04523	0.000433442	0.00474899	Tma7	8	117815725	117820413	-	528	protein_coding	translational machinery associated 7 homolog [Source:RGD Symbol;Acc:1584795]	-	23	30	79	73	458	1888	3.0739	3.74347	7.01424	6.09739	53.7151	168.986
ENSRNOG00000010034	1745.06	1773.84	1760.97	1519.42	1519.56	1449.89	1759.95	1496.29	0.234537	0.000435589	0.0047686	Asah1	16	53998560	54040836	+	2609	protein_coding	N-acylsphingosine amidohydrolase (acid ceramidase) 1 [Source:RGD Symbol;Acc:621568]	-	1368	1489	2078	1905	1357	1698	37.0005	37.6017	37.3387	32.2015	32.2085	30.7571
ENSRNOG00000013166	61.2301	78.6253	83.0486	110.068	146.693	136.621	74.3013	131.127	-0.806532	0.000436376	0.00477329	Wnt4	5	155649217	155672579	+	5823	protein_coding	wingless-type MMTV integration site family, member 4 [Source:RGD Symbol;Acc:621348]	wnt	48	66	98	138	131	160	0.581688	0.746766	0.788982	1.04517	1.39312	1.29854
ENSRNOG00000025394	2552.53	2371.86	2639.76	2178.23	2085.05	2191.06	2521.38	2151.45	0.229229	0.000436828	0.00477432	Tanc1	3	45683993	45917745	+	7459	protein_coding	tetratricopeptide repeat, ankyrin repeat and coiled-coil containing 1 [Source:RGD Symbol;Acc:1302949]	-	2001	1991	3115	2731	1862	2566	18.9305	17.5864	19.5779	16.1471	15.4584	16.2577
ENSRNOG00000010748	256.401	278.763	259.315	323.026	361.693	439.749	264.826	374.823	-0.501834	0.000439573	0.00480038	Mtus1	16	54291251	54386129	+	6805	protein_coding	microtubule associated tumor suppressor 1 [Source:RGD Symbol;Acc:631381]	-	201	234	306	405	323	515	2.08432	2.26556	2.10805	2.62471	2.93927	3.57652
ENSRNOG00000010186	3034.72	2874.59	2973.65	2648.02	2544.17	2486.5	2960.99	2559.56	0.209885	0.000440407	0.00480215	Cdv3	8	111839091	111850393	-	1563	protein_coding	carnitine deficiency-associated gene expressed in ventricle 3 [Source:RGD Symbol;Acc:1359113]	-	2379	2413	3509	3320	2272	2912	107.407	101.715	105.248	93.6772	90.0148	88.047
ENSRNOG00000051650	7621.88	6847.55	7855.72	8283.03	9018.8	8600.3	7441.71	8634.05	-0.213689	0.000440455	0.00480215	Ywhaq	6	43463294	43493816	-	2099	protein_coding	tyrosine 3-monooxygenase/tryptophan 5-monooxygenase activation protein, theta [Source:RGD Symbol;Acc:3979]	-	5975	5748	9270	10385	8054	10072	200.873	180.423	207.04	218.197	237.61	226.77
ENSRNOG00000048733	1591.98	1404.53	1667.75	1743.54	1965.23	1986.98	1554.76	1898.59	-0.285991	0.00044111	0.00480536	Nup62	1	100811755	100827111	+	2364	protein_coding	nucleoporin 62 [Source:RGD Symbol;Acc:619938]	-	1248	1179	1968	2186	1755	2327	37.2531	32.8589	39.027	40.781	45.9721	46.5191
ENSRNOG00000011222	4229.98	3463.09	4049.04	4493.65	5286.54	4487.15	3914.04	4755.78	-0.280157	0.000442207	0.00481338	Dynll1	12	47074200	47076572	+	652	protein_coding	dynein light chain LC8-type 1 [Source:RGD Symbol;Acc:619866]	-	3316	2907	4778	5634	4721	5255	358.891	293.755	343.547	381.087	448.385	380.897
ENSRNOG00000015290	141.595	98.8773	107.624	184.245	223.958	159.676	116.032	189.293	-0.707174	0.000450017	0.00489439	Tpi1	4	157328379	157331905	-	1444	protein_coding	triosephosphate isomerase 1 [Source:RGD Symbol;Acc:3896]	-	111	83	127	231	200	187	5.4244	3.78702	4.1231	7.05504	8.57684	6.12007
ENSRNOG00000025602	17604.9	16115.8	17559.7	19009.1	19546	19381.4	17093.5	19312.2	-0.1759	0.000452202	0.00491415	Cdk4	7	70349863	70352418	+	912	protein_coding	cyclin-dependent kinase 4 [Source:RGD Symbol;Acc:621120]	Pkinase	13801	13528	20721	23833	17455	22698	1067.85	977.296	1065.13	1152.49	1185.19	1176.18
ENSRNOG00000045629	455.399	425.292	433.039	494.509	623.724	634.434	437.91	584.223	-0.414352	0.00045608	0.00495225	Xrcc6bp1	7	70183625	70198655	-	1081	protein_coding	XRCC6 binding protein 1 [Source:RGD Symbol;Acc:1588587]	-	357	357	511	620	557	743	23.3044	21.7585	22.1607	25.2942	31.9076	32.4822
ENSRNOG00000004839	853.395	813.653	883.874	1025.71	1017.89	1070.77	850.307	1038.12	-0.286807	0.000466621	0.00506259	B4galnt1	7	70452579	70459880	+	2624	protein_coding	beta-1,4-N-acetyl-galactosaminyl transferase 1 [Source:RGD Symbol;Acc:620490]	Glycos_transf_2	669	683	1043	1286	909	1254	17.9911	17.1492	18.6341	21.6138	21.4519	22.5848
ENSRNOG00000028782	972.029	1019.75	981.329	1117.43	1203.78	1348.28	991.035	1223.16	-0.303709	0.000468656	0.00508054	RGD1565498	7	63922879	63936385	+	3268	protein_coding	similar to Hypothetical protein LOC270802 [Source:RGD Symbol;Acc:1565498]	-	762	856	1158	1401	1075	1579	16.4539	17.2575	16.6117	18.9065	20.37	22.834
ENSRNOG00000022593	723.281	630.194	660.151	556.722	478.151	526.845	671.209	520.573	0.36258	0.000471604	0.00510834	Pdpr	19	43109427	43149210	-	3025	protein_coding	pyruvate dehydrogenase phosphatase regulatory subunit [Source:RGD Symbol;Acc:1308307]	GCV_T	567	529	779	698	427	617	13.2268	11.5217	12.0726	10.1762	8.74112	9.63922
ENSRNOG00000018390	1747.61	1473.63	1709.27	1391.01	1369.51	1305.59	1643.5	1355.37	0.278754	0.000473064	0.00511999	Pld3	1	84339261	84353725	-	2108	protein_coding	phospholipase D family, member 3 [Source:RGD Symbol;Acc:1308248]	-	1370	1237	2017	1744	1223	1529	45.8612	38.6622	44.8563	36.4864	35.927	34.2783
ENSRNOG00000007346	1511.62	1580.85	1564.36	1316.83	1082.84	1367.06	1552.28	1255.58	0.303598	0.000474641	0.0051329	Grasp	7	142869752	142878347	+	2056	protein_coding	GRP1 (general receptor for phosphoinositides 1)-associated scaffold protein [Source:RGD Symbol;Acc:70554]	PDZ	1185	1327	1846	1651	967	1601	40.6716	42.5241	42.0917	35.4143	29.1251	36.8002
ENSRNOG00000008597	1151.89	1141.26	1124.55	1281.74	1378.46	1469.53	1139.23	1376.58	-0.273173	0.000475792	0.00514118	Tada3	4	145318435	145329878	-	1938	protein_coding	transcriptional adaptor 3 [Source:RGD Symbol;Acc:1564009]	-	903	958	1327	1607	1231	1721	32.8798	32.5686	32.1	36.5693	39.3341	41.9671
ENSRNOG00000005376	1363.65	1412.87	1342.34	1582.43	1827.5	1571.14	1372.95	1660.36	-0.272813	0.000480789	0.00519097	Mad2l1	4	97531083	97537086	+	1424	protein_coding	MAD2 mitotic arrest deficient-like 1 (yeast) [Source:RGD Symbol;Acc:1310889]	HORMA	1069	1186	1584	1984	1632	1840	52.9741	54.8734	52.1474	61.445	70.97	61.0646
ENSRNOG00000022911	1429.98	1361.65	1503.35	1643.84	1739.04	1728.26	1431.66	1703.71	-0.248817	0.00048146	0.00519145	Hjurp	9	95349086	95362014	-	2859	protein_coding	Holliday junction recognition protein [Source:RGD Symbol;Acc:1305846]	-	1121	1143	1774	2061	1553	2024	27.6686	26.3402	29.0889	31.7921	33.6374	33.4563
ENSRNOG00000020415	57.4033	36.9301	55.9307	80.5572	113.099	99.9042	50.088	97.8534	-0.956009	0.000481613	0.00519145	Ramp2	10	89166890	89168965	+	840	protein_coding	receptor (G protein-coupled) activity modifying protein 2 [Source:RGD Symbol;Acc:61872]	-	45	31	66	101	101	117	3.78032	2.43147	3.68343	5.3027	7.44572	6.58247
ENSRNOG00000007545	312.529	268.041	263.552	220.934	190.365	122.105	281.374	177.801	0.66051	0.000482134	0.00519287	Angptl4	7	18627808	18634079	-	1888	protein_coding	angiopoietin-like 4 [Source:RGD Symbol;Acc:735058]	Fibrinogen_C	245	225	311	277	170	143	9.15714	7.85177	7.72229	6.47042	5.57586	3.57945
ENSRNOG00000018019	30.6151	39.3127	26.2705	12.7615	8.95834	5.97717	32.0661	9.23235	1.78316	0.000483506	0.00520345	Hspa12a	1	279946811	280015358	-	6331	protein_coding	heat shock protein 12A [Source:RGD Symbol;Acc:1305531]	-	24	33	31	16	8	7	0.267507	0.343423	0.22955	0.111456	0.0782496	0.0522526
ENSRNOG00000004921	1910.89	1969.21	1904.18	2231.67	2300.05	2195.33	1928.09	2242.35	-0.217606	0.000484986	0.00521516	Nusap1	3	111422267	111452971	+	4207	protein_coding	nucleolar and spindle associated protein 1 [Source:RGD Symbol;Acc:1305764]	-	1498	1653	2247	2798	2054	2571	25.1267	25.8873	25.0391	29.3312	30.2338	28.881
ENSRNOG00000038883	2977.32	2937.73	3010.93	2643.23	2605.76	2512.97	2975.33	2587.32	0.201913	0.000485475	0.00521622	LOC294154	20	7331326	7397448	-	3303	protein_coding	similar to chromosome 6 open reading frame 106 isoform a [Source:RGD Symbol;Acc:1559829]	-	2334	2466	3553	3314	2327	2943	49.8641	49.1894	50.4283	44.2485	43.6267	42.1079
ENSRNOG00000018322	2472.17	2719.72	2485.52	2210.94	2218.31	2143.24	2559.14	2190.83	0.22392	0.000486456	0.00522255	Picalm	1	154377447	154457290	+	2278	protein_coding	phosphatidylinositol binding clathrin assembly protein [Source:RGD Symbol;Acc:621054]	-	1938	2283	2933	2772	1981	2510	60.0338	66.0297	60.3596	53.6654	53.8512	52.0717
ENSRNOG00000016976	1113.62	1259.2	1149.97	1007.36	909.271	960.617	1174.26	959.084	0.290127	0.000491367	0.00527103	Clcn7	10	14492844	14516894	+	2749	protein_coding	chloride channel, voltage-sensitive 7 [Source:RGD Symbol;Acc:61836]	Voltage_CLC	873	1057	1357	1263	812	1125	22.4097	25.333	23.1416	20.2621	18.2914	19.3401
ENSRNOG00000019740	530.661	565.864	565.239	622.922	771.537	760.809	553.921	718.423	-0.371776	0.000496525	0.00532207	Hdgfrp3	1	143702853	143751789	-	3885	protein_coding	hepatoma-derived growth factor, related protein 3 [Source:RGD Symbol;Acc:628773]	PWWP	416	475	667	781	689	891	7.5561	8.05545	8.04864	8.86574	10.9823	10.8385
ENSRNOG00000002097	534.488	526.551	544.9	668.385	706.589	653.22	535.313	676.065	-0.334549	0.000500233	0.00535751	Rasl11b	14	36550340	36554580	-	1835	protein_coding	RAS-like family 11 member B [Source:RGD Symbol;Acc:1303099]	Ras	419	442	643	838	631	765	16.1129	15.8699	16.4272	20.1402	21.294	19.7019
ENSRNOG00000002886	5320.64	5205.95	5543.92	5840	6167.81	6363.13	5356.84	6123.65	-0.192333	0.00050472	0.00540123	Myh10	10	55275411	55406732	+	7630	protein_coding	myosin, heavy chain 10, non-muscle [Source:RGD Symbol;Acc:71000]	Myosin_tail_1	4171	4370	6542	7322	5508	7452	38.5755	37.735	40.1952	42.3214	44.7027	46.1562
ENSRNOG00000012524	1616.22	1842.93	1733.85	1534.57	1381.82	1402.07	1731	1439.49	0.265309	0.000505326	0.00540338	Zfp91	1	229602499	229639187	-	4886	protein_coding	zinc finger protein 91 [Source:RGD Symbol;Acc:628736]	-	1267	1547	2046	1924	1234	1642	18.2986	20.8605	19.6309	17.3663	15.6396	15.8819
ENSRNOG00000015618	2454.31	2325.4	2502.47	2237.26	1960.76	1899.03	2427.4	2032.35	0.255854	0.000510068	0.00544972	Wnt5a	16	4469468	4489860	+	4994	protein_coding	wingless-type MMTV integration site family, member 5A [Source:RGD Symbol;Acc:69250]	wnt	1924	1952	2953	2805	1751	2224	27.1864	25.7524	27.7206	24.7707	21.7121	21.0459
ENSRNOG00000001597	676.083	713.584	661.846	555.127	538.62	535.384	683.838	543.044	0.330984	0.000515013	0.00549815	Atf2	3	60721135	60795951	-	1853	protein_coding	activating transcription factor 2 [Source:RGD Symbol;Acc:621862]	bZIP_1	530	599	781	696	481	627	20.1835	21.298	19.7589	16.5649	16.0744	15.9909
ENSRNOG00000018994	2223.42	1932.28	2198.24	2407.94	2610.24	2518.95	2117.98	2512.38	-0.245105	0.000519478	0.00554138	Psmc4	1	84978206	84986581	-	1417	protein_coding	proteasome (prosome, macropain) 26S subunit, ATPase, 4 [Source:RGD Symbol;Acc:621102]	AAA	1743	1622	2594	3019	2331	2950	86.8007	75.4168	85.8199	93.9611	101.868	98.3862
ENSRNOG00000018964	469.431	413.379	416.09	543.163	591.25	548.192	432.967	560.868	-0.374289	0.000524131	0.00558654	Gss	3	151076254	151106557	-	1882	protein_coding	glutathione synthetase [Source:RGD Symbol;Acc:2752]	-	368	347	491	681	528	642	13.7982	12.1478	12.2307	15.9581	17.3732	16.1212
ENSRNOG00000005602	3509.25	3366.59	3933.79	4040.62	4370.55	4298.44	3603.21	4236.54	-0.231816	0.000525899	0.00560091	Mthfd1	6	99282850	99350340	+	3333	protein_coding	methylenetetrahydrofolate dehydrogenase (NADP+ dependent) 1, methenyltetrahydrofolate cyclohydrolase, formyltetrahydrofolate synthetase [Source:RGD Symbol;Acc:708531]	-	2751	2826	4642	5066	3903	5034	58.244	55.863	65.2916	67.0324	72.515	71.3773
ENSRNOG00000023812	79.0889	71.4776	87.2857	128.413	123.177	150.283	79.2841	133.958	-0.752894	0.000527635	0.00561218	Raver2	5	119903507	119981047	+	2452	protein_coding	ribonucleoprotein, PTB-binding 2 [Source:RGD Symbol;Acc:1307610]	RRM_1	62	60	103	161	110	176	1.7843	1.6122	1.96927	2.89574	2.77803	3.39214
ENSRNOG00000037853	970.753	895.852	925.398	869.379	610.287	596.01	930.668	691.892	0.424548	0.000527799	0.00561218	Rarres1	2	164650722	164684985	-	1335	protein_coding	retinoic acid receptor responder (tazarotene induced) 1 [Source:RGD Symbol;Acc:1309509]	-	761	752	1092	1090	545	698	40.2253	37.1128	38.3468	36.0081	25.2802	24.7091
ENSRNOG00000018061	303.599	377.64	356.77	255.231	216.12	265.557	346.003	245.636	0.49193	0.000528604	0.00561626	Tmem80	1	214317682	214326294	+	1890	protein_coding	transmembrane protein 80 [Source:RGD Symbol;Acc:1308399]	-	238	317	421	320	193	311	8.88609	11.0506	10.4426	7.46695	6.32354	7.77644
ENSRNOG00000010479	1908.34	1875.09	1779.61	1556.91	1517.32	1636.04	1854.35	1570.09	0.238063	0.000531828	0.00564298	Mycbp2	15	93678885	93868301	-	13617	protein_coding	MYC binding protein 2, E3 ubiquitin protein ligase [Source:RGD Symbol;Acc:1312048]	-	1496	1574	2100	1952	1355	1916	7.75257	7.61571	7.22979	6.32198	6.16201	6.64961
ENSRNOG00000018373	1270.53	1100.75	1254.2	1439.66	1406.46	1556.63	1208.49	1467.58	-0.280173	0.000532389	0.00564298	Tln2	8	73014137	73194837	-	7884	protein_coding	talin 2 [Source:RGD Symbol;Acc:1565416]	Band_41	996	924	1480	1805	1256	1823	8.91473	7.72169	8.80041	10.0968	9.86524	10.9275
ENSRNOG00000018516	197.722	179.885	227.112	273.575	311.302	286.904	201.573	290.594	-0.518835	0.000532522	0.00564298	Impa2	18	63016577	63047781	+	1753	protein_coding	inositol (myo)-1(or 4)-monophosphatase 2 [Source:RGD Symbol;Acc:628692]	-	155	151	268	343	278	336	6.23944	5.67521	7.16705	8.62913	9.82036	9.05815
ENSRNOG00000005749	192.62	240.641	221.18	169.888	114.219	134.059	218.147	139.389	0.639505	0.000532812	0.00564298	Foxred2	7	119170181	119185238	-	4626	protein_coding	FAD-dependent oxidoreductase domain containing 2 [Source:RGD Symbol;Acc:1306763]	-	151	202	261	213	102	157	2.30339	2.87695	2.64498	2.03062	1.3654	1.6039
ENSRNOG00000011421	2511.71	2554.13	2660.94	2252.41	2108.57	2279.86	2575.6	2213.61	0.218375	0.000535856	0.00566908	Smap2	5	139885326	139931366	-	3042	protein_coding	small ArfGAP2 [Source:RGD Symbol;Acc:1308418]	-	1969	2144	3140	2824	1883	2670	45.6754	46.4358	48.3903	40.9412	38.3315	41.4796
ENSRNOG00000012853	306.151	329.988	333.889	398.798	445.677	454.265	323.343	432.913	-0.41751	0.000536126	0.00566908	Tk2	19	917203	939221	+	2389	protein_coding	thymidine kinase 2, mitochondrial [Source:RGD Symbol;Acc:1309279]	-	240	277	394	500	398	532	7.08909	7.63925	7.73157	9.23015	10.3165	10.5239
ENSRNOG00000033844	543.418	544.421	594.899	632.493	755.86	797.526	560.912	728.626	-0.37363	0.000542599	0.00573126	LOC100912195	1	116565790	116567189	-	709	protein_coding	protein BEX1-like [Source:RGD Symbol;Acc:6488322]	-	426	457	702	793	675	934	42.3993	42.4675	46.4172	49.3267	58.9552	62.2562
ENSRNOG00000019778	3611.3	3124.76	3454.14	3928.96	4315.68	3793.8	3396.74	4012.81	-0.239696	0.000542866	0.00573126	Ptrf	10	88860733	88874528	-	3206	protein_coding	polymerase I and transcript release factor [Source:RGD Symbol;Acc:1307685]	-	2831	2623	4076	4926	3854	4443	62.312	53.9041	59.6017	67.7619	74.4411	65.493
ENSRNOG00000008667	20.41	32.1649	17.7961	51.0461	45.9115	75.1416	23.457	57.3664	-1.30817	0.000544815	0.00574729	Pbp2	4	169091841	169093135	-	1295	protein_coding	phosphatidylethanolamine binding protein 2 [Source:RGD Symbol;Acc:621707]	-	16	27	21	64	41	88	0.871858	1.37367	0.760216	2.17954	1.96055	3.2114
ENSRNOG00000022802	2442.83	2271.8	2488.91	2200.57	1921.56	1928.07	2401.18	2016.73	0.251221	0.000550093	0.00579532	Tmem184b	7	120593336	120636592	-	3345	protein_coding	transmembrane protein 184B [Source:RGD Symbol;Acc:1306591]	-	1915	1907	2937	2759	1716	2258	40.3988	37.5614	41.1619	36.3756	31.7677	31.9014
ENSRNOG00000004198	75.2621	88.1557	82.2011	127.615	148.932	132.352	81.8729	136.3	-0.730684	0.000550238	0.00579532	Stxbp6	6	65089318	65319527	-	1329	protein_coding	syntaxin binding protein 6 (amisyn) [Source:RGD Symbol;Acc:1306117]	-	59	74	97	160	133	155	3.13273	3.66855	3.42164	5.30945	6.19714	5.51174
ENSRNOG00000011315	896.766	936.356	802.52	1014.54	1186.98	1076.75	878.548	1092.76	-0.315612	0.000550758	0.00579622	Med16	7	12542713	12632298	+	3858	protein_coding	mediator complex subunit 16 [Source:RGD Symbol;Acc:1308001]	-	703	786	947	1272	1060	1261	12.8585	13.4229	11.5074	14.5405	17.0141	15.4467
ENSRNOG00000042603	563.828	576.586	508.461	454.63	407.604	397.909	549.625	420.048	0.383444	0.000556948	0.00585674	Ttc39b	5	101304982	101405656	-	2676	protein_coding	tetratricopeptide repeat domain 39B [Source:RGD Symbol;Acc:1305797]	-	442	484	600	570	364	466	11.6555	11.9164	10.5112	9.39385	8.42326	8.22966
ENSRNOG00000035568	31.8907	53.6082	30.5076	12.7615	5.59896	17.0776	38.6688	11.8127	1.67774	0.000558955	0.00587321	Mir3074	17	823940	824056	-	117	miRNA	microRNA 3074 [Source:RGD Symbol;Acc:4888553]	-	25	45	36	16	5	20	15.0782	25.3404	14.4246	6.03099	2.64636	8.07842
ENSRNOG00000012817	274.26	225.154	218.638	173.876	136.615	165.653	239.351	158.715	0.582516	0.000560062	0.00588021	Lrrc17	4	10108192	10138652	-	2063	protein_coding	leucine rich repeat containing 17 [Source:RGD Symbol;Acc:1560165]	-	215	189	258	218	122	194	7.35419	6.03601	5.86284	4.66028	3.66206	4.44411
ENSRNOG00000011470	884.01	771.958	820.316	719.431	576.693	637.85	825.428	644.658	0.352648	0.000562158	0.0058945	Tsc1	3	7237192	7265145	+	3814	protein_coding	tuberous sclerosis 1 [Source:RGD Symbol;Acc:620124]	-	693	648	968	902	515	747	12.8218	11.1939	11.8982	10.4299	8.36164	9.25597
ENSRNOG00000002365	330.388	279.954	311.008	405.976	433.359	398.763	307.117	412.7	-0.424913	0.000562307	0.0058945	Itm2a	X	78490866	78496847	-	1613	protein_coding	integral membrane protein 2A [Source:RGD Symbol;Acc:1559423]	-	259	235	367	509	387	467	11.3308	9.59888	10.6664	13.9168	14.8573	13.6825
ENSRNOG00000026951	179.864	166.781	169.487	220.136	279.948	257.018	172.044	252.368	-0.54999	0.000562893	0.005896	Susd5	8	122331583	122368368	+	1866	protein_coding	sushi domain containing 5 [Source:RGD Symbol;Acc:1561132]	Xlink	141	140	200	276	250	301	5.33216	4.94315	5.02465	6.52307	8.29646	7.62319
[truncated: 17,561 more rows]
